# Supplementary material for: Longitudinal whole blood transcriptomic analysis characterizes neutrophil activation and interferon signaling in moderate and severe COVID-19
Source: Sci Rep. 2023 Jun 26;13:10368. doi: 10.1038/s41598-023-37606-y (PMC10293211; doi:10.1038/s41598-023-37606-y)
Supplement: Supplementary file 1 — Supplementary Information 1. [file 41598_2023_37606_MOESM1_ESM.xlsx]

## Sheet: Clinical_biochemical
Sample ID	Group	Timepoint	Age	Sex	Severe	WHO	SAPS2	ICU_days	Symptom_Day	Death	BMI	Cardiovascular_disease	Diabetes	RNA_mL	RNAemia	Sampling_day	Leuko	Neutrophil	Lymfo	Mono	Eosinofile	Basofile	NL-ratio	CRP	IL6	PCT	Ferritin	TnT	NTproBNP	GDF15	ST2	D-dimer
018_1	COVID	T1	57	M	Y	7	34	24	9	0	28.6501	0	1	1497.4	Y	0	12.6	11.9	0.5	0.2	0	0	23.8	290	223	0.639	2443	8	130	4533	80.94	0.7
018_2	COVID	T2	57	M	Y	7	34	24	12	0	28.6501	0	1	0	Y	3	7.8	5.7	1.1	0.8	0.1	0.1	5.18182	470	655	15.8	1831	9	140	20000	63.049	1.2
018_3	COVID	T3	57	M	Y	7	34	24	18	0	28.6501	0	1	0	Y	9	11.6	8.7	1.5	1.3	0	0.1	5.8	190	99.9	1.25	1499	11	136	17807	96.375	4.2
022_1	COVID	T1	68	F	N	5			14	0	54.2566	0	0	2811.85	Y	0	9.7	9	0.3	0.4	0	0	30	240	90.3	0.212	2340	15	988	4537	40.423	0.8
022_2	COVID	T3	68	F	N	5			19	0	54.2566	0	0	347.5	Y	5	10.5	8.4	0.8	1.1	0.2	0.1	10.5	210	41.3	0.111	1344	17	1886	2960	34.109	1.8
043_1	COVID	T1	75	F	Y	5	34	11	11	0	28.9062	1	1	347.5	Y	0	8	6.5	1.1	0.3	0	0	5.9	90	230	0.0912	268	9	303	3681	85.343	0.4
043_2	COVID	T2	75	F	Y	7	34	11	13	0	28.9062	1	1	4885.92	Y	2	12.9	11.6	0.8	0.5	0	0	14.5	270	57.1	2.56	358	255	915	7021	382.253	0.9
046_1	COVID	T1	73	M	N	5			12	0	22.1526	0	0	347.5	Y	0	3.5	2.7	0.5	0.2	0.1	0	5.4	80	35.1	0.11	502	7	346	1729	30.864	0.5
046_2	COVID	T2	73	M	N	4			14	0	22.1526	0	0	0	Y	2	3.9	2.7	0.6	0.4	0.1	0	4.5	90	44.6	0.092	444	7	174	1579	22.181	1
050_1	COVID	T1	44	M	N	5			11	0	24.6181	0	0	0	N	0	9.9	8.1	0.6	1	0.1	0	13.5	110	47.6	0.27	1250	4	566	2853	41.015	0.8
050_2	COVID	T2	44	M	N	5			13	0	24.6181	0	0	0	N	2	5.4	3.7	0.9	0.7	0.1	0	4.1	39	18.8	0.205	1353	4	170	2624	42.03	0.7
051_1	COVID	T1	57	M	Y	5	43	12	14	0	26.5118	0	0	0	N	0	9.5	8.1	0.8	0.6	0	0	10.125	140	63.1	0.161	353	4	83	2715	72.906	0.4
051_2	COVID	T2	57	M	Y	8	43	12	16	0	26.5118	0	0	0	N	2	9	7.2	0.8	0.9	0.1	0	9	90	190	0.161	376	7	134	5092	59.702	1.6
053_1	COVID	T1	56	F	Y	7	34	14	7	0	31.6032	0	0	0	N	0	8.3	7	1.2	0.2	0	0	5.83333	220	162	0.179	350	9	121	3096	67.218	0.7
053_2	COVID	T2	56	F	Y	8	34	14	10	0	31.6032	0	0	0	N	3	5.5	4.3	0.7	0.1	0.3	0	6.14286	280	12	0.243	224	5	139	6824	52.288	3.9
053_3	COVID	T3	56	F	Y	7	34	14	15	0	31.6032	0	0	0	N	8	9.5	6.2	2	0.9	0.3	0.1	3.1	24	14	0.144	200	6	42	5662	40.202	1.1
057_1	COVID	T1	43	F	N	5			8	0	24.539	0	0	857.572	Y	0	4.6	3.6	0.9	0.2	0	0	4	50	1.5	0.166	951	8	72	2200	58.585	0.4
057_2	COVID	T3	43	F	N	5			14	0	24.539	0	0	526.804	Y	6	10.7	9.2	0.9	0.6	0	0	10.2222	50	1.5	7.38	2881	11	68	1903	97.89	0.5
058_1	COVID	T1	68	F	Y	6	41	14	12	0	22.4913	0	0	347.5	Y	0	8.7	7.5	0.9	0.3	0	0	8.33333	130	113	0.459	509	13	607	4214	74.632	1.9
058_2	COVID	T3	68	F	Y	7	41	14	19	0	22.4913	0	0	4061.95	Y	7	12.1	9.5	1.1	1.2	0.2	0	8.63636	350	130	23.9	529	8	95	18901	80.015	2
059_1	COVID	T1	49	M	N	5			8	0	26.8274	0	0	1074.77	Y	0	7.9	6.1	1.1	0.7	0	0	5.54545	70	51.2	0.14	1767	9	79	2353	35.429	0.4
059_2	COVID	T3	49	M	N	5			14	0	26.8274	0	0	731.521	Y	6	7.9	5.3	1.8	0.6	0.2	0	2.94444	34	9.82	0.182	1154	9	24	2419	40.71	1.5
061_1	COVID	T1	75	M	Y	6	48	12	10	1	27.4598	1	0	1713.73	Y	0	14.7	13.6	0.6	0.6	0	0	22.6667	310	141	1.14	1205	29	480	3937	68.437	1.5
061_2	COVID	T2	75	M	Y	8	48	12	13	1	27.4598	1	0	7230.28	Y	3	14.7	13.3	0.6	0.7	0.1	0	22.1667	300	350	2.1	3608	34	1465	9279	137.5	2
062_1	COVID	T1	62	M	Y	7	46	16	10	1	27.7778	0	0	10881.7	Y	0	8.4	5.9	2.1	0.4	0	0	2.80952	120	290	0.21	1942	12	44	4442	104.989	3
062_2	COVID	T2	62	M	Y	7	46	16	13	1	27.7778	0	0	5512.95	Y	3	10.8	9	1.2	0.4	0.2	0	7.5	320	827	0.478	1038	10	177	4099	148.977	2.5
062_3	COVID	T3	62	M	Y	7	46	16	20	1	27.7778	0	0	999.537	Y	10	15.4	11.9	2.3	0.9	0.2	0.1	5.17391	70	40.4	0.278	1028	17	171	7843	108.656	1.4
063_1	COVID	T1	65	M	Y	5	38	60	12	0	28.0277	0	0	347.5	Y	0	12	10.7	0.9	0.3	0	0	11.8889	240	291	1.05	900	16	197	6403	92.304	0.8
063_2	COVID	T2	65	M	Y	5	38	60	14	0	28.0277	0	0	347.5	Y	2	7	5.9	0.8	0.3	0	0	7.375	190
063_3	COVID	T3	65	M	Y	7	38	60	20	0	28.0277	0	0	0	Y	8	6.2	4.7	0.9	0.4	0.1	0	5.22222	370	456	2.31	760	13	385	20000	90.476	4.2
066_1	COVID	T1	80	F	N	5			9	0	27.1203	0	0	0	N	0	4.7	2.9	1.3	0.5	0	0	2.23077	14	9.95	0.0367	185	9	45	1080	32.585	0.4
066_2	COVID	T2	80	F	N	4			11	0	27.1203	0	0	0	N	2	5.6	2.3	2.5	0.7	0.1	0	0.92	13	17.4	0.0418	171	9	66	1252	28.624	0.4
071_1	COVID	T1	53	F	Y	6	23	52	7	0	23.5556	0	0	1.86157e+06	Y	0	8.5	7.3	0.9	0.3	0	0	8.11111	60
071_2	COVID	T2	53	F	Y	7	23	52	8	0	23.5556	0	0	0	Y	1	9.1	8	1.3	0.2	0	0	6.15385	140	1.5	0.591	2913	7	158	4597	98.804	1.4
073_1	COVID	T1	52	M	Y	5	37	6	8	0	26.2976	0	0	7832.32	Y	0	2.8	1.8	0.8	0.1	0	0	2.25	19	1.5	0.0448	227	7	11	2467	40.71
073_2	COVID	T2	52	M	Y	7	37	6	10	0	26.2976	0	0	3075.77	Y	2	4.9	3.3	1.2	0.3	0	0	2.75	41	66	0.135	349	5	33	6721	46.093	0.5
086_1	COVID	T1	65	M	Y	7	36	52	12	0	26.5432	0	0	8703.98	Y	0	13.9	11.5	1.5	0.8	0	0	7.66667	220	124	0.235	1885	16	148	9984	194.152	1.6
086_2	COVID	T2	65	M	Y	7	36	52	15	0	26.5432	0	0	3858.85	Y	3	3.9	2.5	0.9	0.5	0	0	2.77778	290	152	1.09	1044	10	271	20000	95.458	1.7
086_3	COVID	T3	65	M	Y	7	36	52	18	0	26.5432	0	0	1108.32	Y	6	5.1	3.5	1	0.6	0	0	3.5	150	42	0.294	768	8	241	12092	85.438	3
087_1	COVID	T1	40	F	N	4			7	0	27.5312	0	0	347.5	Y	0	8	5.6	1.5	0.5	0.1	0	3.73333	36	22.8	0.0394	823	1.5	16	1472	22.667	0
087_2	COVID	T2	40	F	N	4			9	0	27.5312	0	0	0	Y	2	11.3	9.3	1.5	0.5	0	0	6.2	120	83.5	0.0829	1431	1.5	70	5181	28.339	0.3
089_1	COVID	T1	50	M	Y	4	30	11	6	0	21.4533	0	0	347.5	Y	0	3.1	1.9	0.9	0.3	0	0	2.11111	31	42.5	0.649	255	5	12	3940	38.454	0.3
089_2	COVID	T2	50	M	Y	5	30	11	8	0	21.4533	0	1	0	Y	2	3.5	2	1.2	0.3	0	0	1.66667	60	47.6	0.617	433	5	108	4089	40.061	0.4
089_3	COVID	T3	50	M	Y	7	30	11	15	0	21.4533	0	1	865.8	Y	9	6	4.1	1	0.7	0.2	0	4.1	170	114	0.611	584	4	37	5685	47.908	1
091_1	COVID	T1	56	M	N	5			7	0	27.1708	0	1	0	N	0	3.3	1.8	1.1	0.4	0	0	1.63636	22	13.1	0.104	538	8	13	955	35.335	0
091_2	COVID	T2	56	M	N	5			9	0	27.1708	0	0	0	N	2	4.9	3.1	1.1	0.6	0.1	0	2.81818	31	12.5	0.0734	587	8	22	1285	37.856	0
096_1	COVID	T1	69	F	N	5			7	0	23.8751	0	0	0	N	0	5.7	4.6	0.9	0.2	0	0	5.11111	220	54.9	5.34	1042	15	265	3191	23.852	0.5
096_2	COVID	T3	69	F	N	5			13	0	23.8751	0	0	0	N	6	6.4	4.3	1.3	0.8	0	0	3.30769	90	15.3	0.292	817	18	172	3035		0.8
109_1	COVID	T1	50	M	N	5			14	0	21.6296	0	0	0	N	0	5.6	3.8	1.1	0.6	0.1	0	3.45455	60	46.5	0.0981	896	6	101	728	28.759	1.3
109_2	COVID	T2	50	M	N	5			16	0	21.6296	0	0	0	N	2	6.2	3.7	1.4	0.8	0.3	0	2.64286	50	21.6	0.087	692	5	66	724	29.603	1
113_1	COVID	T1	54	M	N	4			6	0	37.037	0	0	0	N	0	6	4.4	1.1	0.5	0	0	4	80	39.5	0.121	267	15	23	1804	42.081	0
113_2	COVID	T2	54	M	N	4			8	0	37.037	0	0	0	N	2	5.1	3.6	1.2	0.4	0	0	3	100	56.2	0.149	435	18	38	1867	39.079	0
113_3	COVID	T3	54	M	N	4			16	0	37.037	0	0	0	N	10	7.6	5.1	1.5	0.7	0.3	0	3.4	26	5.74	0.0707	511	13	31	1652	35.983	0.4
115_1	COVID	T1	64	F	Y	8	40	30	10	0	56.3886	0	0	660.76	Y	0	10.4	8.8	1	0.5	0	0	8.8	190	194	0.0741	696	20	594	4522	54.84	0.8
115_2	COVID	T2	64	F	Y	8	40	30	13	0	56.3886	0	1	27112.4	Y	3	10.3	7.6	1.8	0.7	0.2	0.1	4.22222	460	316	0.454	1079	10	426	8099	124.077	1.7
115_3	COVID	T3	64	F	Y	8	40	30	21	0	56.3886	0	1	5834.59	Y	11	14.7	10.4	2.1	1.8	0.3	0.1	4.95238	360	67.4	0.838	683	26	848	20000	137.775	1.8
117_1	COVID	T1	37	F	N	5			11	0	26.3702	0	1	0	N	0	4.9	3.3	1.2	0.4	0	0	2.75	37	17.8	0.081	255	1.5	149	2080	46.96	0.3
117_2	COVID	T2	37	F	N	4			13	0	26.3702	0	0	0	N	2	5.5	2.6	2.1	0.6	0.1	0	1.2381	28	19.4	0.0625	267	1.5	287	2238	43.488	0.3
119_1	COVID	T1	74	M	Y	8	47	7	9	1	23.3844	0	0	6655.82	Y	0	9.2	8.2	0.6	0.3	0.2	0	13.6667	300	2317	4	742	55	682	20000		20
119_2	COVID	T2	74	M	Y	9	47	7	12	1	23.3844	0	1	5233.08	Y	3	8.3	7.3	0.4	0.5	0.1	0.1	18.25	350								7.5
129_1	COVID	T1	58	F	Y	7	35	20	5	0	33.8021	0	0	1553.99	Y	0	6.9	4.9	1.4	0.3	0.2	0	3.5	260	75.1	0.114	477	7	177	3785	39.063	1
129_2	COVID	T2	58	F	Y	7	35	20	7	0	33.8021	0	0	347.5	Y	2	6.6	4.7	1.3	0.4	0.1	0	3.61538	250	114	0.366	349	35	97	8090	58.738	1.4
129_3	COVID	T3	58	F	Y	7	35	20	12	0	33.8021	0	0	0	Y	7	11.9	9.1	2	0.6	0.3	0.1	4.55	150	34.9	0.269	373	23	94	7962	79.683	1.3
130_1	COVID	T1	77	M	N	5			11	0	25.3324	0	0	513.491	Y	0	18.4	17.4	0.6	0.3	0	0	29	280	95.4	0.466	1183	38	325	8151	133.553	0.9
130_2	COVID	T2	77	M	N	5			13	0	25.3324	0	1	347.5	Y	2	9.8	8.5	0.7	0.4	0.1	0	12.1429	180	34.7	0.695	2834	65	532	4891	91.71	1.4
130_3	COVID	T3	77	M	N	5			18	0	25.3324	0	1	347.5	Y	7	8.6	6.5	1	0.9	0.2	0	6.5	70	18.7	0.151	1453	31	833	4915	44.614	3.3
135_1	COVID	T1	53	M	Y	7	27	67	10	0	33.1429	0	1	1919.86	Y	0	17.6	16.1	0.8	0.7	0	0	20.125	450	165	2.86	330	19	265	2670	139.839	0.9
135_2	COVID	T2	53	M	Y	7	27	67	12	0	33.1429	0	0	4053.53	Y	2	9.9	8.2	0.9	0.6	0.2	0.1	9.11111	390	181	1.26	620	12	198	4022	191.063	0.9
135_3	COVID	T3	53	M	Y	9	27	67	21	0	33.1429	0	0	820.4	Y	11															99.122
137_1	COVID	T1	72	M	Y	5	41	48	11	0	31.3514	0	0	2444.75	Y	0	3.2	1.8	1.1	0.3	0	0	1.63636	70								0.4
137_2	COVID	T2	72	M	Y	7	41	48	13	0	31.3514	1	0	0	Y	2	7.1	5.1	1.3	0.7	0	0	3.92308	250	95.1	0.506	1580	14	335	9644	111.13	1.2
137_3	COVID	T3	72	M	Y	8	41	48	18	0	31.3514	1	0	0	Y	7	9.5	6.5	1.1	1.6	0.2	0	5.90909	260								1.3
138_1	COVID	T1	30	M	N	4			7	0	36.1111	1	0	0	N	0	6.32	3.1	2.5	0.7	0	0	1.24	170	11.5	0.101	423	4	5	1226	40.392	0.4
138_2	COVID	T2	30	M	N	5			10	0	36.1111	0	0	0	N	3	6.3	4.5	1.5	0.4	0	0	3	160	35.6	0.0748	480	4	5	2361	45.271	0.7
138_3	COVID	T3	30	M	N	4			15	0	36.1111	0	0	0	N	8	6.2	3.5	1.8	0.7	0.1	0.1	1.94444	38	9.1	0.0512	1114	4	10	1386	31.855	0.7
141_1	COVID	T1	50	M	N	5			6	0	43.3425	0	0	845.313	Y	0	7.4	5.4	1.1	0.6	0.4	0	4.90909	150	47.7	0.0897	90	14	108	5747	47.71	20
141_2	COVID	T2	50	M	N	4			8	0	43.3425	0	1	0	Y	2	8.3	5.9	1.1	0.4	0.9	0	5.36364	100	15.5	0.11	54	17	249	2434	41.706	20
F002	Ctrl	T0	58	M								0	1
F003	Ctrl	T0	53	F
F004	Ctrl	T0	55	F
F005	Ctrl	T0	63	F
F006	Ctrl	T0	64	F
F008	Ctrl	T0	51	M
F009	Ctrl	T0	67	F
F011	Ctrl	T0	62	F
F013	Ctrl	T0	66	M
F014	Ctrl	T0	66	M
F016	Ctrl	T0	52	M

## Sheet: CIBERSORT
Sample ID	B cells naive	B cells memory	Plasma cells	T cells CD8	T cells CD4 naive	T cells CD4 memory resting	T cells CD4 memory activated	T cells follicular helper	T cells regulatory (Tregs)	T cells gamma delta	NK cells resting	NK cells activated	Monocytes	Macrophages M0	Macrophages M1	Macrophages M2	Dendritic cells resting	Dendritic cells activated	Mast cells resting	Mast cells activated	Eosinophils	Neutrophils
018_1	0.0601408	0	0.00586592	0	0.092326	0	0.0619762	0	0	0.0211	0.0351533	0	0.191121	0	0	0	0	0.0204641	0	0.0194907	0	0.492362
018_2	0.016629	0	0.0091845	0.0767848	0.13621	0.00353324	0.0674558	0	0	0	0.038374	0	0.293274	0.0319655	0	0	0	0	0.0158131	0	0	0.310776
018_3	0.0690629	0	0.00130375	0.0263379	0.0964646	0.0147155	0.0722654	0	0	0	0.0306907	0	0.303884	0.0682444	0	0	0	0.0013789	0.0190482	0	0	0.296604
022_1	0	0.00594668	0.00412959	0.0253724	0.123645	0	0.0740825	0	0.00139035	0	0.0500097	0	0.261492	0.0232371	0	0	0	0.00725978	0.00764895	0	0	0.415786
022_2	0.00896685	0	0.0005	0.0689013	0.101462	0.0103993	0.0296154	0	0.0268337	0	0.0147934	0	0.427029	0.0539458	0	0	0	0	0.0267024	0	0	0.230812
043_1	0.0461346	0	0.00618019	0.050029	0.0770005	0	0.119143	0	0	0	0.0881812	0	0.167204	0.0203165	0	0	0	0.0113694	0	0.0189801	0	0.395462
043_2	0.108034	0	0.0116237	0	0.097611	0	0.030078	0	0.0388307	0.0393734	0.0389556	0	0.134612	0.0588941	0	0	0	0.0151291	0	0.0187756	0	0.408083
046_1	0.0432232	0	0.0122466	0.0365935	0.108401	0	0.0920396	0	0.00137787	0	0.0630723	0	0.243862	0.0464767	0	0	0	0.0121109	0.00913446	0	0	0.331461
046_2	0.0364675	0	0.00292553	0.0613017	0.108185	0.00208318	0.0435868	0	0.0125168	0	0.0348416	0	0.411941	0.0710452	0	0.0266026	0	0	0.0255316	0	0	0.162971
050_1	0.0652596	0	0.00795788	0.0324149	0.0898929	0	0.0622323	0	0.00650154	0	0.0214227	0	0.320267	0.159083	0	0.00394846	0	0	0.0330729	0	0	0.197947
050_2	0.0770963	0	0.00192962	0.0552339	0.11762	0	0.0945438	0	0.0007	0	0.0259119	0	0.36088	0.0876672	0	0.00525075	0	0	0.0272602	0	0	0.145894
051_1	0.0124072	0	0.00652098	0.0232291	0.047414	0	0.0710033	0	0	0.0163774	0.064687	0	0.201798	0.0228421	0	0	0	0.00809361	0	0.0211515	0	0.504476
051_2	0.00703619	0.00108626	0	0.0309282	0.077621	0.0160161	0.075007	0	0	0	0.0588451	0	0.375433	0	0	0	0	0	0	0	0	0.358027
053_1	0.0073449	0.014979	0.021169	0.0679893	0.202889	0	0.151685	0	0	0	0.0183189	0	0.0804808	0.00216209	0	0	0	0	0	0.0162311	0	0.416751
053_2	0.0198013	0	0.0076456	0.0876439	0.200792	0	0.108057	0	0.0223895	0.0343232	0	0	0.0873423	0.0003	0	0	0	0	0.022663	0	0	0.409045
053_3	0.0588791	0	0.00155275	0.124622	0.121216	0	0.115558	0	0	0	0.0817139	0	0.24083	0.0583818	0	0	0	0	0.0278047	0	0	0.169442
057_1	0.0179459	0	0	0.170018	0.117238	0	0.147856	0	0	0	0.0979048	0	0.165481	0.019492	0	0	0	0	0.0012739	0	0	0.26279
057_2	0.0742525	0	0.0122156	0.027257	0.0765781	0	0.0604734	0	0.00978746	0	0.0337669	0	0.229415	0.0310266	0	0	0	0.00896755	0.0084925	0	0	0.427768
058_1	0.0195471	0	0.0365095	0.0242467	0.102052	0	0.133314	0	0	0.0533192	0.00770527	0	0.170089	0	0	0	0	0.0091488	0	0.0106337	0	0.433434
058_2	0.0541963	0	0.0007	0.171711	0.0879321	0	0.166791	0	0	0	0.0332089	0	0.272495	0.011947	0	0	0	0	0.0150771	0	0	0.185983
059_1	0.0389793	0	0.0059222	0.0932876	0.118074	0.0283874	0.0516859	0	0.0107203	0	0.0473665	0	0.305269	0.00794648	0	0	0	0.00170566	0.00322605	0	0	0.287429
059_2	0.0747566	0	0.0050729	0.0561051	0.199659	0.0173964	0.137943	0	0.00322081	0	0.0732863	0	0.182035	0.0481036	0	0	0	0.00977209	0.00594293	0.001	0	0.185743
061_1	0.0155243	0	0	0	0.0809731	0	0.108877	0	0	0.019547	0.0857553	0	0.105694	0.0492934	0.00345007	0	0	0	0.00180419	0.00107382	0	0.528008
061_2	0	0.0145397	0.00325531	0	0.069742	0	0.0661642	0	0	0.0264851	0.0248702	0	0.238394	0.0056149	0	0	0	0.00452843	0.0193229	0	0	0.527083
062_1	0.0279806	0.0105129	0.00378725	0.0334817	0.0847869	0	0.160435	0	0	0.0500737	0.0216344	0	0.16581	0	0	0	0	0.00395265	0.0200885	0	0	0.417456
062_2	0.0272129	0.0464151	0	0.0191697	0.0900254	0	0.0851458	0	0.0172505	0.0006	0.0480904	0	0.288024	0.0197512	0	0	0	0.00811583	0.0139265	0	0	0.336267
062_3	0.057533	0	0.001	0.0904678	0.0974618	0	0.0907508	0	0.0216186	0	0.0278763	0	0.225871	0.0957542	0	0	0	0	0.0377485	0	0	0.25393
063_1	0.0150206	0	0.00696413	0.0248417	0.0816762	0	0.0699307	0	0	0	0.0528512	0	0.303171	0.0171154	0	0	0	0.00903134	0.0233287	0	0	0.396069
063_2	0.0386787	0	0.0221392	0.0361982	0.12252	0	0.117123	0	0	0	0.0473549	0	0.177878	0.0163868	0	0	0	0.00711054	0	0.00395631	0	0.410654
063_3	0.0686035	0	0.00674417	0.0409953	0.140478	0	0.106802	0	0	0.0292046	0.00515455	0	0.169293	0.0521671	0	0	0	0.00628962	0.0242381	0	0	0.35003
066_1	0.0491759	0	0	0.131819	0.174037	0.0762103	0.0712691	0	0.00284827	0	0.096478	0	0.29404	0.0158319	0	0	0	0	0	0.00479724	0	0.0834936
066_2	0.0480903	0	0.0118422	0.174502	0.199005	0.00175548	0.158035	0	0	0	0.0387579	0	0.254993	0.00335026	0	0	0	0	0	0	0	0.109668
071_1	0	0.0242902	0.0172215	0.0146956	0.178776	0	0.142714	0	0	0.0477545	0.00915674	0	0.0643972	0.00380309	0	0.00809539	0	0.00194048	0	0.0174598	0	0.469695
071_2	0.118463	0	0.00991382	0.0220381	0.164544	0	0.135207	0	0	0.00252203	0.0550026	0	0.0576761	0.0617732	0	0	0	0.011146	0.00588786	0	0	0.355827
073_1	0	0.0338719	0	0.152026	0.151129	0	0.0662561	0	0.0400003	0	0.0690754	0	0.206905	0.0724298	0	0	0	0.0004	0	0.00442109	0	0.203493
073_2	0.0192306	0.0154108	0.0207966	0.132007	0.144974	0.0186294	0.0574179	0	0.00478454	0	0.0740698	0	0.202299	0.0471547	0	0	0	0	0	0	0	0.263226
086_1	0.0501713	0	0.0143016	0	0.110307	0	0.0749263	0	0.00396315	0.0103525	0.0330805	0	0.228908	0.0103522	0	0	0	0.00883327	0	0	0	0.454804
086_2	0.053871	0	0.00962279	0.0358744	0.183409	0	0.0911838	0	0	0.0366965	0	0	0.303596	0.0408081	0	0	0	0.0002	0.0300057	0	0	0.214719
086_3	0.0404564	0	0.0048996	0.080409	0.136764	0	0.10228	0	0	0	0.0467881	0	0.254646	0.132261	0	0	0	0.00508178	0.0222803	0	0	0.174134
087_1	0.0335316	0	0.00112286	0.104661	0.123582	0	0.117216	0	0	0	0.0372995	0	0.217766	0.0175981	0	0	0	0.0141208	0.0108093	0	0	0.322293
087_2	0.0248432	0	0	0.0631491	0.0923288	0.00450317	0.0919972	0	0	0	0.0658232	0	0.204882	0.00190006	0	0	0	0.0107533	0	0.0144702	0	0.42535
089_1	0.0383754	0.00365304	0	0.137534	0.142838	0.00581548	0.115197	0	0	0	0.0830103	0	0.234134	0.00884886	0	0	0	0.0158146	0	0.00427321	0	0.210506
089_2	0.0495231	0	0.00253899	0.147314	0.154942	0	0.205641	0	0	0.004187	0.0319012	0	0.194134	0	0	0	0	0.00539392	0	0	0	0.204426
089_3	0.0431213	0	0.0150415	0.0779854	0.125652	0	0.133066	0	0	0.0336578	0.00267531	0	0.28638	0.00149446	0	0	0	0.0012851	0.0274821	0	0	0.252158
091_1	0.0366538	0	0	0.148198	0.174651	0	0.112858	0	0	0	0.0656534	0	0.229238	0.00278314	0	0	0	0.00217088	0.0124265	0	0	0.215367
091_2	0.056943	0	0.00690725	0.0874324	0.0735737	0	0.135034	0	0.0252	0	0.059956	0	0.292753	0.0458797	0	0	0	0.00503416	0.0214386	0	0	0.189848
096_1	0	0.00899887	0.0006	0.0361924	0.122028	0	0.116063	0	0	0	0.0435105	0	0.154239	0.0006	0	0	0	0.0117427	0	0.0185691	0	0.487448
096_2	0.061299	0	0.0003	0.0668897	0.148028	0	0.0675493	0	0.0103254	0	0.0238077	0	0.277725	0.0695229	0	0	0	0.0001	0.0194167	0	0	0.255035
109_1	0.0363456	0	0.0003	0.150485	0.116347	0	0.0751892	0	0.0123497	0	0.0556435	0	0.268333	0.00439636	0	0	0	0	0	0.0008	0	0.279812
109_2	0.0691258	0	0.0001	0.214412	0.0634899	0	0.0816815	0	0.0275406	0	0.0424548	0.0008	0.140803	0.0677115	0	0.0140027	0	0.0002	0.0231484	0	0	0.254474
113_1	0.0004	0.0255785	0	0.108151	0.100273	0.0174721	0.0905822	0	0	0	0.0927852	0	0.203515	0.0263444	0	0	0	0.0116325	0.0004	0	0	0.322863
113_2	0.0005	0.0217893	0	0.0670037	0.0994139	0.0305553	0.0527526	0	0.0111705	0	0.0946124	0	0.248746	0.0379962	0	0	0	0.00516443	0.00293877	0	0	0.327405
113_3	0.0729969	0	0.0271058	0.0608545	0.137019	0.0008	0.107214	0	0	0	0.0570904	0	0.194566	0.0634116	0	0	0	0	0.00955794	0	0	0.269417
115_1	0.0119911	0	0	0.0535272	0.0437847	0.0914404	0.0602711	0	0	0	0.0789211	0	0.285588	0.0175376	0	0	0	0.00956597	0	0.00415443	0	0.343218
115_2	0.0196127	0	0.0002	0.0377779	0.138709	0	0.0462678	0	0	0	0.0366396	0	0.251725	0.0081419	0	0	0	0.00546342	0.0140419	0	0	0.441392
115_3	0.0356139	0	0.00197766	0.0405582	0.0890844	0.0450181	0.0753173	0	0	0	0.00936766	0	0.398855	0.0430964	0	0	0	0	0.0324533	0	0	0.228658
117_1	0	0.0186615	0	0.12645	0.0774685	0.0384261	0.0837779	0	0	0	0.0516281	0	0.219939	0.057128	0	0	0	0	0	0	0	0.32652
117_2	0.0750707	0	0.00366803	0.275347	0.0925252	0.0141051	0.0906518	0	0.00107738	0	0.0635113	0	0.194218	0.0312722	0	0	0	0	0.0077486	0	0	0.150805
119_1	0.00363703	0	0	0.0609063	0.058592	0	0.106962	0	0	0.0228079	0.0224069	0	0.258139	0.0006	0	0	0	0.00426668	0.0302557	0	0	0.431456
119_2	0.0304269	0	0	0	0.0846224	0	0.0169072	0	0.0332146	0.026962	0.0350089	0	0.369003	0.0631116	0	0	0	0.00827517	0	0.0118522	0	0.320616
129_1	0.00298048	0	0.0255586	0.070215	0.14468	0.0509132	0.112066	0	0	0	0.0726721	0	0.166377	0.0272577	0	0	0	0.00101367	0	0.0116109	0	0.314655
129_2	0.00737787	0	0.0316831	0.0984106	0.173865	0	0.168115	0	0	0	0.0286931	0	0.146943	0.0383969	0	0	0	0.0012167	0.00371117	0	0	0.301588
129_3	0.066448	0	0.00547672	0.0850637	0.146225	0.0034716	0.0605651	0	0	0	0.0364671	0	0.248433	0.0740358	0	0	0	0.0242223	0.00986753	0	0	0.239725
130_1	0.0240521	0	0.00751747	0	0.0719323	0.0155718	0.0549804	0	0.0177801	0.0292541	0.0792692	0	0.110475	0.0599984	0	0	0	0.0228405	0	0.0342086	0	0.47212
130_2	0.0186045	0	0.00894239	0.00703854	0.082488	0	0.100089	0	0	0.0228559	0.0231886	0	0.226631	0	0	0	0	0	0	0.0101223	0	0.50004
130_3	0.0357684	0	0.00262944	0.0531765	0.10014	0.00736146	0.0706187	0	0	0	0.0228525	0	0.379511	0.0414257	0	0	0	0	0.0376437	0	0	0.248872
135_1	0.013106	0	0.00127114	0.0220624	0.0623518	0	0.0979854	0	0	0.0223899	0.0490783	0	0.187961	0.00984539	0	0	0	0.00513252	0	0.0346789	0	0.494137
135_2	0.030347	0	0.0009	0.0439172	0.0819176	0	0.0696724	0	0	0	0.0477778	0	0.289174	0.0228092	0	0	0	0.00349628	0.00724636	0	0	0.402744
135_3	0.0279551	0	0.00329356	0.105931	0.131468	0	0.0967105	0	0.00625146	0.053699	0.00424695	0	0.274516	0.0778244	0	0.0009	0	0.0112665	0.023746	0	0	0.182182
137_1	0.0781868	0	0	0.0500991	0.142233	0.0021434	0.150025	0	0	0	0.102523	0	0.279688	0.00262565	0	0	0	0.00536862	0	0	0	0.187107
137_2	0.041526	0	0	0.0114754	0.0688752	0.0293512	0.069095	0	0.0005	0	0.0748706	0	0.276515	0.0134007	0	0	0	0.0018962	0	0.00226958	0	0.410202
137_3	0.0451286	0	0.00553791	0.0255468	0.0864327	0	0.121121	0	0	0.0234444	0.0218516	0	0.42925	0.00659111	0	0	0	0	0.0446573	0	0	0.190438
138_1	0.00153662	0.0190766	0	0.16137	0.167427	0.00502167	0.0896383	0	0	0	0.14316	0	0.211767	0.00431886	0	0.00600752	0	0.00844179	0	0.0093952	0	0.172838
138_2	0.0172984	0	0	0.121079	0.117099	0.03141	0.0888994	0	0	0	0.101237	0	0.1467	0.0120063	0	0	0	0.00386498	0	0.0131409	0	0.347265
138_3	0.0750606	0	0.0170826	0.125623	0.177379	0.0326561	0.105702	0	0	0	0.083968	0	0.241551	0.0823108	0.00289633	0	0	0	0.00990862	0	0	0.0458619
141_1	0.0271083	0	0.0186763	0.0979383	0.0967898	0	0.0861915	0	0.00605193	0	0.0468369	0	0.202385	0.12479	0	0	0	0.0002	0.0146274	0	0	0.27845
141_2	0.0930432	0	0.00921657	0.150884	0.0921902	0	0.112903	0	0	0	0.0527328	0	0.154625	0.053338	0	0.0177517	0	0.0005	0.0101501	0	0	0.252631
F002	0.0807646	0	0	0.160405	0.155099	0	0.124039	0	0	0	0.0246645	0	0.213757	0.042693	0	0.00823677	0	0	0	0	0	0.190341
F003	0.059204	0	0	0.145154	0.19367	0.0797227	0.100649	0	0.0145771	0	0	0.0368621	0.207625	0.00960431	0	0	0	0.0162727	0.0431888	0	0	0.0934701
F004	0	0.0232109	0	0.0687057	0.218369	0.0209688	0.101377	0	0	0	0.0447363	0	0.223311	0.0337842	0	0.00767597	0	0	0.0272784	0	0	0.230583
F005	0.0275841	0	0	0.142266	0.179066	0.026975	0.144071	0	0	0	0.0789992	0	0.186399	0.00654769	0	0	0	0.00272999	0	0.0127947	0	0.192567
F006	0.0818718	0	0	0.0532976	0.305351	0.0600993	0.0711253	0	0	0	0.0471473	0	0.248815	0.00381217	0	0.00426603	0	0.00418631	0.00529735	0	0	0.114731
F008	0.0242133	0	0	0.0908214	0.196327	0.0156479	0.148269	0	0	0	0.0247091	0	0.225503	0	0	0	0	0	0.00809041	0	0	0.266419
F009	0.0123693	0	0	0.146912	0.160729	0	0.145937	0	0	0	0.0181004	0	0.173387	0.0308362	0	0	0	0	0.0179416	0	0	0.293755
F011	0.0283312	0	0	0.167806	0.226893	0	0.159963	0	0	0.00716248	0.0209722	0	0.148495	0.0219894	0	0	0	0	0.00399231	0	0	0.214395
F013	0	0.0271291	0	0.148393	0.14842	0.0254205	0.0931463	0	0	0	0.010288	0	0.192587	0.0431246	0	0	0	0	0.0166581	0	0	0.294833
F014	0.0352958	0	0	0.136506	0.173512	0	0.110253	0	0	0	0.0497959	0	0.190895	0.00918627	0	0	0	0.00399134	0	0	0	0.290565
F016	0.0167522	0	0	0.104264	0.184977	0.001	0.119382	0	0.0136862	0	0.0732657	0	0.158758	0.0483718	0	0	0	0	0.00501949	0	0	0.27453
