# Supplementary material for: Longitudinal whole blood transcriptomic analysis characterizes neutrophil activation and interferon signaling in moderate and severe COVID-19
Source: Sci Rep. 2023 Jun 26;13:10368. doi: 10.1038/s41598-023-37606-y (PMC10293211; doi:10.1038/s41598-023-37606-y)
Supplement: Supplementary file 2 — Supplementary Information 2. [file 41598_2023_37606_MOESM2_ESM.xlsx]

## Sheet: COVID-19 vs. Controls T1
gene_id	log2FoldChange	baseMean	pvalue	padj
A_19_P00804070	1.10378938915602	5.20176598333256	3.88417410012346e-05	0.000433446749643484
A_19_P00805651	-1.45345856958897	11.9475295334633	0.000821111459890708	0.00503960383806743
A_19_P00808923	-1.63819179234312	9.84140710214675	5.89042488260858e-07	1.40435472482924e-05
A_21_P0014546	1.94625810130781	6.36068869689013	1.45148782770035e-08	6.4544181143852e-07
A_21_P0014749	-1.14005801719381	6.447027481428	0.00782529626550828	0.0291508358975236
A_21_P0014946	1.01191013737943	5.17947054022685	9.07475805354527e-05	0.00086460480952183
A_32_P113154	-2.09346626740445	10.0250783745463	1.72557758239235e-05	0.000225846084507857
A_32_P230825	-1.7719548289019	7.22079822896303	2.2508841484046e-07	6.30818978058953e-06
A_33_P3213518	1.87557359950719	6.32352926581514	1.25418618620067e-08	5.7172426308476e-07
A_33_P3245623	-1.09212577691792	5.22606068598174	0.00863351313884791	0.0314149515775992
A_33_P3251412	3.66740721172766	10.473256461001	1.79777494133327e-11	3.35641937760242e-09
A_33_P3260455	1.22513184631595	5.28339656606087	0.000144425125928439	0.00126277492164221
A_33_P3261428	-1.61001543660716	6.98499043830592	0.00164954112013733	0.0086518278416457
A_33_P3263747	-1.30663066035964	9.12443346186775	0.00338406717660723	0.0152457149895731
A_33_P3271885	-1.11994142437091	5.98227634161532	0.044181828644718	0.110621776931374
A_33_P3279456	-1.27163706328328	10.2623204466635	1.86088383521793e-06	3.61512635501288e-05
A_33_P3303394	-1.44904573079098	13.2661722572846	1.91236098617649e-06	3.69533925418624e-05
A_33_P3304369	1.99508414545932	6.77249119111002	1.92773647350783e-10	1.99784313464643e-08
A_33_P3304748	1.05114326112256	9.68629983683096	0.00185209835007487	0.00948691329569317
A_33_P3316379	-2.03644458783589	7.73282036909723	3.23895672660544e-06	5.72320398415262e-05
A_33_P3328284	-1.77930535308894	7.61101602810114	0.00530701117524308	0.021577313170632
A_33_P3337742	-1.29408750705929	8.67378638255528	0.00297611575703908	0.0138147267252247
A_33_P3339696	1.10093564887006	5.79329776107308	8.6668534915029e-05	0.000832614744618805
A_33_P3343394	1.36514619664571	4.37614879338914	0.0212416296648218	0.0630653753889976
A_33_P3351529	-1.00396517832076	10.866011999134	0.00492704389187627	0.0203154549299497
A_33_P3354479	-1.15165496243659	14.5326079832051	1.98017331829625e-08	8.31050921072068e-07
A_33_P3358905	1.04508547003437	5.29720166365076	5.31754308482213e-06	8.54542635865309e-05
A_33_P3364493	1.23921322023999	7.50250330645052	8.98451018567928e-07	1.98715764916884e-05
A_33_P3365501	-1.45168869003761	6.54139210210652	0.0065449137184808	0.0253326073515162
A_33_P3371769	-1.0249802164815	7.60147448231713	0.00203955297762046	0.0102587737033996
A_33_P3383762	1.43851661215942	6.1937091150324	6.79452698386276e-07	1.58566024491966e-05
A_33_P3384913	1.21902171822542	5.84955774508459	5.29134040419595e-06	8.50870324274474e-05
A_33_P3385351	1.06990598540845	5.16338959413207	0.0209908464614245	0.0624535484534838
A_33_P3404047	1.21505542340046	6.47678896918998	1.05241427719033e-06	2.2618447005549e-05
A_33_P3406265	-1.23245935117044	4.43097339465694	0.0013009069171966	0.00718853700425222
A_33_P3408665	-1.3542436717497	10.5756447293278	0.000397080074143143	0.00284568449409217
A_33_P3417123	-1.33215785655123	8.38465165742694	0.00304831603967524	0.0140738690956764
A_33_P3422712	-1.51804276448749	7.19546827409661	0.00068923776160737	0.00438277886425563
A_33_P3673310	1.36935757516429	7.65192028129535	1.02399854706769e-07	3.29535451313001e-06
A1BG	-1.44365683996288	7.5224221231678	1.22355204426278e-14	7.76680248896906e-12
A2M-AS1	-1.59232569447769	7.93124743806493	3.21076032980292e-06	5.68510568577587e-05
AA778499	-1.61244781976969	7.94638641737472	0.00286630812732884	0.0134185824713633
AB363267	2.84829044818978	8.53811423624087	2.28380326177819e-11	4.03778348658918e-09
ABCA1	1.59299913477946	7.05075887375602	8.04748261110506e-08	2.68154371362951e-06
ABCB9	1.02646189984432	3.76600692540985	3.71598349699374e-07	9.59842695545963e-06
ABCC13	-1.00736300712112	5.10369181452236	0.0278852219153406	0.0776352707952207
ABLIM3	1.15929875595963	5.46171956226339	0.000563949040052898	0.00374947108562009
ACKR3	-1.00296570698321	4.60141138636223	0.00152448718742223	0.00813369493083376
ACOT7	1.20514428615115	6.23670406597148	5.87922002100066e-07	1.40300071008673e-05
ACOX2	1.30188884240313	4.73608962645263	3.66625039856049e-08	1.37910761288666e-06
ACOXL	1.69277572068949	6.35135294888252	2.80058399447736e-11	4.67826501340622e-09
ACRBP	1.17245292641541	11.300819532664	3.83557837114433e-05	0.000429594929076867
ACSL1	1.82374399073745	12.2426002515672	1.70211737174113e-08	7.35007860304066e-07
ACSM5	-1.6008636589128	8.26094985840878	0.00250647387309483	0.0120739666309525
ACTA2	1.93672047788167	6.42233847398166	1.519558705472e-15	1.48990823857676e-12
ACTN1	1.12131699791202	11.0979113858066	5.00851761609788e-07	1.22515675135203e-05
ACVR1C	-1.97075957173967	4.00311609919397	9.20323399532954e-05	0.000872588925972414
ADAM21	-1.05323373286325	4.01275899085416	0.00192000568968417	0.00975602650925973
ADAMTS10	-1.26826601873145	6.55022571468114	1.62979909091289e-05	0.000215982404579171
ADAMTSL4-AS1	1.56749614924166	6.38819697012475	4.97601735128969e-06	8.09391778133226e-05
ADAR	1.09457390856294	11.5995454250408	3.11708173905069e-08	1.21018077119627e-06
ADCY3	1.72733356173997	8.98262338579825	5.75470831950344e-06	9.132362433782e-05
ADCY4	1.00244928909377	8.0294597735631	4.47554179543172e-07	1.11519609153883e-05
ADH5	-1.06299336750802	4.60260674142026	0.000618974035537612	0.00404956705393855
ADM	1.93205121889916	10.7009521949353	8.31960854338043e-07	1.87771716022198e-05
ADORA2A-AS1	-1.05592639702416	5.95548971400693	0.0316712899758485	0.0854858853807558
ADRB2	-1.03379235069457	8.77810726447027	1.06042611912471e-05	0.000152404513387432
AEBP2	-1.2098597350366	5.9278166852814	0.000153032617460049	0.00132570835548553
AES	-1.21690388848979	10.9157961937065	3.81185386567419e-06	6.49575714787472e-05
AF132973	-1.04237888458628	7.02019044687802	4.13721182391252e-07	1.04629427710122e-05
AF194718	3.78927196177491	9.65528991552606	4.61590136125079e-10	3.89376582935278e-08
AF230412	1.09090981724276	4.97241315317971	5.62152680582161e-10	4.4328008424415e-08
AFF1	1.07065952274479	6.64248348039947	5.46976640820626e-05	0.000575084218926564
AGL	-1.00201982899778	4.7645388923809	0.00958938944773194	0.0341492549042583
AGRN	2.23745069847965	6.6676942148137	8.89764339639004e-08	2.91800613501189e-06
AGTRAP	1.21856380694168	9.30455095324639	2.51809201783877e-09	1.52593972374568e-07
AIM2	2.43748659192563	9.11402444499577	9.16748209805345e-11	1.12817161914106e-08
AK021933	-1.81508706297291	8.31798793253847	0.00115929823722099	0.00657194497461
AK022088	1.41695543993179	6.49395313793614	2.93278264114336e-09	1.73581081681285e-07
AK092494	-2.0166582970744	11.9039671852758	0.000695859126957768	0.00441603576420512
AK093561	2.10049880670162	5.53129003215762	9.65073698000219e-09	4.63217131680975e-07
AK093639	-1.76345591652571	5.77953589335782	0.000431614038388422	0.00304250750936158
AK095436	1.23343193336094	4.09914820883011	1.99483432136653e-06	3.81420132300002e-05
AK096372	1.16406707022169	6.05298907736727	4.90470895740127e-07	1.20557081449541e-05
AK097463	1.88216606764653	5.87544621239119	3.20126469016271e-09	1.85578337324021e-07
AK126714	1.11383751030626	6.3674122483708	0.000314343479282474	0.00235442338715673
AK127156	-1.57653091596483	5.84661613449978	1.65608815755648e-06	3.27235287225811e-05
AK127186	1.56055574918309	5.95958949058003	2.01326367877763e-05	0.000257266120119994
AK129545	1.19304114106738	6.88773439032334	1.48147155401633e-05	0.000199766565204613
AK129671	-1.00964802965537	6.34173844776636	3.33716915980571e-08	1.2761153936239e-06
AK129701	1.06999034337904	4.95893067128573	3.77598732538012e-06	6.44761897637704e-05
AKAP11	-1.14994204479233	6.52587680114164	1.13611118621774e-05	0.000160618035240838
AKIRIN2	1.39213862208751	8.95806035351055	1.64643124447344e-09	1.07191117252372e-07
ALKBH7	-1.12772665353091	9.58078928363636	3.92193037781888e-11	5.96297809719756e-09
ALOX12	1.50982281754439	6.94399183105793	6.63237451042096e-05	0.000670659582612897
ALOX5AP	1.12188589421909	12.060510070987	7.77684282630567e-08	2.60847841747328e-06
ALPL	1.40065536944519	8.62850586707788	0.000231827213522872	0.00184120262075672
AMIGO1	-1.16848939505341	6.944554444337	2.3080020123605e-06	4.32171674748123e-05
AMPD2	-1.29691078197353	7.46657526853397	5.50041546838263e-10	4.39185689175168e-08
ANGPT1	-1.63974646281324	4.43468771250711	1.90595500526615e-07	5.53870159467779e-06
ANKFY1	1.09804525857537	7.33943595118303	7.82210836574448e-07	1.78126595080375e-05
ANKRD22	2.45321813499823	5.34042988175377	4.39514128586514e-10	3.75976152935087e-08
ANKRD33	-1.67204615250672	9.65218480681309	0.00347174106475395	0.0155250048212694
ANKRD42	-1.20867036132331	11.2204897516745	1.54588715577982e-11	2.95000877462743e-09
ANTXRL	-1.25185127512136	9.80326163222878	3.79012444183297e-07	9.77998472587205e-06
ANTXRLP1	-1.2626026694982	7.75460999297948	7.67915274520053e-05	0.00075515634141513
ANXA3	2.07340243362093	9.13009642625727	2.77126902019829e-06	5.03328266751465e-05
AOC1	1.33945748821025	4.60341540523216	0.00354401175186478	0.0157820585240461
AP1S2	-1.40997112716715	7.86211348270774	2.24102423593939e-06	4.21495158331386e-05
AP5B1	1.33496782164993	8.47889154110851	5.83765801436965e-09	3.04361344235852e-07
APBA2	-1.04141281358311	6.3699336746943	7.96182212675178e-06	0.000120118018788089
APMAP	1.01821870319141	7.3014402995417	1.94495712073216e-06	3.74407932164597e-05
APOBEC3B	1.29179269010791	10.7161675174177	2.55032958320365e-06	4.71291255073681e-05
APOBR	1.30760596585307	10.8989521957099	1.31972462327979e-08	5.96247827574684e-07
APOL1	1.06218441823567	9.43533348787727	4.58396984193474e-06	7.56280560471507e-05
APOL2	1.0214097492073	11.0315168257709	7.58981986802331e-06	0.000114983959587697
APOL6	1.50155431148228	8.32313970316665	1.85459195372878e-06	3.61068811509035e-05
ARG1	1.39259974873152	7.06655203848256	0.00602076528508503	0.0237602193586562
ARHGEF10L	-1.01439657310558	6.93420547000596	0.00376082775821723	0.016506685844234
ARHGEF11	1.24011869085857	6.00476348055191	1.82537055226715e-09	1.16745550863011e-07
ARL14EP	-1.41077823757081	6.93484164489763	8.68348189876961e-07	1.93575319483458e-05
ARL4C	-1.1180015438311	9.63526420137956	0.000132947072013272	0.00117988783833939
ARPC5	1.00693559223304	14.0823533782267	7.46517362918204e-09	3.71663183565806e-07
ARSB	1.14203598594959	5.94922241628578	1.86083812234473e-08	7.95429979199578e-07
ASAP1-IT1	1.11736880559916	8.56678655823147	0.000389418725163009	0.0028010426586502
ASB2	-1.24036241215683	6.1848544669339	3.47658527064592e-05	0.000397809718823661
ASB9P1	1.13298473990406	3.94778768815498	1.96089372743979e-06	3.76619157590194e-05
ASPH	1.35375706476757	9.04740488152226	1.42646508061042e-07	4.35649270084053e-06
ASPRV1	1.32603587938216	9.91207333224296	5.68019319691603e-05	0.000592789911479223
ASPSCR1	-1.40629662247548	5.11269187185893	0.000105273913986474	0.000974839514963738
ATE1-AS1	1.5088133127431	4.22548810532425	1.65941483807107e-05	0.000219043313214143
ATF3	1.01384102941765	5.3442454896879	4.85489156406933e-06	7.93246793457428e-05
ATP1B2	1.11518079246557	5.55166187174252	0.000427914399401133	0.00302230167321117
ATP9A	1.19142347625305	5.51241493229868	5.57946102753473e-05	0.000584198329691275
AY203941	-1.18283721989295	6.04138232169396	0.00639340078414821	0.0248750903019165
AY358662	1.54817581577109	7.86815643087856	1.99610039879927e-07	5.77254957014946e-06
AZU1	1.6486945628687	7.7433153490769	0.00938286240239543	0.033536072530859
B4GALT5	1.79226106274302	10.333401655622	6.17397990671894e-11	8.42814644147853e-09
BAALC	1.92947038994733	6.25603573700172	5.07014031522474e-08	1.82630466411527e-06
BACH1	1.14696285454139	6.92857309594029	9.56779754423368e-09	4.60979027411076e-07
BACH1-IT3	1.02041499476578	5.83750330672522	0.000284398961358584	0.002175707751689
BAG1	-1.98272381550611	9.71170833965377	2.050468356854e-07	5.86300023072973e-06
BAMBI	2.73606250473532	6.87462541112683	7.71121276947475e-13	2.44744254287167e-10
BASP1	1.10802750809691	13.4122448454559	2.98273788923965e-05	0.000352985516199975
BASP1P1	1.24019055604541	7.57237959348957	0.000181276425907704	0.00151407556915215
BATF	1.14177438238156	10.2408003607597	7.81185159698555e-08	2.61332713751679e-06
BATF2	3.98381978464829	8.85786912527603	4.05443952507215e-14	1.90641248113161e-11
BBOF1	-1.00946916426299	4.72703608287186	0.0127708228123712	0.0427337851909484
BC028186	-1.46517623803175	6.08806877505667	0.00342274817180938	0.0153600210021937
BC071847	-1.23133997188388	7.52885430801558	0.00306068617503091	0.0141041529347023
BC104430	1.00978394703474	6.10405941209525	4.25544018663926e-05	0.000466939852113039
BCL11B	-1.04345678675166	6.78424142563025	1.56571668433504e-05	0.000208907579253552
BCL3	1.31108094696627	11.3720297854508	1.66499435313093e-06	3.28739281651225e-05
BCL6	1.25327507627129	11.4339295225278	0.000368144128371742	0.00267454865908066
BEND7	1.37003715374043	5.97741729083002	0.000647510631035925	0.00418534294570233
BEX2	-1.01136731049435	6.89191078259335	7.50962975139651e-05	0.000741883069897783
BF175071	3.63041098804205	12.1790132025397	2.00510209805916e-15	1.81826954899357e-12
BICDL2	1.01132002112094	6.59323211179765	0.000286083165421571	0.00217886809023929
BIK	1.37657561418576	6.19514571034133	5.28758374011851e-11	7.33645020466388e-09
BIRC5	2.68517678680467	7.91296046904364	5.29060504691318e-17	8.9555835164115e-14
BLVRB	-1.03596611953441	12.8922072770102	0.00174022006334465	0.00903967422839279
BMX	1.83639886661932	6.18345203403599	8.51630848873245e-07	1.90726885410323e-05
BNIP3L	-1.57331665499635	9.26869517017723	0.000160996361257418	0.00137777506191004
BPI	1.98482598651697	6.63632345670849	2.45632014811326e-05	0.000301442362884213
BPIFB2	-1.13001689882755	5.3354760556866	0.0138748767632771	0.0455491557530513
BRICD5	-1.07475515978462	7.20612873884411	1.47282442983166e-08	6.51506709021875e-07
BST1	1.09256139604343	9.79776532834506	1.02082208361782e-08	4.86298189965103e-07
BST2	1.38704361231959	10.853503691063	6.99678256717516e-09	3.52490686831636e-07
BTBD11	-1.21725944287776	4.85426261165208	5.01352880024922e-07	1.22520221142568e-05
BTF3P11	-1.07399808008729	9.14428900105377	1.16698122959251e-06	2.45085363114834e-05
BUB1	2.18555431103679	5.23901468709091	1.65252797132505e-13	5.90976587604428e-11
BUB3	-1.01111044973569	8.54143702648906	1.99277143357789e-05	0.000255161167271691
C10orf105	1.29839511852786	7.70272414022218	5.48682245979997e-05	0.000576161741425894
C10orf142	1.10860970437346	6.10186757424666	6.46021399046957e-07	1.51777302871519e-05
C12orf29	-1.05151169532124	4.87648989276287	0.000995441665432448	0.00584399059583706
C12orf57	-1.34455821377302	10.4406148968423	2.05998898923076e-09	1.27573610794044e-07
C13orf46	-1.65136375805161	10.7390872412495	0.00105193644677406	0.00608976705883271
C1QB	2.45061804033126	7.33119915922619	4.8805417482364e-11	6.88454641830391e-09
C1S	-1.06748886766603	5.07331747714804	0.014689183791519	0.0475723996573959
C2	1.35834280332988	4.29467405498735	9.31099814487346e-06	0.000136498587700047
C20orf141	-1.26402996181558	10.4800467571984	9.69670291210885e-06	0.000141013163597569
C21orf58	-2.05933732632998	9.47512838672267	0.00134157272812606	0.00736516175996731
C2orf40	-1.29634083629717	4.08169625652464	2.24304878321196e-05	0.000280143884183645
C3AR1	1.22965089350076	10.0728758194253	3.63943783327877e-07	9.43911808220443e-06
C3orf86	1.38354966389183	9.71775933816631	2.47490890369672e-06	4.59359736650317e-05
C5orf67	1.44974260641721	4.58526506847968	1.94189896263064e-06	3.74102857057319e-05
C6orf48	-1.39356860555102	10.7201331239472	6.32357059743106e-10	4.8252600742716e-08
CA4	1.52140218362322	8.00502394847023	4.35323388965592e-06	7.23383257148256e-05
CA5B	-1.14208142802808	6.10845831826137	2.79315876646613e-06	5.06941345527817e-05
CA8	-1.08344379139364	4.17651047539938	0.000159834263055338	0.00136977113612323
CACNA1A	1.82504747589574	6.37583695785716	1.89811815541849e-10	1.99153380513351e-08
CACNA1E	1.92899680648503	5.56563777650899	8.11714640031717e-06	0.000121954120858256
CACNB4	-1.12031141507807	3.80204560400273	2.52435359517529e-08	1.00779657445119e-06
CACNG6	-2.93910188833626	5.43443509222567	1.51732792073397e-10	1.6972014641126e-08
CAMKK2	1.12472714784233	8.1203436762216	2.77214360438938e-07	7.49600620437175e-06
CAMP	1.81879291283856	11.1880619538642	8.91594771165189e-06	0.00013207650175183
CAPG	1.03365798236625	9.02088964086952	2.04616183644635e-10	2.06988427048642e-08
CAPN1	1.09878975263157	7.59528604370061	9.57529225387084e-11	1.16488372128786e-08
CARD16	1.45349553345841	8.80115525147567	1.19053337366692e-07	3.75513452059339e-06
CARD17	2.09661102645205	7.61685685862466	4.47974215149451e-10	3.79150443228657e-08
CARD6	1.20158268183718	8.84569423906558	2.82697097441273e-10	2.64869446536213e-08
CASP1	1.03420648570256	10.209675099503	0.00014817010517219	0.0012906302368532
CAVIN3	1.90568658151678	7.74533866389401	1.39971432743305e-09	9.37734735827245e-08
CBS	1.43198378887596	7.35367678776777	0.000466370041366652	0.00323629453958476
CCDC14	-1.36359090362491	6.25066466209832	0.000252527055307193	0.00197593665987826
CCDC194	1.6691941908849	4.05571167219869	5.42126807025127e-08	1.92789100240546e-06
CCDC71L	1.79200773909515	9.39801614983695	1.25039718016172e-10	1.44742329816145e-08
CCDC78	-1.71240771489118	11.0612265836556	0.00158664210316106	0.00839766349708942
CCL2	1.36227487219538	3.95376490528675	0.00361573960499569	0.0160082378919696
CCN3	-1.74451750736345	5.416571917939	6.11049237303339e-05	0.000627889566344358
CCNA2	1.52797013529574	5.35083017048772	2.31516640574175e-11	4.0540958764268e-09
CCNB1	2.03125966738236	6.67974762279442	1.31683288305644e-12	3.8878725271728e-10
CCNB2	2.42655364446756	7.02341401475628	1.99081972817125e-14	1.0670144769695e-11
CCR1	1.97226148031116	11.1668743158086	7.92475016864929e-09	3.93002600648778e-07
CCR3	-1.43365618882213	6.97294702985417	3.67030034404081e-05	0.000415630396408046
CCRL2	1.51415474901119	5.28874326304052	4.12380670688769e-09	2.27410879589086e-07
CD14	1.52761565984087	14.1138070198495	1.55685548343931e-11	2.95000877462743e-09
CD177	3.36810834980585	6.65942949387817	5.62633463421169e-11	7.72206825390643e-09
CD200R1	-1.42432243879931	5.21635424051731	7.97291665490656e-09	3.94620520048211e-07
CD244	-1.16772008101038	7.24432274113279	5.05774933468106e-07	1.23126858443803e-05
CD274	2.45541585517597	6.3363113347914	1.11972704399593e-07	3.55832157372974e-06
CD28	-1.16256215934958	5.73163685324237	5.89218760636047e-06	9.29823092064007e-05
CD38	2.30436929111518	8.80571934897661	3.8772860918467e-12	1.02550178289666e-09
CD3D	-1.2455846419309	10.9516072128182	2.90793672674526e-05	0.00034631998793991
CD3G	-1.01427420826188	10.4625044390771	0.000965409059931035	0.00569930282276422
CD40LG	-1.28457834783161	8.28980906342067	6.82517364873319e-06	0.000104838465889283
CD52	-1.36934920306408	13.2938487494608	0.000173931936937635	0.00146526403808344
CD8B	-1.17048895285993	10.0266837265772	0.00138476937500914	0.00755981062155604
CD96	-1.34260323467298	6.81156931315685	7.1334499317237e-07	1.64509924810533e-05
CDC25A	1.01588146191027	4.27718220293188	3.36357474867254e-06	5.88590809397274e-05
CDC42EP3	1.17150967427475	5.68357563215518	7.78035996658359e-07	1.7749426766534e-05
CDC45	1.57973741507654	6.51439349895351	1.8362627277218e-12	5.18050521328713e-10
CDCA2	1.58166831247135	5.28768929347066	1.93163506237221e-08	8.16075638414188e-07
CDCA3	1.1627371334132	5.12955536039548	1.59847086198092e-08	6.97367244958035e-07
CDCA5	2.59076992162541	6.89343880977131	8.5178898681546e-19	9.00327155677108e-15
CDK1	1.34515711681708	4.88402614919908	3.53300482290694e-06	6.12749490836272e-05
CDK14	1.23633912785685	6.87627877362271	9.56325371794707e-09	4.60979027411076e-07
CDK5RAP2	2.31276636514618	8.13284301491106	5.31637459786323e-08	1.89894126048076e-06
CDKN1C	-1.94049595917369	8.06703399673687	5.91605205035331e-06	9.31851598080154e-05
CDT1	2.22602254122362	6.46981868359993	3.78654111575161e-14	1.814038971133e-11
CEACAM1	2.48818206532878	6.63880730848674	5.84510026061338e-13	1.90273000919531e-10
CEACAM3	1.43480472703875	7.75233517795542	6.20595152564597e-09	3.18978370825257e-07
CEACAM6	1.21940496638313	5.30496878781525	0.0154518097853627	0.0494563093735214
CEACAM8	2.0439325734426	8.00950493785061	0.00157207529438883	0.00834376333608417
CENPA	1.08360074058557	3.70082639264474	2.06478909823025e-05	0.000262529093606231
CENPF	1.28669189309726	6.05474947153493	4.36566325543194e-08	1.61117086800396e-06
CENPM	2.00651578082712	5.57804618005227	1.51454096449537e-11	2.91331133556832e-09
CENPW	1.03866966909703	5.84896713504359	1.42751444492116e-07	4.35649270084053e-06
CEP104	-1.57429618369154	8.7228741657708	0.000979339671501727	0.00576498596340805
CEP295NL	1.2997739729475	5.1862419577959	1.60663372083134e-07	4.81629714352168e-06
CEP55	1.32923318317125	4.28543596339968	2.06447485102082e-07	5.87965245399027e-06
CES1	1.15242715249649	6.06653387087364	4.7034500718909e-05	0.000506683499259151
CFAP36	-1.09343411460954	5.91767837454671	6.21538357145797e-08	2.1570686434374e-06
CFAP58-DT	1.26247631972057	4.91395761914768	0.000154999153973699	0.00133863384984564
CFAP97	-1.34414449568634	6.77702837785373	0.000239340887166727	0.00188788582356333
CGAS	1.04887566298423	8.43353064434736	9.13681923565942e-10	6.64002265146706e-08
CHAC1	1.16478141582916	5.6801816668699	1.04884377789078e-07	3.36677526731034e-06
CHEK1	1.20660844497279	4.91309213914883	1.13303089576032e-07	3.59609843428127e-06
CHI3L1	-1.08692485334659	9.86538402969753	0.000525445241312252	0.00354934903634923
CHIT1	1.02428558999297	6.94063058504981	0.00710894536661215	0.0270571919947622
CHMP5	1.03811135434668	7.76568765132436	0.00155021419076709	0.0082441977256694
CHRM3-AS2	-1.30870283472607	5.31058853115688	2.55677840972448e-06	4.71958571597858e-05
CHST8	1.06502573178045	6.25012196430561	0.000426501584277725	0.00301399992385074
CKAP4	1.60810018666498	9.42929300203299	3.26166439015492e-11	5.20861135411468e-09
CLC	-2.05150643311329	9.66140830542987	6.23748474918532e-05	0.000637584441491805
CLCA3P	-1.12694352752483	4.36260859313944	0.00280346858744454	0.0132055766476897
CLEC10A	-1.83288235253604	5.77718469882671	5.57140359142081e-09	2.93492756410302e-07
CLEC1B	1.42908101066362	7.16147883282493	1.52154849904283e-05	0.00020428130282919
CLEC4D	1.5925567420545	7.71055747984056	1.37334587145646e-05	0.000187678283219327
CLEC4E	1.10209912954109	6.27044384957092	5.19796469525424e-06	8.3817874202364e-05
CLEC5A	1.08367096766219	3.93537058378811	5.04555219938078e-07	1.23065913443302e-05
CLIC4	1.38950471248307	6.77979079373118	1.7909723708204e-15	1.68424368398151e-12
CLIC5	-1.08027389844484	5.69652220149142	9.98846065316159e-07	2.16581558022567e-05
CLSPN	1.02829455674451	3.93833416495573	3.78456750657586e-06	6.45358989653914e-05
CLU	2.14596152812319	9.14350585368627	7.47288293328972e-10	5.53189418539823e-08
CMPK2	3.25975821682908	7.66349535284595	1.45561334596036e-08	6.46144728448941e-07
CMTM5	1.38922245825812	10.0350380427703	0.000551940666559704	0.00368992244987295
CNIH1	-1.02066385220486	7.94998617452214	0.000683055367724439	0.00435437078631465
CNOT6L	-1.0379071873334	7.63357959642326	5.53838678600932e-10	4.40831281766654e-08
CNOT7	-1.0366459647763	6.46548476270327	0.00111746913819842	0.00637610312089797
CNTNAP3	-1.20897004748889	6.34864266877439	0.00405186541826377	0.0174967542236625
CNTNAP3B	-1.53040139320835	6.77248189705521	0.000248073471481416	0.00194528521136029
COL11A2	-1.29811963310213	7.8576491632496	0.007402972689871	0.0279175522899918
COMMD6	-1.417949681327	7.90608268107013	0.000916851751965678	0.00549440236822292
CORT	-1.26463808280367	6.67520403131255	0.00561318546726061	0.0225157017692282
COX7C	-1.24618381528317	10.3818747084421	0.00147888981084784	0.00794215126633617
CPA3	-1.89677549681547	4.9493126184638	1.32194880019738e-10	1.51880551971999e-08
CPAMD8	-1.06840612283841	6.83644252025959	1.13347054437888e-05	0.000160333986586763
CPNE5	1.17607343937094	10.8753110785952	2.44655013828288e-07	6.72872488790365e-06
CPVL	-1.26866381959331	7.96220558273855	4.39198134014167e-05	0.000479435933824322
CR1	1.95024065261164	8.27503466904385	1.08029963656393e-08	5.04912237244851e-07
CR1L	1.5404475421306	7.70518771170578	1.68107703793529e-06	3.31399278495457e-05
CREBL2	-1.21303174675911	5.05442626322576	1.02230022235347e-06	2.20912552730017e-05
CRIP2	-1.49025342064515	4.52967053578948	4.80390018896671e-10	3.99920753108373e-08
CRISP2	1.30269273479712	5.50756796265788	0.00606576807999816	0.0238886269134182
CRISPLD2	1.56869832038202	5.9135582266115	3.46857463815371e-07	9.04215386420542e-06
CROCCP2	-1.24705361383686	7.87762688527634	4.78838772595761e-05	0.000514088595136532
CROT	-1.18715142791465	5.23407582939482	0.000447628473089128	0.00313278240358491
CRYAA2	-1.12880637836076	8.43872872831352	0.0420850785202002	0.106527986113688
CSF1R	-1.27960789672428	10.9100885477719	0.000122098157176817	0.0010989699783327
CSF2RB	1.22381860190021	7.85104728382627	1.23896877880194e-05	0.000172849759684396
CSGALNACT2	1.11909907343469	6.26323862821157	3.34688465619684e-08	1.2779059895563e-06
CSRNP1	1.4009118150975	5.43707035947695	2.38001341697717e-08	9.60745956605203e-07
CST7	1.54173790438527	10.4379310084641	2.20705566135885e-05	0.000277285256296698
CTDSPL2	-1.07387550091683	5.25506784888304	0.000566186011017805	0.00376237346395003
CTNNA1	1.60027384870466	5.92471314512055	4.66212775012189e-09	2.50796791744375e-07
CTSA	1.36706888432038	12.1671984538603	3.6403632940143e-11	5.69628434170872e-09
CTSD	1.77827523150425	10.7969683077996	1.91626966972375e-16	2.70311128799754e-13
CTSF	-1.29208753442893	7.2056568582968	5.08628857830477e-09	2.71315027923816e-07
CTSG	1.43577656091908	8.91058386111409	0.03266355407341	0.0876331679499106
CTSO	-1.23127229428822	7.16330400466352	0.000175297550671879	0.00147383447321513
CTTN	1.31890133231841	8.05233815248787	0.000117153755917767	0.00106199607872475
CU677518	-1.22979700590945	6.35666348441541	0.00083946665979708	0.00512377354781434
CXCL10	1.12643908372893	3.64070032509892	0.000567792227788912	0.00376910129563092
CXCR1	1.04728823824585	11.3417805721032	4.44036525171617e-05	0.000483263240918669
CXCR3	1.85907458973823	6.52932337345542	4.20204552520674e-09	2.30939692490313e-07
CXCR6	-1.25952833566219	5.1541847615557	9.0459454284995e-05	0.000862506948460499
CYB561D2	-1.02317454295457	6.93563137618748	1.06836894038373e-05	0.000153000314525005
CYB5R2	1.34008107337186	5.21233741667417	0.000951195771013019	0.00564162854982284
CYLD	-1.03186817689399	6.25947389593758	0.00119691872357153	0.0067340933547983
CYP1B1	1.67885700534638	9.07660909564338	1.31598760603098e-07	4.10999278040993e-06
CYP4F12	1.06277083030875	4.94788655506343	3.7137523013141e-06	6.37565143222897e-05
CYP4F2	1.24391741157396	6.56684886342209	2.23778186764325e-06	4.21495158331386e-05
CYSTM1	1.29257412422577	11.6986935336215	7.36273949252041e-05	0.000730144726781973
CYTOR	1.14702217066618	10.2424708637181	1.91641553949296e-06	3.69754612182871e-05
DBH-AS1	-1.27566770800133	4.82182365053037	1.98888151061339e-06	3.80842310980275e-05
DBN1	1.39684629709467	8.1637070971165	2.16415458453272e-11	3.8697217644979e-09
DCAF12	-1.16746711918627	10.5531382851442	0.0240106121490346	0.0693970919836242
DCAF17	-1.11890533287453	6.37151162009404	3.41687037220575e-06	5.95863706185963e-05
DCANP1	-1.00643320511481	4.95472356635989	4.22848299541656e-07	1.06407742058099e-05
DDAH2	1.92210203084552	8.85248259383767	1.13229796560973e-09	7.92015913079801e-08
DDHD2	-1.04682120843278	4.4523322566756	1.06422347164052e-06	2.27838939025501e-05
DDX58	1.49738379254334	8.18366057674187	7.42404912542386e-06	0.000112741645540453
DDX60	2.31134108226967	6.87806449208144	4.24011348110945e-08	1.56711384860044e-06
DDX60L	1.91588455494738	9.32768161686101	6.88979369667827e-09	3.4779075895101e-07
DEFA3	1.57201990331557	15.8504626631075	0.00290044949170613	0.0135477029146266
DEFA4	1.57893145706318	10.7639064581804	0.0291966730121223	0.0804572090786626
DEPP1	1.26125730804718	4.28145335644987	7.53191437431631e-06	0.000114174828584039
DHCR24	1.4504080696954	5.34382317331634	9.58846432787852e-11	1.16488372128786e-08
DHRS13	1.14528242542687	9.17897192897368	2.16448644219467e-05	0.000273289285200224
DHRS9	1.72018350695277	8.26498751528911	3.28226590539854e-06	5.77562554015632e-05
DHX58	1.66042958103986	9.46283713494128	6.29522348939342e-05	0.00064243608034419
DIAPH3	1.46741290878761	5.24097217137575	2.45929773582275e-09	1.49387628732717e-07
DISC1	1.44602189624523	6.82649913684231	8.90621245754957e-07	1.97327784039826e-05
DISC1-IT1	1.04352784086588	5.12012031793985	3.95742548522794e-05	0.000440135744614203
DMAC1	-1.07680407831846	4.06201841374491	1.52848306130239e-05	0.000204908729722962
DNAI2	-1.08639030321995	5.00080507395105	2.7604881086112e-05	0.000332030097421824
DNAJC13	1.012161158215	8.70705756732604	3.47856179397308e-06	6.04545944632241e-05
DNASE1L3	-1.26661765610941	3.86000368797272	1.13493951230607e-06	2.39147295908411e-05
DPM2	-1.25670685643059	9.06220720494968	0.00040803369635008	0.00291267460894711
DPP4	-1.17639878803795	6.01578841161242	5.37387241174536e-05	0.000567115521224549
DPYS	-1.77809250209417	7.10125970363429	0.0010285427046382	0.00598577604125547
DQ098707	2.84280824429007	10.9225946604087	2.61592423217281e-11	4.45778068316107e-09
DSC1	-1.1206763886147	3.58377690104942	4.84022329606406e-07	1.19202822221496e-05
DTL	1.50486402786491	4.95384151937547	1.36200649517351e-08	6.1208330830001e-07
DTX3L	1.53720990609943	9.76671473131925	6.0252868839427e-08	2.09660097632297e-06
DUSP13	2.67870000056715	6.77427559474601	6.35102477009344e-15	4.3583478361471e-12
DYRK2	-1.60885989281857	6.88935065930688	1.49871508446346e-08	6.59512559958611e-07
DYSF	1.99288386617445	9.05142859026808	4.69619048888432e-11	6.81376986875782e-09
E2F1	1.54497244210202	5.96871756830527	1.66516300383348e-09	1.08133385755335e-07
E2F7	1.12769089042851	5.12974788721065	4.93819691253561e-06	8.04270415690773e-05
ECE1	1.15499792605103	7.68598798378856	4.30470943875794e-07	1.07898200749756e-05
ECRP	2.42243717148478	8.89155952186944	2.1211793591902e-11	3.81977766731904e-09
EEF1A1	-1.54818157411152	11.3506340647624	4.81142488610087e-12	1.17468162772103e-09
EEF1B2	-1.26188478324369	10.7872079652851	1.40872355952874e-05	0.000191687566452273
EEF1G	-1.09993021559325	12.9568575723741	3.14594559647152e-09	1.83208038165157e-07
EEF2	-1.26808493910613	10.6890052856662	3.10103731439348e-11	5.0151871624054e-09
EEF2K	-1.1463109651975	6.55627721921519	5.69301070451901e-09	2.98659576029839e-07
EFCAB2	1.37823185391851	4.48841282370269	3.67161190635755e-05	0.000415630396408046
EGF	1.39357699580513	4.30379584145062	1.89130424930047e-05	0.000244138821525106
EGFL7	1.61547592275453	6.33985172772795	5.03350382522812e-08	1.82059395479155e-06
EIF1B-AS1	1.10917911343106	5.56050226320937	1.69579585742225e-09	1.09562220396459e-07
EIF2AK2	2.50327233644965	10.6023850224847	1.13730625156325e-11	2.42666748180188e-09
EIF3E	-1.33553668747625	9.89683621733442	1.21224446249046e-06	2.51882971743823e-05
EIF3F	-1.02059356409956	8.82309625096975	1.20392297267171e-11	2.48526895927703e-09
EIF3L	-1.32179957405116	9.26443049477361	8.25461944832706e-14	3.43595151495856e-11
EIF4E3	1.19355155334963	7.62382265394411	7.70619946706724e-08	2.5916306048782e-06
EIF4G3	1.27504371301506	7.66170500864165	5.43779569162266e-10	4.35555427148236e-08
ELANE	2.09030039572462	7.6402267695148	0.000941500428876969	0.00559588890206346
ELMOD3	-1.59501640079442	7.75778056353979	0.00119805815716552	0.00673751819902321
ENHO	-1.23121360938922	4.62613664943855	4.20270688202434e-12	1.07788818627758e-09
ENOSF1	-1.04472678124582	6.13100363622226	2.11896947971814e-05	0.000268610854016591
ENOX1	-1.3193361310134	6.55093555672344	0.00400978324096011	0.0173417899831931
ENST00000314255	-1.01079921777863	13.5408625135637	5.72873651543616e-08	2.01624692879178e-06
ENST00000320371	-1.68153647922016	10.5815969799667	4.51956115047236e-05	0.000489759828754065
ENST00000332361	-1.02983943070821	13.3217182713581	6.36495884921242e-07	1.5005818954536e-05
ENST00000333817	-1.73612829525214	8.98531560180434	0.000104171392018587	0.00096639233275263
ENST00000372214	-1.25536101988127	11.7447064655964	5.64406532054582e-10	4.43679450631514e-08
ENST00000390237	2.75835718065413	14.4529868719247	2.00753698132176e-11	3.66228441880748e-09
ENST00000390243	2.82262455584599	9.17364478490746	4.38712039726423e-10	3.75976152935087e-08
ENST00000390244	1.07861760113441	4.08565303283176	0.00145877340896787	0.00785405335604396
ENST00000390256	1.94566264900721	5.40598951861296	1.53144822436857e-07	4.62916688868361e-06
ENST00000390268	1.58619797416402	5.38648021168497	7.97430535706202e-06	0.00012021504363588
ENST00000390271	1.62405481027577	4.51869791923053	1.45847651469509e-06	2.94373427540724e-05
ENST00000390282	2.64992644094256	7.47894157044553	6.57991161951189e-08	2.26998010775851e-06
ENST00000390283	2.19487476794313	6.82631169658271	1.72738679791226e-05	0.000225966399720712
ENST00000390284	2.16183012946448	6.32119708022174	2.60774142837788e-07	7.1236299187156e-06
ENST00000390285	2.52272059727192	9.58482542610263	4.55516135609741e-08	1.66657207482233e-06
ENST00000390287	1.83510932634625	5.16038732871217	0.000113144326281389	0.00103154311978842
ENST00000390291	1.68958581610075	10.222241455144	7.32809810563741e-07	1.67931172382888e-05
ENST00000390294	3.55654292652908	10.3418873235792	1.52564350372163e-15	1.48990823857676e-12
ENST00000390295	1.55986786041143	6.25516933529974	8.64497419288836e-07	1.9288623877999e-05
ENST00000390296	1.53629273151339	5.85316704065846	2.8585649622014e-06	5.18071541436515e-05
ENST00000390297	3.56854925744115	10.2237399273285	3.17349449504106e-15	2.51806871011211e-12
ENST00000390298	1.98258209260792	6.89950513523098	3.4536067719048e-09	1.96615537097387e-07
ENST00000390300	1.23759462910965	5.24664403383878	3.12905156778191e-05	0.000366694063925802
ENST00000390301	3.43027385253206	9.26562963128719	1.49156188928559e-15	1.48990823857676e-12
ENST00000390304	3.5677465782783	8.64468280117056	9.98028766715695e-12	2.16589302698104e-09
ENST00000390305	3.87822408177633	9.90754954534435	9.83566484359085e-14	3.96408517529548e-11
ENST00000390311	4.42054379777671	9.51814511566241	1.4605393135864e-12	4.21415383082641e-10
ENST00000390312	2.90963296150143	10.6014969749368	4.75363808300034e-12	1.17184101519866e-09
ENST00000390313	2.69442753978281	7.68267151393959	2.03537750806911e-07	5.84101765226091e-06
ENST00000390315	4.05934834669699	8.39345668754352	8.53073963014615e-12	1.91684964556673e-09
ENST00000390316	3.28909320567301	7.97899099472551	4.12265843300041e-09	2.27410879589086e-07
ENST00000390319	3.81454050473216	9.10316636227028	9.54806908478939e-13	2.9930249645912e-10
ENST00000390323	3.29161720554273	15.2790850404015	3.12625727207214e-15	2.51806871011211e-12
ENST00000390376	-1.01675145590905	4.32510495342301	0.000666171665699055	0.00427896907760301
ENST00000390381	-1.08637995599784	5.57454879595196	0.000111910471371167	0.00102323326560508
ENST00000390447	-1.11816656588255	4.39957409852365	8.63036764361282e-06	0.000128675082113314
ENST00000390477	-1.17268136897393	7.36269294183657	0.000468061534142168	0.00324271498319339
ENST00000390539	2.76533531223288	9.04491153775679	6.93982479567883e-11	9.31739176043058e-09
ENST00000390543	4.57355874175557	10.8545773156504	3.60948769305839e-15	2.61852862898416e-12
ENST00000390547	3.79803596170515	13.8772005644005	4.75158676485145e-14	2.19359162811533e-11
ENST00000390549	3.52139215353945	12.4092599055713	2.56039664107441e-11	4.42251912336873e-09
ENST00000390559	2.02464577532393	10.9716975870735	1.09458024294222e-06	2.32378653415935e-05
ENST00000390593	2.56913450422333	5.35636237052995	1.62862335210599e-08	7.04469770584723e-07
ENST00000390597	1.4987646996959	4.65935877395089	9.39105805021413e-06	0.000137513468831019
ENST00000390603	2.17284073229074	6.47664622404583	1.89375947761227e-07	5.52694791908658e-06
ENST00000390604	1.70196477771356	5.55496144733851	0.000242110143989799	0.00190322559320278
ENST00000390606	2.57881869537795	6.7834317970532	3.33459028605067e-08	1.2761153936239e-06
ENST00000390615	2.77170975331922	8.64249973708499	2.14963845367464e-10	2.15737035483213e-08
ENST00000390616	2.91089371745312	7.3773947878031	9.09210077387102e-12	2.00042015045528e-09
ENST00000390617	2.19315250520722	6.43668033459749	6.70796672625239e-07	1.5697878630993e-05
ENST00000390624	2.43420937907661	7.52240952536867	3.36941771723012e-10	3.06641165799964e-08
ENST00000390625	1.84638421663895	5.96135130951602	6.68797048895638e-06	0.00010310519653011
ENST00000390626	1.39368747784986	6.12738042958708	1.49928356771534e-05	0.000201632992944175
ENST00000390629	2.08051185175649	7.75072755668648	2.72500141643527e-10	2.58173548375775e-08
ENST00000390632	2.73091549105691	7.59838989080111	1.85907518359303e-09	1.18602457252791e-07
ENST00000390636	1.60555681338113	5.14054342012183	1.56347587917703e-05	0.000208718275752807
ENST00000394891	-1.91669180778608	4.69796113864384	8.67509335853005e-09	4.25230300128256e-07
ENST00000395772	-1.4594223988891	10.5662022720287	6.97217295294321e-11	9.31739176043058e-09
ENST00000396131	-1.47053510405298	7.93210172201086	2.69358588251577e-05	0.000325215592691193
ENST00000396982	-1.05018548523909	13.8407462657426	1.60999303756276e-05	0.000214005895107148
ENST00000398190	-2.13397094829337	6.79526464421895	8.68300302585722e-06	0.000129383879007946
ENST00000398760	-1.10789634492654	3.68693336631583	0.000713852330462529	0.00450656999571707
ENST00000399411	1.32467271537743	5.29977194569172	5.59655289166368e-09	2.94207193524291e-07
ENST00000399730	2.26089524634007	8.01686054609469	3.38140560118219e-06	5.91186744132354e-05
ENST00000401872	-1.4110582418898	10.4778218007586	3.04648472892279e-09	1.79058550352034e-07
ENST00000401937	-1.22803509254695	12.1427485149066	1.54973720447676e-08	6.79609280809491e-07
ENST00000402039	-1.38262959655598	10.8566212688663	9.63540419929228e-09	4.63217131680975e-07
ENST00000402485	-1.43079570287218	6.61029850627714	2.82554976021183e-05	0.000338093939498297
ENST00000404609	-1.52254691652017	10.9541182973608	8.74129824025374e-07	1.94352279875904e-05
ENST00000406671	-1.47987914021093	9.40232686968944	5.19475795803694e-09	2.75941630360912e-07
ENST00000410078	3.49863195365073	13.694306860951	3.49805259728588e-15	2.61232510287311e-12
ENST00000411475	3.30611752456991	9.77805821366836	8.19100401686253e-11	1.05572478676222e-08
ENST00000411514	1.06314925451431	6.31362883063394	0.0279786038845518	0.0778184610836514
ENST00000413663	-1.35756155624968	11.2283558375046	9.13901529883868e-12	2.00042015045528e-09
ENST00000413796	1.23211952325537	6.26878254886432	0.000380353122393811	0.00274284184342552
ENST00000414483	-1.20931332485041	6.48298413215488	0.0105437811733985	0.0368249171628281
ENST00000415545	1.03915817119037	7.50044638646237	8.33671642797144e-05	0.000807005592156397
ENST00000415894	-1.51952914486528	8.60349608679928	0.000412222952518486	0.00293679937917982
ENST00000416186	-1.7271799529869	9.08771747129158	6.75842589003926e-07	1.57868621687201e-05
ENST00000416718	-1.07598714940293	12.5745098460297	1.07024538163671e-06	2.28550046132361e-05
ENST00000416734	-1.20518836084419	11.9734869695963	4.39781487226658e-10	3.75976152935087e-08
ENST00000416785	-1.33479522879733	11.9141143875361	9.28829182067273e-09	4.52265446816471e-07
ENST00000417077	-1.19156551137942	5.57783274785205	7.80313057319646e-05	0.000764657042475182
ENST00000417930	-1.02543051317486	6.26130999941345	0.000260187862887008	0.00202526978128879
ENST00000418395	-2.00922053096255	8.97046189138358	0.00180861427292233	0.00930861438922674
ENST00000419013	-1.16648336899295	4.58849067444506	0.0149578134689565	0.0482829699707952
ENST00000420273	-1.12865893617394	4.29527514890838	0.00119966692860153	0.006742085653856
ENST00000422143	-1.6462336884181	5.47675505290155	2.20270048689837e-07	6.20741043982648e-06
ENST00000422772	-1.37914875993928	10.834383151574	4.81409794780867e-11	6.87675433463226e-09
ENST00000422792	-1.42768988329452	12.3906081170584	2.76595203090793e-08	1.09222842949896e-06
ENST00000423096	-1.16210496414339	12.0592158687917	2.63529782165044e-09	1.58561248790346e-07
ENST00000423925	-1.42562357856605	8.74063782041824	0.0055089089847788	0.0221991283974795
ENST00000424969	2.67316487850436	8.26574474307795	1.83309165534424e-10	1.94267233944599e-08
ENST00000425150	-1.02196722341235	4.81809318227766	6.506123308857e-06	0.000100668480764892
ENST00000425181	1.66147296916017	5.01403926023079	1.37891196163991e-05	0.000188135161837716
ENST00000425197	-1.03153800653154	8.63042208079934	1.0629481840967e-09	7.4970325951109e-08
ENST00000425688	1.56732988051924	5.4125461745843	1.93015491097701e-08	8.16075638414188e-07
ENST00000426099	3.00244641543516	9.7524383680464	2.01929746222302e-11	3.66228441880748e-09
ENST00000426302	1.1279421094988	5.80909645792874	2.75910709816252e-07	7.46870877712627e-06
ENST00000427632	1.82717143628018	5.97254014338359	1.55461125137348e-06	3.10942185849692e-05
ENST00000427719	-1.32972065641736	13.3411149735761	1.04246408637544e-10	1.2400482937361e-08
ENST00000427962	-1.3926726356977	8.66467911066477	8.38369192640575e-11	1.06274740426333e-08
ENST00000428055	1.07110584005058	5.39432781623025	0.00595374171210566	0.023546955733968
ENST00000428806	-1.07661386238101	12.9229508048143	1.96678513685891e-06	3.77465165608348e-05
ENST00000429515	-1.16587164630024	12.5325174275213	2.68668912621624e-08	1.06258136454449e-06
ENST00000429552	-1.54179746504996	10.8735052668922	6.3967346465913e-09	3.26143553035341e-07
ENST00000430258	-1.33687669339226	11.0066968180667	8.37389985515383e-11	1.06274740426333e-08
ENST00000431058	-1.84046248009559	7.57080934808681	0.000259781464962066	0.00202272651850715
ENST00000431518	1.18082988014185	9.66868977448918	5.72047233722386e-07	1.37026899164576e-05
ENST00000431782	-1.15187369119704	11.5019924525377	1.2244746831497e-09	8.42564679670839e-08
ENST00000432629	-1.05752080271366	11.6806107358377	1.60356322133655e-09	1.05122666766745e-07
ENST00000433054	-1.51410321739604	10.3929145058563	2.10135874325891e-13	7.41049997917873e-11
ENST00000433072	1.10052394933354	4.76196164856269	0.000357837219229682	0.00261689079304748
ENST00000436136	-1.2137302308135	15.0681373306833	8.89494728124678e-11	1.10711571773597e-08
ENST00000437035	-1.28697954972917	6.20843268278337	0.00231379628925329	0.0113438118517919
ENST00000437175	-1.1339247627829	11.1464148335475	2.33183882378369e-09	1.42968512389462e-07
ENST00000438548	-1.04638815721526	12.7746239255791	1.34820050121484e-06	2.74736427980305e-05
ENST00000438867	-1.62539200202998	7.22733457977451	0.00558813488521491	0.0224495517970417
ENST00000439124	-1.8076179697271	10.8271771568629	6.06186247999293e-06	9.49517274703889e-05
ENST00000440227	-1.1187784589356	9.94415893298335	1.63423411861616e-10	1.80412341329491e-08
ENST00000440335	-1.29108026794176	12.4224524243028	2.71810525611373e-09	1.63156998955044e-07
ENST00000440360	-1.7871237238687	12.9670348284477	7.39940595210264e-08	2.49838186874785e-06
ENST00000440913	-1.64939730145659	9.52448864563572	0.000316935085945699	0.00236754891651875
ENST00000441295	-1.04373325185148	5.31078956514118	0.00677118042471974	0.0260180148553358
ENST00000441896	-1.80650405509395	11.7854113823924	0.00526543902734745	0.0214426242731963
ENST00000442083	-1.54171071714937	10.12717480369	8.11638264298269e-10	5.95615814127091e-08
ENST00000443621	-1.15004215396131	3.93561066508939	0.00232232728997272	0.0113702684573269
ENST00000444848	-1.90624180258814	9.8777762003778	0.002381220948184	0.0115804598918483
ENST00000445363	-1.66674733404793	10.352011260696	2.26601671605919e-10	2.24751681396324e-08
ENST00000445739	-1.27560749039462	12.8792900813272	5.17198890476325e-08	1.85483008871248e-06
ENST00000447259	-1.52550168159503	8.28525837020273	4.43876599306102e-12	1.12704707329812e-09
ENST00000447680	-1.7741739315358	10.4851766257678	0.000204282819687586	0.00166729189157425
ENST00000447700	-1.90573702790488	7.73660270491877	5.15882694613652e-05	0.000547607754972209
ENST00000447729	-1.77011672520842	8.30850048044593	0.00270594967025107	0.0128423865565131
ENST00000448115	-1.40382046944719	11.1405558425545	3.13702032712221e-09	1.83122806889018e-07
ENST00000450819	-1.19102474787397	11.5403034882602	1.40804010544044e-06	2.85783743543072e-05
ENST00000451023	1.61330524567045	6.46011373424435	7.3299804223762e-08	2.48485357682983e-06
ENST00000451550	1.28180616349717	6.19014062791068	2.01301659617168e-05	0.000257266120119994
ENST00000453166	2.40548571360549	8.94928110272483	2.79222277046422e-10	2.62582697647619e-08
ENST00000453177	1.42452042432516	5.65696776460204	2.5840800750996e-11	4.43326872884148e-09
ENST00000453673	2.89652482035619	10.4168779087662	9.55165394786539e-10	6.83171958845775e-08
ENST00000453717	-1.27937675496483	9.52179679435675	3.86643349542676e-09	2.16397304687857e-07
ENST00000453852	-1.18558766430486	6.55065387997087	9.87766653022816e-07	2.15097625102078e-05
ENST00000454541	-1.15223627338316	12.9601650296127	1.8683643640894e-09	1.18896339770912e-07
ENST00000455013	1.05442071907801	7.07482274765999	0.000412530730061224	0.00293734373723627
ENST00000455206	-1.11874009325719	11.834596526648	3.49684428487069e-08	1.32718046692304e-06
ENST00000455434	-1.37533094725749	7.49134544957461	0.00117504296791153	0.00664340146921433
ENST00000455737	2.56298497060708	6.96273164892135	7.30937650717372e-11	9.66626973404416e-09
ENST00000456044	-1.24928545241963	12.6847931874176	3.50670690988202e-08	1.32893724102708e-06
ENST00000456185	-1.39976508307909	11.672345423231	2.27425106966362e-08	9.23928142557263e-07
ENST00000456414	1.35860323395076	8.30894467082771	1.22013822740323e-12	3.68815830142803e-10
ENST00000456555	-1.649032117141	10.316009872207	3.34959015751778e-10	3.06641165799964e-08
ENST00000458402	-1.41300200408119	10.387804014846	4.01586321364280e-09	2.23611365915799e-07
ENST00000459875	-1.33413840702824	8.33825106021133	5.62142063643442e-08	1.98240960249592e-06
ENST00000459899	-1.31528124368154	10.5404223746766	1.05313843483056e-08	4.9795601487491e-07
ENST00000460876	-1.26282716656419	12.3338306517428	1.07343071079532e-09	7.52913789442096e-08
ENST00000461060	-1.06525020114365	13.508040735541	7.2569223598542e-08	2.46337587752751e-06
ENST00000461464	-1.59563359349714	10.299068529755	8.08139797428774e-05	0.000786789785142408
ENST00000461513	-2.00576154524037	9.57317960984451	3.23446192573329e-05	0.000376241921271031
ENST00000461663	-1.96473432329157	8.78386692293057	1.2745892051086e-06	2.62900848959483e-05
ENST00000462693	2.06001144798033	6.12200108859565	5.41103080173434e-07	1.30476242247708e-05
ENST00000463344	-1.52108148255381	9.35727349250847	2.80282316287387e-07	7.56285684681514e-06
ENST00000464118	-1.94176999822011	11.1270622848762	1.69184582186733e-05	0.000222118186468632
ENST00000464444	-1.39752276721358	10.3354135984716	2.79930832063797e-08	1.10368381318818e-06
ENST00000466297	-1.25970224391989	12.7554614812679	1.25368032967329e-09	8.53991226668823e-08
ENST00000467573	-1.00892919070622	13.9195187548127	3.04839867275788e-07	8.13045070378103e-06
ENST00000467688	-1.02122394490532	5.44588574803741	0.00186999155953198	0.00955351221088057
ENST00000468879	2.76669014781043	8.60759789795685	1.59239951640299e-10	1.76561642449731e-08
ENST00000469026	-1.16884288579834	9.39909891643181	3.36283700622066e-10	3.06641165799964e-08
ENST00000469899	-1.59833292257852	11.6027524494984	3.03023591940686e-06	5.4260028370705e-05
ENST00000470598	-1.77792968746413	11.1331967690879	3.35276351424197e-06	5.87508753554989e-05
ENST00000471205	-1.29700296651247	11.8507278894434	3.66254630416359e-08	1.37910761288666e-06
ENST00000472161	-2.08038484580781	7.34552822951644	1.3440913520025e-05	0.000184674369689911
ENST00000472981	-1.66115786945258	11.0601191846916	0.000522324678565107	0.00353191635511229
ENST00000474213	2.61306440284825	6.98239779318944	8.93093405424543e-09	4.36927450041129e-07
ENST00000474540	-1.15351453054268	12.2735048037188	7.20973868154913e-10	5.3728945345061e-08
ENST00000476715	-1.01973967690739	11.6220254295243	4.36514149570862e-07	1.09197347504963e-05
ENST00000478088	-1.11381707689054	8.17798057542571	9.47867709190269e-10	6.79867485990116e-08
ENST00000479057	-1.46316215211019	10.1001097938531	2.41457631911245e-09	1.47022799325142e-07
ENST00000479473	-1.23634835185313	11.880272314982	5.37268809815108e-10	4.31702289557449e-08
ENST00000479812	-1.20771347300232	11.7544483736284	2.01946482535214e-07	5.82684447505865e-06
ENST00000479981	2.88646554141119	9.99473388127717	1.83624654982883e-10	1.94267233944599e-08
ENST00000480085	-1.48958794152115	8.31739844917929	6.29219690978934e-07	1.48757143143819e-05
ENST00000481963	-1.1298233054947	12.0125546991552	3.86925982939968e-09	2.16397304687857e-07
ENST00000482216	-1.16666966390051	15.2335911239646	4.49578885068588e-08	1.64960368074805e-06
ENST00000482584	-1.11833103988873	11.4522790432821	2.47260701394161e-10	2.38714694642553e-08
ENST00000482912	-1.06226396407885	9.30766277064938	9.70045933663816e-07	2.11783631140653e-05
ENST00000483158	2.56142047298547	9.83027113504215	2.26254092741712e-09	1.39099701423845e-07
ENST00000483219	-1.33973427453012	8.38814445456273	3.66390160283096e-07	9.49286995892662e-06
ENST00000486538	-1.11557648030456	9.47347978475392	4.98985734521241e-10	4.08998939550326e-08
ENST00000487216	-1.35736961392342	7.88677478247557	0.00145355736815597	0.00783427619079778
ENST00000487308	1.03629554657322	5.11803508432877	1.92672310960327e-05	0.000248080255963167
ENST00000487417	-1.61742397501313	10.7710722253231	7.50769853693683e-14	3.23098260256548e-11
ENST00000487608	-1.96614559694777	12.0087262901402	5.52208224511663e-07	1.32901602166594e-05
ENST00000488396	-1.26364080733061	6.57090427472459	0.00106586819511661	0.00614799167246836
ENST00000488906	-1.18832840933826	12.4887007497248	4.47768523296222e-10	3.79150443228657e-08
ENST00000491923	-1.98704525473054	10.2800049370114	2.31107039951287e-05	0.000287226571287475
ENST00000491977	2.28707090285495	7.86543816822146	1.88902185474337e-09	1.19910384784472e-07
ENST00000492017	-1.2940376725916	11.0940679323207	4.342612267001e-10	3.75976152935087e-08
ENST00000492051	-2.11237363142612	8.96088888414366	1.13467002194095e-07	3.5968048098755e-06
ENST00000492167	2.70820413421533	9.94191684546812	5.02570474340127e-10	4.08998939550326e-08
ENST00000492446	2.79020863569243	7.66168833526991	3.09829414544416e-10	2.86068315079901e-08
ENST00000492533	-1.84279716569385	9.47287542716089	0.00157504813950274	0.00835430275958095
ENST00000492925	-1.05787237697933	12.2218354240367	2.03224169326054e-09	1.27095194171375e-07
ENST00000494116	-1.02621477372075	12.0530109696614	5.16585895891558e-08	1.85483008871248e-06
ENST00000494861	-1.07847470640362	11.0401931868849	1.43758686235034e-09	9.58051654119094e-08
ENST00000494933	-1.34319466535304	10.8063761126119	1.64159580028388e-11	3.0875377011117e-09
ENST00000495104	-1.5854113368039	8.34163815018035	0.000551052992873044	0.00368651198535303
ENST00000495111	-1.92832512572164	10.6270878476442	7.3067302687334e-07	1.67592762649873e-05
ENST00000496042	-1.08740639233687	11.037239855154	1.04888530728077e-10	1.2400482937361e-08
ENST00000496403	-1.1721448749395	6.18475713854892	0.00249984607050176	0.0120488974138402
ENST00000496414	-1.08810486317079	10.572247170961	2.55502979319955e-10	2.44810420675962e-08
ENST00000497298	-1.47777734328505	6.14399246473638	4.57162750439058e-05	0.00049416004241797
ENST00000497325	-1.18317329482294	11.1685140153288	2.54373563359465e-10	2.44651482850764e-08
ENST00000498507	-1.2467860589727	10.3390872691317	7.89952350566853e-10	5.83072096896598e-08
ENST00000502934	-1.46242018458983	6.77309999039329	0.0068076577644887	0.0261265475057637
ENST00000505751	-1.28479395519512	11.9008683519428	1.23724399798641e-08	5.65015509943759e-07
ENST00000506742	-1.10476497239166	10.7618014838866	1.00296903856032e-10	1.20124466311722e-08
ENST00000509439	1.05733169638882	6.95991286629501	3.0484870765892e-06	5.44558163029512e-05
ENST00000509497	-1.08118392675271	4.35166030398671	3.98084266617972e-06	6.72138842068034e-05
ENST00000510059	-1.14482196011384	6.13977945008079	0.01725822212939	0.0539062022496421
ENST00000510964	-1.02821522526906	5.05568508624977	0.00898603588301966	0.0324281462628983
ENST00000511474	-1.36010970035213	5.33078297728452	0.00767276108833712	0.0286878334257057
ENST00000514043	-2.04262512303601	9.71906593705968	0.000716902555889901	0.00452020680322833
ENST00000519134	-1.90291986307111	9.2739012566568	0.00245048824826127	0.0118445028751997
ENST00000519308	1.07451908318433	7.39746108742532	2.2699437918073e-07	6.33364206788781e-06
ENST00000519412	1.05243136760653	4.71788195988388	5.91953082465774e-05	0.000612231393763278
ENST00000521428	-1.01654458569382	5.42226057503861	0.0083737233250595	0.0307339128283588
ENST00000522529	1.92308881601459	15.230121178868	1.11028683150297e-12	3.3965413179147e-10
ENST00000528953	-1.08125346211784	8.57535450162087	0.00277457352176587	0.0130996445061198
ENST00000529945	-1.40764408611609	4.41647572986979	3.83798473040924e-06	6.53151945642232e-05
ENST00000531076	2.4539268357593	10.010179319725	1.56193854699045e-07	4.71011658511099e-06
ENST00000531233	-1.05358102776936	5.76566840882326	0.00501838007143784	0.0206250709604853
ENST00000532357	-1.545621318736	7.64791645738298	0.00259191226623959	0.0124031745857688
ENST00000533082	2.5696762982171	6.77066912184618	1.07311664638538e-09	7.52913789442096e-08
ENST00000534505	1.17599924738576	3.98818926238381	9.59017063907652e-07	2.10279812346107e-05
ENST00000534518	-1.08495931271215	9.47809063345391	3.30201355856303e-11	5.24008914159212e-09
ENST00000537214	-1.16757904602677	9.42869871341438	8.17508858820318e-09	4.03055678336052e-07
ENST00000546264	-1.50917703496924	8.94921865145513	7.32668447701409e-15	4.89557488304907e-12
ENST00000558156	-1.2617170822588	4.82023191242039	0.000607357797539027	0.0039889865073237
ENST00000558226	-1.24939840729468	5.52920499527769	0.00166023359697355	0.00869175077541346
ENST00000558515	1.31161541362303	6.45943405192612	2.76560787047247e-06	5.02659623759244e-05
ENST00000560465	1.85831470750437	5.70554231967062	2.02316326217602e-08	8.435162297194e-07
ENST00000562341	-1.54364972734665	7.20083496628182	0.00368510001385679	0.0162276056975092
ENST00000563933	1.91124043937707	4.99767007381824	8.49566541016767e-07	1.90559576351208e-05
ENST00000565401	-1.29800388784308	7.18552261660514	2.995593333995e-06	5.39058188118123e-05
ENST00000566667	-1.89029458395395	10.5192568151557	0.00164541850788374	0.00864091444336629
ENST00000567054	1.2829850152769	4.39397174654899	0.00543666484583017	0.0219799456722383
ENST00000567877	-1.50768624365285	4.98464270090246	0.000848905560032679	0.0051701993463156
ENST00000568752	-1.64598578475917	10.2094458910875	0.000860154841928306	0.00522492621803866
ENST00000570121	1.96867450418492	5.52187158890268	8.33731858161171e-07	1.88004312704887e-05
ENST00000570544	-1.32096639356019	8.33959640177266	0.00131738073558767	0.00726571424999686
ENST00000575568	1.62306291231341	6.38107715804022	1.50276783588727e-13	5.5406826180634e-11
ENST00000580347	-1.34351424887121	6.95827364662509	0.0127674208493293	0.0427320574058278
ENST00000584721	1.16048708790329	5.75097520243622	2.57652544451316e-06	4.75094826155655e-05
ENST00000585025	-1.09812208071507	6.97686222390062	0.0238029181294862	0.0689931386102493
ENST00000588562	-1.21820214125363	10.3728710886569	7.02975121722776e-07	1.62858041201305e-05
ENST00000589047	-1.02140548715818	12.6823106986698	1.34349882980096e-09	9.07254754986067e-08
ENST00000589177	1.31785785090614	6.05121655210016	3.85629064366133e-10	3.42360404661555e-08
ENST00000590085	-1.17402926907198	6.81348018695997	0.0262484815891257	0.07437509162253
ENST00000594193	-1.69453549995713	11.9882146377474	3.0196054853806e-06	5.41078354829208e-05
ENST00000595905	-1.2770134801432	11.6195649922535	6.11509749754648e-09	3.15586261301225e-07
ENST00000600588	-2.02181458609359	8.6868417827462	5.05861694681536e-05	0.000539081511531681
ENST00000603208	1.87599287269152	7.7681198454398	2.4940251520281e-07	6.84603163623195e-06
ENST00000605240	2.64039736426204	9.3784190724944	8.5277475636485e-08	2.81205244660518e-06
ENST00000606252	4.35893421892652	6.72619838585859	2.44378924246368e-10	2.37740431629867e-08
ENST00000609178	2.08465294631477	5.89427953935265	1.33333605551848e-11	2.63899140371336e-09
ENST00000611746	3.00475983688532	8.31716704750374	5.8269042798307e-12	1.34500842335619e-09
ENST00000612725	-1.39925003886251	6.11754524672222	5.20602085183964e-06	8.38744133560027e-05
ENST00000615227	-1.20296374649315	5.58960425725265	0.00386925080156295	0.0168572661466172
ENST00000615784	1.39091578105881	5.08633909466016	9.40229022061618e-05	0.00088649666168461
ENST00000617374	1.57720168132713	5.80291830341188	2.4438368219261e-06	4.54589456011177e-05
ENST00000618352	-1.0181485914007	6.13117068108067	3.29099481414803e-05	0.000380946223325286
ENST00000620395	2.7811135219955	10.9248301176619	5.17819432203914e-12	1.24976212275367e-09
ENST00000620700	-1.54696279181502	8.20929904076334	1.07056410851039e-05	0.000153107945503763
ENST00000622053	-1.00748878537945	12.7354051349114	0.000924838759392126	0.00552791453383368
ENST00000628219	2.90464975528611	8.18545545265399	1.36558510857776e-10	1.55544595023106e-08
ENST00000632136	-1.01990829021566	12.3908858517985	0.000865099986992809	0.00524994114955411
ENST00000632774	4.43882992567718	11.7132835725187	2.65156314442966e-14	1.32011450588654e-11
ENST00000637245	1.10561900597511	6.51682764551394	2.4302281731223e-07	6.69988312092816e-06
ENST00000644215	-1.2529903923732	4.89521494069203	0.00580900104063946	0.0231004456417974
ENST00000646438	1.0187608832229	3.84843352707194	0.000166335952822698	0.00141157626274102
EPB41L4A-AS1	-1.43518291713016	8.66385941491982	1.59777813319235e-09	1.05122666766745e-07
EPB42	-1.79442943080571	9.90726425985214	0.00428979275343053	0.0182847285214629
EPHB1	1.20011595995395	4.98008089537508	3.78653043846781e-05	0.000424851057724862
EPHX2	-1.2070851785673	7.17184150558174	1.05227249566008e-07	3.37351653248802e-06
EPOP	1.04212669853754	4.97486733463897	2.42719167718814e-05	0.000298733998426971
EPSTI1	3.90651069059955	8.9006464162706	1.79887125602838e-17	4.56751400618165e-14
ERLIN1	1.11565813211067	5.16846851775747	5.73866993930939e-08	2.01624692879178e-06
ESCO2	1.24891958912563	4.45682808686293	6.10315604277301e-06	9.5468706027659e-05
ETS2	1.01671417798765	5.5911331948448	0.0130957384148992	0.0435170650559751
ETV7	3.13071999809742	6.95627881155195	6.46948437168203e-09	3.28533355362757e-07
EXOC3L1	1.15347976142706	6.59684949560375	3.98131943787296e-06	6.72138842068034e-05
EXOSC4	1.4254077269325	9.01709694658417	2.38547158120106e-08	9.61420776480575e-07
EXT1	1.05325760803448	5.86650579933469	4.56399138546453e-06	7.54946614125927e-05
FAAHP1	-1.0052286341731	5.93237718144793	1.85489316722725e-05	0.000240416500301516
FAH	1.00218698654957	6.92178637702816	1.19049074562268e-06	2.48175291642902e-05
FAM102A	-1.44876029500333	9.664349057365	8.07733576636569e-06	0.000121427846325513
FAM117B	-1.57075511848595	7.04169954782962	4.93112931512046e-06	8.03634816689497e-05
FAM131C	-1.93240343945325	10.9952218538796	0.000881777491507473	0.00533203436219725
FAM160B1	1.07809389784934	7.37072267173132	3.43225999339099e-07	8.95668175664856e-06
FAM169A	-1.03288446742672	5.17374524123829	3.01285738338688e-05	0.000355480770546358
FAM180A	-1.15200677556458	5.65345299205787	0.000825999164429442	0.0050647053330181
FAM181A	-1.41426436101283	7.32306165878333	0.00743246560346649	0.0280079747903855
FAM20A	2.608890328414	5.64577957474387	2.62459639486747e-14	1.32011450588654e-11
FAM238B	1.04394125607637	4.91156402744572	0.00162860510545638	0.00856324544059702
FAM27C	1.1168888435948	7.15756600504626	1.36320452949249e-05	0.000186795068582535
FAM76B	-1.09898883267601	6.12420959034755	0.00656712990021183	0.0254108496336907
FANCA	1.73672511131042	6.0513072440573	4.43972823294247e-08	1.63139131060264e-06
FBL	-1.13283023292168	11.8900880051379	2.00467592114114e-08	8.38562212746206e-07
FBLN5	-1.09721827887351	5.84577717075617	5.90785576807203e-06	9.31716557808179e-05
FBXL13	1.13732509468249	6.96363980634466	0.00066596409473861	0.00427871820078645
FBXL16	-1.34071990413508	6.43514304178815	1.98558909896344e-05	0.00025462673137263
FBXO6	2.423400071388	7.22565011142581	1.24962487800366e-11	2.53833802219127e-09
FCAR	1.65290118215143	7.59715018674056	4.15147737163392e-11	6.20059776136217e-09
FCER1A	-3.88121602084799	6.58483000297361	6.61538302004687e-18	2.09963987827513e-14
FCER1G	1.62911126833848	6.61581192502457	5.4056155395223e-07	1.30469566695828e-05
FCGR1A	2.12103101587868	8.73282566189791	4.68097472574184e-06	7.68788028857122e-05
FCGR1B	2.44347144872448	12.2160294573084	9.42704895893873e-10	6.78079887015335e-08
FCRL3	-1.09150224320525	7.29832564750394	0.00306709052115919	0.0141259741379926
FCRL5	1.16592080280269	5.63957686965144	0.000630767201428628	0.00410989840483874
FER1L4	1.42484834258214	5.09351485188941	1.40683791967747e-06	2.85768172948244e-05
FERMT3	1.22647187523445	9.27642909796659	6.32827224107929e-10	4.8252600742716e-08
FFAR2	1.41616228792524	10.5372298578014	6.94936910473871e-05	0.000696610465607661
FFAR3	3.33448909479907	7.08793344492852	3.60080524758483e-08	1.36053639942599e-06
FGD4	1.022430200418	5.63965422328467	1.5785624605294e-06	3.13870629877071e-05
FGF13	1.32178326725084	4.68620517885432	0.000144350954675234	0.00126256117470164
FHL2	1.20403390827526	5.44013426015164	2.51567059158732e-05	0.000307240942717622
FKBP11	1.12931979461693	10.8686874619087	3.97103198226971e-05	0.000441262464165471
FKBP5	1.2598110974941	7.02626984504399	1.45886438847437e-05	0.000197136911589956
FLOT1	1.01665233244997	10.684376905541	1.52177008406296e-06	3.05690381364261e-05
FLOT2	1.09731423740542	8.74954175715987	2.24193289951648e-05	0.000280143884183645
FMNL1	1.08304911709348	8.28637080818698	1.52696623077655e-07	4.62112032963615e-06
FMO5	-1.04954519083715	4.2796098169912	0.000108568638296512	0.000999195552938695
FOLR3	1.23053217028785	9.38850856666185	0.0135622750180412	0.0447336613384105
FOSL2	1.19807515018516	10.016845869814	3.1331623446041e-05	0.000366947071456839
FOXH1	-1.06507345456976	7.17360359023144	0.00888077569344928	0.0321030432278432
FOXM1	1.1425854684229	5.0296352123135	6.51236555761961e-10	4.92129386528332e-08
FPR1	1.13172976883355	15.0819141616692	4.59172969039819e-06	7.57068886811042e-05
FPR2	1.39391702136488	9.8732873533441	8.5181476923046e-07	1.90726885410323e-05
FRMD3	2.13081127529682	6.33046667709003	4.49593401567461e-11	6.59862777988405e-09
FSTL3	1.16000207546851	6.26470722648741	4.58212633491852e-06	7.56280560471507e-05
FXYD2	-1.09748957332053	5.42285444320783	1.30041139279105e-08	5.90675235677238e-07
G0S2	2.8958835439225	7.2004389726561	9.19741345997395e-11	1.12817161914106e-08
GABRP	-1.98017050469961	9.0008299160793	8.80487817476061e-05	0.000844087050510879
GADD45A	1.63844131072583	8.89518370407676	4.0430173668162e-07	1.02965149409057e-05
GADD45B	1.22433646032653	10.0957438180605	1.17856492094749e-06	2.46696854714323e-05
GADD45G	1.13232127266188	6.0716493107678	4.64549174871804e-10	3.89814911788173e-08
GALM	2.05265127940784	7.1530691808305	4.84793440943317e-11	6.87675433463226e-09
GALNT14	2.55259438059205	8.75804274521849	2.05155182989152e-09	1.27361742085026e-07
GAS2L1	1.17454361371066	7.25656146259721	0.000544767860078041	0.00365158414341118
GAS2L1P2	1.31146316933475	6.60659624494147	0.000224435115026296	0.00179520380865677
GAS5	-1.67676125164445	10.3577174680172	3.43955923961857e-08	1.30935305327069e-06
GATA2	-1.01560578927401	6.21560621069524	0.00202104594939427	0.0101801155339157
GATA3	-1.12190607694882	5.56264548109532	0.000242889512778047	0.00190876125625113
GBA	1.54776804512216	7.94893482815463	5.33550702122885e-16	6.45113613219152e-13
GBAP1	1.45837634861501	7.21753053246995	1.47674733300205e-14	8.72002128657091e-12
GBP1	2.55955010087122	6.98228105046057	4.39317897151776e-08	1.61662619225808e-06
GBP1P1	2.82768102015117	4.43449548106125	1.0091743973118e-08	4.81869522226339e-07
GBP2	1.60495265861047	10.545857366971	3.03364513655482e-08	1.18321480279974e-06
GBP3	2.65852556508261	8.56665481177457	3.40208402198172e-10	3.0850826929335e-08
GBP4	1.05628368837406	9.11550130471282	0.000189663460711111	0.00156915768358287
GBP5	1.4157785855057	11.2013043543078	0.000456957863288855	0.00318753217218882
GBP6	1.32235138205025	3.92749043614088	1.00828411412233e-05	0.000145876592260285
GCH1	1.48556605541306	7.40813429066077	3.17159420643861e-10	2.91775175708995e-08
GCNT4	-1.25054215975395	4.43198590206015	9.64808192841285e-08	3.12450252289913e-06
GCSAM	-1.1892796125074	4.88923172259779	8.13714324542911e-09	4.01965377713406e-07
GGH	1.39625699373626	7.16166640595636	2.58110746916496e-06	4.75594337805279e-05
GGTA1P	-1.07208504217534	5.92788632327211	0.00163736030851121	0.00860693128161312
GINS1	1.18733972249713	4.87567240769694	1.87422664408528e-06	3.63826366360621e-05
GINS2	1.61637026535991	5.97060229264021	4.02660285618232e-09	2.23718759565263e-07
GK	1.10110683657857	6.27851288787891	0.000315487257334847	0.00236020534796379
GLDC	1.77515676384515	4.33845106119788	3.3830662015057e-06	5.91186744132354e-05
GLIPR1	-1.27837593645932	6.00730972423606	9.09528399436364e-06	0.000134251266916707
GLUD1P2	-1.33787567179967	6.61178060099491	0.00297255571857859	0.0138057732303693
GMPPB	1.1442225129947	5.85530774095161	3.51978227387707e-05	0.000401486036460075
GNA15	1.05738098300942	6.51916329441976	4.68192407408476e-08	1.71048538367031e-06
GNG14	-1.11226919485362	4.33741217478511	0.00949082886847312	0.0338457353650844
GOLGA2P7	-1.00603637994127	6.16352012027087	2.31377985684181e-07	6.43474089212163e-06
GOLGA8A	-1.04290262894681	6.77577633947928	1.89684857019471e-07	5.52960758275704e-06
GP1BB	1.67970580699851	13.8333108847318	7.48579457732644e-06	0.00011361136288876
GP6	1.19614239266208	6.33124359364457	0.000462766976319753	0.00321744695940166
GPR141	1.6736902626049	5.89089448240116	1.23612138834336e-08	5.65015509943759e-07
GPR162	-1.7424904078038	8.18135526866848	4.15222759816379e-08	1.5413627331137e-06
GPR171	-1.06299918856125	8.88043398390997	0.000189892172973491	0.00157015638760682
GPR183	-2.09605352275539	7.74907264461014	1.02651203962797e-11	2.20882772866048e-09
GPR20	-2.34651309397288	5.73994951892855	4.65180253916019e-10	3.89814911788173e-08
GPR27	1.25136864500718	4.46060751187204	5.92087838670644e-07	1.41029102361035e-05
GPR34	-1.10605035998953	4.13071508085086	3.27572789027e-06	5.77562554015632e-05
GPR42	2.07362259339119	5.17897644436537	1.58204984263387e-06	3.14317899486045e-05
GPR68	-1.35478908168445	6.58002296736709	1.11520175155904e-05	0.000158190433932043
GPR78	-1.00652207718026	5.1994406840862	0.0273137875564215	0.0765563947284577
GPR84	3.03396123336534	6.45380130701594	3.49594640917065e-14	1.70703029375484e-11
GPR88	-2.02724570511846	9.70327476500746	0.00173026311833863	0.00899163136261487
GPSM1	-1.15249873172795	8.09943086521841	1.21532217011819e-06	2.52109846580645e-05
GRAMD1B	1.50748873997718	5.13255996605207	3.40719146946373e-09	1.94846843696292e-07
GRAMD1C	-1.50160845267705	4.57322973566048	0.000171955012662238	0.00144909051659704
GRB10	1.14679799669013	6.69830421838485	0.00134647211348714	0.00738258038007118
GRIK1-AS1	-1.07549064515008	5.2509212397766	0.00387736245942034	0.0168892815487189
GRN	1.79754499068546	14.9466037845598	3.36240631292764e-15	2.58711693004684e-12
GS1-124K5.11	-1.02254346410071	9.64585389395638	1.10575808887509e-10	1.29383887717177e-08
GS1-278J22.2	-1.20463960247168	10.8091917604565	0.00778825636677856	0.029025630032126
GSEC	1.69407630729796	7.86843477721161	2.18741325488215e-05	0.000275635781412966
GSN	1.13858754373446	7.76642912910071	1.94990173683156e-06	3.75075416665833e-05
GTPBP1	1.18352359873115	8.00329229100013	1.61441502240069e-12	4.60579908244674e-10
GTPBP2	1.13047927595509	7.10693877619342	6.46878098981663e-09	3.28533355362757e-07
GTSE1	1.62344163166133	5.12348545648535	5.66626485996352e-12	1.34209972544936e-09
GUCY1B1	1.00097178524075	4.4262182344869	0.000437149675862277	0.00307466917297221
GUSBP4	-1.0501803859742	6.73735104918442	3.00456483601292e-06	5.39525500362121e-05
GYG1	1.94735347816002	9.1394488879155	2.06810211529713e-12	5.77045942961643e-10
GYPC	-1.07164441129441	11.1393165077947	0.00834922719319052	0.0306528669263014
GZMA	-1.31319769423384	9.82455996318945	0.000363582804987507	0.00264718382748543
GZMK	-2.05929880618893	7.92160087494198	2.35035259353833e-07	6.52216422978488e-06
HAGH	-1.3428482823186	11.3819880508837	0.000685992136961453	0.00436980089051386
HAPLN3	-1.12727390834296	9.01832568526599	2.17466599188178e-05	0.000274301759562197
HBQ1	-1.58106954854549	13.8264565098276	0.00228919628242923	0.0112485923920725
HCG25	-1.16018072377679	5.14302831030384	1.94508595020869e-05	0.000250317675427008
HDC	-2.17177896584916	6.74092687163688	7.96868333260493e-07	1.80493165475622e-05
HERC5	2.89924565911764	7.03014995797859	2.16792033334256e-08	8.93480861773232e-07
HERC6	1.77457908150228	6.42115268829761	2.48874615680249e-05	0.000304685408232266
HES4	1.44047338883904	9.90006647727086	0.00395847686248758	0.0171694031457844
HESX1	1.44745538435397	3.8064316987595	0.000319382100744758	0.00238372455026753
HIGD2B	-1.22856932929337	5.92141955235185	0.00484017264979452	0.0200203015526739
HINT1	-1.18964773096463	11.0646715055154	0.000261489770113222	0.00203291082453913
HIST1H1B	2.09865284472646	8.76294583137083	2.28994849383184e-11	4.03778348658918e-09
HIST1H1T	2.20729617047379	5.44696018501476	5.70858848995828e-12	1.34209972544936e-09
HIST1H2AB	1.48205783087944	7.4630924443542	2.03057140113087e-10	2.06232953784456e-08
HIST1H2AC	1.12891699513679	8.7246477598771	4.27408421364731e-10	3.71655042016161e-08
HIST1H2AD	2.18850617796529	13.2961186390747	2.70125853104475e-17	4.92036918258201e-14
HIST1H2AE	1.12800672777477	10.5042664378326	4.26365028711073e-09	2.33590333447764e-07
HIST1H2AG	1.19271785258489	8.86883482103055	7.85003813312259e-07	1.78442540947284e-05
HIST1H2AH	1.24748545634286	12.2840992985649	1.16406806245392e-09	8.07564267042824e-08
HIST1H2AI	1.63660670795012	8.22684207237497	7.20258741829737e-10	5.3728945345061e-08
HIST1H2AJ	1.22575710074427	12.4111539621661	1.76632032262629e-10	1.91525229785016e-08
HIST1H2AK	1.49255773321601	12.5123573428431	1.06375545155028e-18	9.00327155677108e-15
HIST1H2AL	1.95039257756633	7.52856960979202	5.21739139899527e-12	1.24976212275367e-09
HIST1H2AM	1.27299792036768	10.561560568386	5.56045242916329e-14	2.47693767769974e-11
HIST1H2BB	1.48827359254827	10.1359912227314	4.67148837218536e-12	1.16941145897582e-09
HIST1H2BC	1.44305220387584	9.23556101538035	1.72338495427409e-14	9.91768658585681e-12
HIST1H2BD	1.74386082023936	10.414136917207	8.86453299270094e-17	1.32399621892747e-13
HIST1H2BE	1.54272515143068	6.50911042737872	2.29143040306407e-10	2.2586040340373e-08
HIST1H2BF	1.62723774464569	8.81186149735695	7.13409675734432e-11	9.48386653223716e-09
HIST1H2BG	1.71819179361796	8.90961161717961	2.98259537438537e-18	1.8681303367714e-14
HIST1H2BH	1.70770432257028	12.0566484457469	5.34835587904627e-18	1.94000148749806e-14
HIST1H2BI	1.83220157312472	10.5800027151705	3.67872540815919e-18	1.8681303367714e-14
HIST1H2BJ	1.51934508507602	9.0758630093121	5.27324187317575e-18	1.94000148749806e-14
HIST1H2BK	1.82175318858972	11.4753864522307	8.82141428413158e-14	3.61265371110298e-11
HIST1H2BL	1.66441210709601	12.533978941086	1.1627028344565e-17	3.28024307440946e-14
HIST1H2BM	1.73195899596807	10.8185065333167	5.14831807718162e-16	6.45113613219152e-13
HIST1H2BN	1.03883461473959	8.36550421527677	9.58769736096086e-10	6.83823662056621e-08
HIST1H2BO	1.74200135270026	11.6624102154173	5.84198028541903e-17	9.27085758919216e-14
HIST1H3B	1.57219255050239	11.6463600559703	1.50619594334469e-11	2.91331133556832e-09
HIST1H3D	1.15141581723624	12.7096582043298	3.90159541567244e-09	2.17726174064481e-07
HIST1H3F	1.19048760084439	11.4233047826377	1.23275337317196e-09	8.45968672924573e-08
HIST1H3G	1.26589005920896	11.7441126144208	2.31627846712546e-12	6.32393833965404e-10
HIST1H3H	1.52999570629434	9.54431803716181	6.72196901983593e-13	2.16047487826144e-10
HIST1H3J	1.092779296774	8.62891932686639	2.16942968866573e-06	4.10156286112521e-05
HIST1H4D	1.26627029304794	10.4233490461868	3.23808732357586e-09	1.8728536499525e-07
HIST1H4H	2.83263796016383	8.66828515521014	2.22433042019742e-17	4.92036918258201e-14
HIST2H2AA4	2.3099618226405	10.6643410775082	5.46127058834199e-15	3.85186448634976e-12
HIST2H2AB	1.12961379509738	12.2420091923399	1.12143197763963e-08	5.21506947696848e-07
HIST2H2BA	1.93711569829449	4.69307802540551	6.79091346639409e-10	5.11656035089651e-08
HIST2H2BE	1.43734944235101	5.62188734597574	2.27157624779646e-12	6.2693035334565e-10
HIST2H3A	2.51912009890696	11.1485746154117	2.31365693942333e-15	2.02572632237579e-12
HIST2H3D	1.22500039362031	12.7971587321078	9.18299370514085e-16	1.05984269621469e-12
HIST2H3PS2	1.85194239494922	7.06674061039257	5.42739572676412e-09	2.87697296238555e-07
HJURP	1.80530235602606	5.39975052527155	1.52284542424227e-08	6.68971767594041e-07
HK3	1.7449347422602	8.38526104972643	1.36609210705181e-10	1.55544595023106e-08
HLA-B	2.49853504860077	12.0884380848446	1.59607121577742e-06	3.16855701640378e-05
HLA-DMB	-1.70377019547691	9.75133129143282	3.18501332230755e-08	1.23090826889971e-06
HLA-DOA	-1.23224542465987	8.814147010084	9.62534204512085e-05	0.000904504292626438
HLA-DPA1	-1.44893325636316	11.2971100421404	8.73893263120699e-07	1.94352279875904e-05
HLA-DPB1	-1.51802488883708	10.3340591008006	7.1425920352133e-08	2.44088229294887e-06
HLA-DPB2	-1.32494211991489	7.69538926393078	1.8758924218524e-07	5.48110293248036e-06
HLA-DQA1	-1.58749527296406	8.24849146706909	0.00225392697660363	0.0111082026131488
HLA-DQA2	-1.19290946183441	6.41714715087261	0.0200877434008589	0.060307370852065
HLA-DQB1	-1.82470968921988	8.65464502396847	5.45797158967817e-08	1.93013031523006e-06
HLA-DQB2	-1.44671889592087	7.18001946051337	5.01671708827979e-05	0.000535207830203832
HLA-DRA	-1.95683936184335	10.5390099901462	1.92612972759217e-10	1.99784313464643e-08
HLA-DRB5	-1.1703048077871	10.7663026102415	0.00368008879156421	0.0162252360664364
HLX	1.18111021752903	6.61653826221928	4.002760681506e-06	6.75309611057268e-05
HMGB3P1	1.21422313077018	5.3853394436269	8.08366039849696e-07	1.82934243474364e-05
HMGB4	-1.12011634214481	4.99478686718209	0.00334569693160841	0.0151130743267157
HMMR	1.45072767513741	4.79188835075021	3.70651357591941e-06	6.36752951327265e-05
HMX2	-1.03383108461495	5.38681344372903	0.00514100493631039	0.0210642659896494
HNRNPA1	-1.10360588921056	11.2547456842593	1.03238263968924e-05	0.000149108234381966
HOPX	-1.43958517304096	7.45649224823289	9.65493211507757e-07	2.11517153868796e-05
HOXA10	-1.38454147302676	10.7376735057337	0.00330112644833306	0.0149623173241029
HP	3.24797747458391	11.3808359039764	8.31799223762329e-11	1.06274740426333e-08
HPDL	1.16729818791304	5.05479722704591	2.03624561191049e-05	0.000259419530015149
HPR	2.97489371172784	9.96280117591864	1.77624929088232e-10	1.91525229785016e-08
HPSE	1.12937359319774	7.13934545946231	3.65237095894847e-05	0.000413821289686124
HRASLS2	1.51202414785639	5.80698417745328	1.46734007469479e-05	0.000198176765088167
HSD3B7	1.11734219787686	6.19060140313269	8.75985529615715e-06	0.000130147153788605
HSF2	-1.09036133570858	5.19088013956251	9.15578009352417e-05	0.000870038968393235
HSPA1B	1.17633232250596	7.593198429565	2.94181270310347e-05	0.000349598827430407
HSPA6	1.00257142564142	9.0098123029213	1.5085960053962e-06	3.03524256521513e-05
ICAM1	1.15677459659006	7.54427739156349	1.8903529327893e-06	3.65838043570526e-05
ICOS	-1.18805089773295	6.5202098058937	0.00166913619197938	0.00872576426817963
IFI16	1.52325458815997	9.06378659411336	1.98704265842642e-07	5.75947490183849e-06
IFI27	7.16520655220807	12.1333483570486	2.30971846294847e-20	5.86460614927246e-16
IFI30	1.1215741116865	14.3209621474277	9.29788362956157e-09	4.52265446816471e-07
IFI35	2.39018756860283	8.87793808725151	5.77073272967702e-12	1.3442630710021e-09
IFI44	4.10207236853626	10.0446287183017	3.52280665968467e-10	3.18318803900546e-08
IFI44L	4.73195214687739	9.55191108626352	1.82360979838516e-10	1.94267233944599e-08
IFI6	3.24835543825546	10.9941875053421	5.0242273917791e-10	4.08998939550326e-08
IFIH1	2.33373198809143	9.72346492507339	5.91790041264699e-09	3.06685613422811e-07
IFIT1	3.52678620803307	10.4985839605896	7.92826528611882e-07	1.79738021321288e-05
IFIT2	2.57309773744322	10.6029861449029	4.88872261973226e-07	1.20280577555835e-05
IFIT3	3.5335592665537	11.0210823227253	7.06452668506925e-10	5.30696441007673e-08
IFIT5	1.3878323539554	8.76718258243513	0.00109817186831015	0.00629286434399978
IFITM1	1.91391402377665	15.087158293235	1.74057668787192e-10	1.90495615007569e-08
IFITM2	1.31091505428953	16.4202729184905	1.13893138742502e-09	7.94467221376613e-08
IFITM3	1.80693217808697	16.3552035308743	4.18614958491806e-12	1.07788818627758e-09
IFITM4P	1.94677275957348	14.8473964153525	6.93012872792376e-11	9.31739176043058e-09
IGF1	1.16423139839187	5.08369462739554	3.2210496115776e-06	5.69934987369803e-05
IGFBP2	1.30510085799723	6.62561425035719	0.000884000124298378	0.00533976773360788
IGIP	-1.01862603779945	4.39913655847491	0.000652559235475	0.00420963708027077
IGLL1	1.89271350425048	9.75801000317455	4.19126986948616e-16	5.60108069769069e-13
IGLL5	3.42437021135047	14.4454286706503	7.75335284231871e-15	5.04783030818755e-12
IKZF2	-1.03384201229953	5.25814473021968	2.74757908775437e-06	5.00098785786173e-05
IL10RB-DT	1.36085555547667	6.98391595328791	2.04675438268967e-09	1.27361742085026e-07
IL11RA	-1.0652085977797	6.11893048286924	1.52451825352733e-06	3.0600033972579e-05
IL17RA	1.02080901567148	11.0778734946789	2.80669465222716e-09	1.67681844505176e-07
IL17REL	-1.0856017732808	6.22467700603877	0.00378139050528485	0.0165682978981342
IL18R1	2.05248230905173	8.19465896133161	2.01190853184717e-06	3.8380442924216e-05
IL18RAP	1.088785714933	10.6094479391178	0.00637962093000595	0.0248290856888076
IL1R2	1.20041716002386	8.62145259741744	0.00821698814174733	0.0302460924771103
IL1RAP	-1.01229055578011	6.56750928412679	0.000655992058764213	0.00422855911756337
IL1RN	1.89438897022167	10.2952613874544	3.44743290548282e-09	1.96615537097387e-07
IL23A	-1.9290120586041	5.9763987240466	1.25853715297462e-12	3.75947257072689e-10
IL27	1.66797547265728	6.65551024880612	8.00633535534939e-10	5.89243075384569e-08
IL4R	1.07409438034282	6.85356820927007	0.000374746604284762	0.00271397348242852
IL5RA	-1.81737085549835	4.87881206948315	8.69351545159182e-05	0.000834860252766142
IL7R	-1.12326091909356	11.8380529550094	0.000613048221395137	0.0040159719787007
INPP4B	-1.73583568562731	7.27061523030299	2.10478750554256e-08	8.70401621388131e-07
INSL3	1.57514800765752	8.99448069450931	6.31862817454375e-08	2.18578049018856e-06
IRAK3	1.43223647212117	8.80739142947288	1.19174613443121e-06	2.48233191955232e-05
IRF1	1.12350765622253	10.2836955323135	9.68854138165091e-07	2.11705468348966e-05
IRF7	2.63226080497632	12.9050771078583	3.67487110901428e-10	3.28551592707682e-08
IRF9	1.07596783883901	9.73127572061775	2.64717786912252e-07	7.21185550159762e-06
ISG15	3.4614983999071	12.9527264756725	1.09486710844677e-08	5.10087536707742e-07
ISG20	1.09611754544082	14.0557372048753	2.28781481018362e-06	4.29024415401569e-05
ITGA2B	1.64078121573184	7.41762594033776	0.000266566360892264	0.00206794575906369
ITGA4	-1.36253531013509	7.70588362294963	5.94212700076808e-06	9.33064605296861e-05
ITGA7	1.37202382931824	7.89752816496504	3.0603748440449e-05	0.000360083307067396
ITGAM	1.16132769391545	9.97103280920944	1.61365243227447e-08	7.00380323211642e-07
ITGB3	1.72855690865437	9.92896582023103	0.000938932684117229	0.00558953443761635
ITGB5	1.18709506740847	6.46985533710633	0.000545419693370617	0.00365402412516447
ITLN1	-1.62343346467419	5.57757284702127	0.00288874842986273	0.0135054707020152
ITM2A	-1.13175012660408	9.06879814800525	1.61067018057485e-05	0.000214005895107148
ITM2C	1.1135736544535	7.21262306384496	0.000911953013584427	0.00546762667483405
JCHAIN	2.82984142697934	10.7517927249929	4.08589687791473e-11	6.13875784775934e-09
JPH3	-1.07401787375915	12.3662340051847	4.72560152978717e-06	7.75114654023424e-05
JPH4	1.06689596892232	5.36062460831957	3.64360769256089e-05	0.000413381782492465
JPT1	1.03771213886817	13.0995328785494	1.07412832128766e-08	5.04912237244851e-07
JUP	2.45361123758926	7.18233334254215	7.07047494343836e-06	0.000108213640318772
KANSL1-AS1	-1.17908036241046	7.74832197221666	0.000379303019370953	0.00273604629683178
KBTBD3	-1.0826065348657	4.91658764186172	3.50259046794976e-05	0.000399898568555115
KCNE5	1.23013361412236	5.19196471004627	2.34196749127494e-05	0.00029063976818652
KCNJ15	1.73171472512021	9.60370424424666	8.3062067375851e-09	4.08726541228727e-07
KCNN3	1.41820869955132	4.48372402269247	2.36796496918501e-05	0.000293149675926751
KCNQ3	-1.49016354833409	7.09166936101764	0.00659828927262095	0.0254964484737663
KCTD14	1.64193505667537	3.7441127600966	6.33794693816417e-06	9.8486420261277e-05
KIAA0040	1.16767282248316	8.32233659054352	2.29764339113233e-05	0.000285977761491377
KIAA0319L	1.29249079541463	8.27864803148753	1.52345027259697e-07	4.61598160757873e-06
KIAA0355	-1.02294517548581	6.69611453568523	3.50049013479557e-07	9.10938746925176e-06
KIAA0895L	1.21692424113922	5.93631994401013	1.44546836159646e-06	2.91980009302273e-05
KIAA1614-AS1	1.04439848813419	5.83900847833554	2.09093879565684e-08	8.68920244853074e-07
KIAA1958	1.87595907054779	4.31545186652935	6.19037159096533e-09	3.18822971736715e-07
KIF14	1.19628420889569	3.95315726175619	1.07424970796575e-06	2.29019935641967e-05
KIF1B	1.34747431687559	5.5687169504244	9.54719668264134e-09	4.60979027411076e-07
KIF2C	1.47203378885945	5.79666501032238	1.90920062455445e-10	1.99491823284206e-08
KIFC1	1.62559823505482	4.66185538136794	1.05001923182727e-10	1.2400482937361e-08
KIR2DL4	-1.24103451371187	5.86813659800825	0.00337870130331451	0.0152269444076072
KIRREL3	-1.1070948110238	4.07103860608375	0.00042958055213903	0.00303089386643527
KJ487098	2.39419498485066	6.95427388049079	1.4635147028726e-06	2.94921443020937e-05
KLF1	-1.45053832565691	9.93657184635343	0.00908515892275134	0.0326970303241919
KLF12	-1.90511899116295	6.33818339789886	1.40996769275701e-05	0.000191754095804998
KLF8	-1.0403268547482	6.56695273939685	0.00291273816413462	0.013592450852679
KLF9	-1.13241346553185	7.11067204475226	4.01288798617445e-05	0.000444939907672294
KLHDC2	-1.1077022713175	7.35423401309416	9.1629277638236e-05	0.000870392438650374
KLHDC7B	1.59914210375301	7.88117618811422	2.49700437087681e-07	6.8468075573362e-06
KLHDC8B	1.82744338215251	5.52475770747345	1.80781245884297e-09	1.15914560965863e-07
KLHL3	-1.38256368022895	4.90752461745525	1.98985697318568e-07	5.76105569055389e-06
KLKB1	-1.31376087665398	6.0269047172547	0.000343714188782062	0.00253257311879435
KLRB1	-2.56910088963832	7.31928602559858	3.1543741805763e-11	5.0691591657603e-09
KLRC1	-1.71643120450206	6.38366243505761	1.96419263395998e-05	0.000252265124779352
KLRC4	-1.09913590311464	7.42963894093361	0.00114859753573919	0.00652439374271898
KLRF1	-1.13958543875479	6.20762255824508	0.000197541616841124	0.00162113096096089
KLRG1	-1.06180065722942	7.20083452320049	0.000620589287711271	0.00405595433829521
KNL1	1.05820337991167	5.38378904313603	0.000167755902423309	0.00142125129076752
KPTN	1.3411935967874	5.94423242172588	2.67889857514961e-11	4.53466091477492e-09
KREMEN1	1.43594006689693	7.55261422832937	0.000189086770243751	0.00156540664599252
KRT16P3	-1.11037940382134	4.39640814289016	0.0130048445179422	0.0433113860381781
KRT31	-1.12904938857989	5.24342245584281	0.00105337682219966	0.00609671549862584
KRTAP19-2	-1.57220574706565	7.03113203368642	0.00102611060686786	0.00597519205854223
KRTAP2-1	-1.32560834849065	7.42466470930106	0.00742926568200422	0.0280000719803724
KRTAP23-1	-1.01393429429988	4.58570675162107	0.00657672382576213	0.0254402185648882
LALBA	-1.55917740288653	6.59300934138226	0.00642560994844464	0.0249736204195558
LAMA3	-1.62050321699312	6.9096555581014	0.00582187763179401	0.0231407787960053
LAMB1	-1.08494426322783	6.86823490463007	0.00557902429275866	0.0224211785086159
LAMP3	1.91183527147526	5.14731985140162	0.000457560318371152	0.0031908580180615
LANCL1	-1.13597370320853	4.29848004861948	7.79500299307973e-05	0.000764181162151689
LAP3	2.2260819263553	8.46504401638387	1.15824095540302e-09	8.05723180784608e-08
LCE1B	-1.213860232349	4.5009327185395	0.00044014679645265	0.00308989544407433
LCN2	2.69536171539549	9.36660842579089	1.50907141396209e-07	4.57787721289266e-06
LDHB	-1.06640719976008	11.1730118059165	6.54491777987782e-05	0.000664728029395511
LDLR	1.22987220598569	7.30504623486545	1.20718315245796e-08	5.58316710820766e-07
LDLRAD4	-1.13772958046368	5.23114809459194	3.28235502912275e-06	5.77562554015632e-05
LEF1	-1.3196960219797	9.29423226396854	0.000457687458728247	0.00319086827692722
LEPROTL1	-1.38845258309257	8.48037866440341	6.82064969420889e-05	0.000685873728260031
LF205854	-1.53508550776309	8.01111251915508	0.00174350879281619	0.00905223000928758
LF206913	1.22531931847322	5.0902694509198	0.000672575894005467	0.00431029139946815
LF209623	-2.02942082663197	10.0890009178365	0.000113440383851629	0.00103350010275447
LGALS2	-1.63411918916533	8.87394812135506	0.0125327879391724	0.0421260284039617
LGALS3	-1.01549545673826	12.105846547783	0.00014934646972594	0.00129909428325157
LGALS9	1.10551041096161	7.62043559409903	1.2440385118566e-06	2.57435874935216e-05
LGALS9C	1.1179074088776	13.3910781507222	1.3231093024929e-06	2.70834236428777e-05
LGR6	-1.56173031360685	7.95586635409687	0.000693046165692946	0.00440258573758059
LHFPL2	1.79458394823333	7.69769737819171	6.09427420775448e-12	1.39405149918103e-09
LHFPL5	-1.2317851817534	5.18663634132431	0.000571418527132775	0.0037882213635583
LILRA5	1.65364652008239	8.80279099575753	2.10401840484908e-08	8.70401621388131e-07
LILRA6	1.69395797692301	11.3431761245655	4.59862627266606e-11	6.71055860283126e-09
LILRB3	1.18954119117394	14.4329333207425	3.62988534975234e-08	1.36948616516436e-06
LIMK2	1.62457756881771	8.87461957035355	3.820448826658e-07	9.8393754383394e-06
LINC00173	1.05002338390183	7.61119250882085	5.91163421322151e-06	9.31733732513391e-05
LINC00299	-1.1447928525091	6.30072826283283	0.0167849697007493	0.0527589955028133
LINC00402	-1.16539675421496	4.59266857628325	3.9148487339203e-05	0.000436164652053402
LINC00426	-1.04792710879374	6.14069450511343	1.44279591218562e-08	6.42702298356231e-07
LINC00494	-1.346659145369	7.07038768049016	0.00255014760380557	0.0122332888358638
LINC00513	1.19778590405041	6.63958604474983	0.000505382745220244	0.00343928263837454
LINC00534	1.04230887338496	4.67003128132543	0.00110246199352104	0.00631175027677404
LINC00570	-1.54762843771074	7.55799549350173	0.00105749946576135	0.00611500089618457
LINC00644	-1.94828881465822	8.28176514051829	0.000558158866344076	0.00372364996724709
LINC00649	-1.2653916479696	7.43459825736763	3.89968080120836e-06	6.60993292546605e-05
LINC00836	-1.3418591841219	5.08973781041968	0.000639418269295037	0.00415123223617241
LINC00861	-1.17063615949864	4.86818781462346	6.03143128701772e-05	0.000621182249987517
LINC00870	-1.1963323761064	4.9832147312707	0.00139881189666911	0.0076119230322172
LINC00891	-1.4163305207476	4.49763811710879	2.44304691983984e-06	4.54589456011177e-05
LINC00987	-1.43551585710528	5.02129919554501	6.61602141381185e-06	0.00010211999982863
LINC01088	-1.11185841721968	10.7580093700413	0.00912636560597364	0.0328040131796824
LINC01093	1.82176412249101	4.44075848155568	2.0039161395909e-06	3.82777757768888e-05
LINC01141	-1.04325376650197	4.34525985571424	0.000809820001374068	0.00498476112845793
LINC01153	-1.06737949369495	4.28202684550601	0.000571665802862403	0.0037888714175096
LINC01215	-1.11778070460614	4.87360989739627	5.27242528750859e-06	8.48365972592717e-05
LINC01270	1.10407951254912	6.63787028731041	0.00308153181432065	0.0141744880973579
LINC01300	1.75690610654427	4.63760987491572	3.0497487606946e-06	5.44558163029512e-05
LINC01352	1.00598857872183	5.73666784656745	7.44329140792173e-05	0.000736813302684369
LINC01397	-1.24389018223171	6.74433904479757	0.0217442215818657	0.0642433709780255
LINC01678	-1.09548192199566	6.25090706750078	2.09748694281512e-06	3.98632417402835e-05
LINC01686	-1.41283403055677	8.73445395887757	0.00165450501210184	0.00867218656291828
LINC01762	1.42946898454836	4.99815796222625	3.69127226155995e-10	3.2885997892375e-08
LINC01982	1.80008703657759	4.49552601055586	2.59466318689174e-08	1.03100302000576e-06
LINC02127	-1.28717623118981	7.07297361432745	0.00467822392512621	0.0195016883406468
LINC02210	-1.15313604884546	4.76759785235125	0.000194389065739157	0.00160043215570134
LINC02217	1.18563843369539	5.14511214008099	2.77219689341757e-05	0.000332807807663194
LINC02345	-1.12849087720473	3.88710678692478	5.703958028496e-06	9.07451117177581e-05
LINC02346	-1.29223339919157	6.90388980774971	0.0116728135309525	0.0398741300100113
LINC02362	1.01104464938319	6.2204686064385	3.26185649768337e-05	0.000378527414683174
LINC02363	1.06601685189355	4.04269789320909	5.59810339467453e-05	0.000585908669802889
LINC02518	1.01302540223737	4.72651658362021	7.21577344833437e-10	5.3728945345061e-08
LINC02528	1.29800288646611	4.15440696803439	0.000130446797414597	0.00116175890324589
LINC02541	1.51861074711117	9.33308852889788	2.44863998913905e-07	6.72872488790365e-06
LINC02555	1.78470875341523	4.61520138424492	7.26919798110791e-07	1.6716829716213e-05
LINC02574	1.91144051250859	5.24216540590333	1.28731285988818e-06	2.6485349279762e-05
LINC02576	1.01008998968028	3.75390792903343	0.000156119232852358	0.00134493071491504
LINC02597	-2.12894521457908	7.11053852551226	1.77512753868043e-08	7.600718943446e-07
LINC02601	-1.52737808661947	14.5706271389579	0.00111234171563636	0.00635684638796373
LINGO1-AS1	-1.06779823985718	7.35997002432007	0.0112405414675703	0.0386942229396796
LIPC-AS1	1.53992684389079	4.79788329934064	2.23942406014331e-06	4.21495158331386e-05
LKAAEAR1	-1.06978170683502	4.28186909682498	1.56885783915461e-08	6.86808092999564e-07
LMNB1	1.83770706985419	8.15786919363049	4.17941193985728e-10	3.65929132982469e-08
lnc-AC040934.1-3	1.01855333433202	4.41166681593242	3.48534558526851e-05	0.000398452993046163
lnc-AC040934.1-3:1	1.56226354105344	7.02036534580187	7.30046789592791e-10	5.42006375279256e-08
lnc-AC040934.1-3:2	1.26681842049595	5.68561053430872	4.64983766910612e-07	1.15184417810999e-05
lnc-ACOT9-1	1.9456400429124	4.07961072449813	2.28936455050459e-08	9.28582353064891e-07
lnc-ADCY6-1	-1.26283999446829	6.06006582240349	0.00672109557849016	0.0258568693687036
lnc-ADD3-2	-1.4357164978988	6.92673839565059	0.0168056677487515	0.0527913781774774
lnc-AIPL1-2	-1.28198334474911	8.65683489717053	0.00939635769021508	0.0335701305912834
lnc-AL137145.1-1:2	1.5588049321061	4.7080807522902	1.05571202485649e-05	0.000152045286574765
lnc-AL353597.1-1	-1.05546330656142	7.47223367309708	7.20857035439465e-08	2.45681623984476e-06
lnc-ALDH3A2-2	-1.17029949786064	7.13006409914866	0.0369162130897712	0.0962459766467174
lnc-ALDH7A1-2	-1.07418361955463	3.87933493802562	0.000452202037564996	0.00315956575008608
lnc-AMELY-4	-1.25538209411299	6.73251878369828	0.00971596328682214	0.0345423520326946
lnc-ANGPTL1-1:1	-1.41712891235154	8.31651630803222	0.00179215816611353	0.00924328417545983
lnc-ANKRD33B-1	1.20918353634182	3.77580230732002	5.22021766497447e-06	8.40498076926866e-05
lnc-ANKRD6-1	-1.06296270764417	7.30157011806981	0.00702978942197469	0.0268188524474003
lnc-ANO1-1	-1.77231552022651	6.56015682883783	0.000112648650848822	0.00102813152181971
lnc-AP001496.1-10:1	-1.8956997885208	6.34594935667598	0.00264820961580957	0.0126107821371007
lnc-APOA4-1	-1.08798159979847	6.11191114792563	0.00875275769465714	0.0317487529464342
lnc-BID-2	-1.02800751599179	12.2023999747128	0.000105016472634841	0.000973165422142793
lnc-C10orf11-1	-1.21400779445471	5.62432795412793	0.00601029515659115	0.0237299649076358
lnc-C17orf63-3	1.26716267314835	5.91823813547416	6.36468525793134e-07	1.5005818954536e-05
lnc-C17orf97-6	-2.01178491040183	10.5030175981617	0.00100742326567704	0.00589106876406604
lnc-C1orf138-2	-1.34991254160248	4.69602273233001	0.000715197038889523	0.00451281511293337
lnc-C1orf177-1	-1.7822015057543	8.51190910056114	0.00227855995018327	0.0112078488367112
lnc-C1orf201-3	-1.30854833611219	5.94934036250052	1.72576748700238e-09	1.11182950785981e-07
lnc-C2orf27B-3	-1.13106575711086	5.48134311485885	1.8639556630076e-05	0.000241270943568667
lnc-C2orf78-1	1.85501709127817	5.15794917786241	0.000335334563910632	0.00248117558291671
lnc-C5orf49-1	-1.40360652563442	4.62487056766294	0.000189515378346554	0.00156844360221556
lnc-C9orf156-2:1	-1.07593325209542	5.05613220886409	8.5679600408007e-07	1.91673192419357e-05
lnc-CCDC102B-8	-1.14882304952264	4.24886890145357	0.00323691182122045	0.0147449637697539
lnc-CDC25A-1	-1.56946758303966	8.02739732952909	0.00582472841749467	0.0231448637321764
lnc-CGN-1:1	1.1096577021322	5.3816219913074	5.07087073451721e-08	1.82630466411527e-06
lnc-CHMP7-2	-1.01698867533497	8.93370660758198	0.00294812798932108	0.0137148988231681
lnc-CHP2.1-1	1.48117061643122	5.78792674521309	1.34474049675676e-06	2.74251453438964e-05
lnc-CLEC18B-3	-1.28083023483737	5.80643491261303	0.00377255336051918	0.0165381392225384
lnc-CMPK2-1	2.9571918050038	5.26582617077449	1.99561698290962e-11	3.66228441880748e-09
lnc-CNBD1-2	-1.07507339848203	3.89885738624945	0.00101027812999103	0.00589955737739545
lnc-CNNM1-2	-1.0139438203317	4.51555928030297	0.00543806934398018	0.0219799456722383
lnc-COX19-2	-1.35311136817235	6.58955361827026	0.00219775763987975	0.0108778292854165
lnc-CPN2-2	-1.85351647986526	7.27575965774492	0.000214766923913828	0.0017333588573096
lnc-CSN2-1	-1.00530792872007	4.55334290283784	0.00900922564230504	0.0324915630892802
lnc-DDX31-1	-1.5577001351387	7.54568528278554	0.00303364506125405	0.0140177036852232
lnc-DGKE-2	1.27530727005682	5.28508292085027	3.04079972951335e-06	5.4372497135263e-05
lnc-DHRS9-1	1.26251503773033	4.6430487604861	3.60895694509673e-06	6.23367522401028e-05
lnc-DMRT2-1:1	-1.07381276462484	5.287233128918	0.00298557231197464	0.0138434380155859
lnc-DUSP1-1	-1.24231818670454	6.01548010974961	0.00788815944465539	0.0293204884291092
lnc-DYM-1	-1.45529003310228	6.85521125952754	0.00818401030954496	0.0301378108440401
lnc-EGLN1-1	1.34689717019386	9.40536529349811	1.33270836292073e-07	4.14691152486768e-06
lnc-ELTD1-6	1.05965368528189	9.57378746065025	5.1687053249298e-07	1.25467109852096e-05
lnc-EPB41-1	-1.20849982713377	4.95140162446948	0.00599038112248504	0.02366974277638
lnc-FAM105B-1	-1.07607247417224	10.4522064682684	1.44000850833853e-11	2.81255815655565e-09
lnc-FBXL5-1	1.35033312479892	6.048178485901	1.51612418266119e-05	0.000203682058846298
lnc-FMOD-2	-1.37909513884099	6.55266466140298	0.00680741640624137	0.0261265475057637
lnc-FRG1-5	1.25920103610184	8.55419379853551	3.06938585067109e-06	5.47679382532604e-05
lnc-GBP6-1	1.07083245316308	5.63853498634086	0.000549333368693546	0.00367636361742167
lnc-GNB2-1	-1.65800324896335	7.75815979315661	0.0102137013008197	0.0359141517420182
lnc-GPR27-1	1.03793562543003	4.71036816938851	4.8709734707636e-06	7.94851461414901e-05
lnc-HEPH-1	1.14170916226104	9.94134068978804	5.62803241418361e-07	1.3506745843907e-05
lnc-HIST1H3F-1	1.44376694070069	5.08604255234075	5.10211198334173e-10	4.13760274465327e-08
lnc-HPCAL1-1	-1.10008098438886	3.9076657281428	0.00101832528034913	0.0059357890710158
lnc-HSP90AA1-2:1	-1.11704665703358	11.1913236717622	0.00297180414054334	0.0138048077081112
lnc-IL18-1	1.0722856191679	5.97178537680825	1.54251846004544e-06	3.09124595256619e-05
lnc-IL18R1-1	1.38578609187634	5.65546173711018	0.000619962212376506	0.00405289921072396
lnc-IRF2BP2-3	-1.93646612183739	9.9644748267303	0.000875176834417328	0.00530199782003636
lnc-JMJD7-PLA2G4B-5	-1.84465913134209	7.85324645940399	0.00166450764285898	0.00870508287933719
lnc-KBTBD3-1	-1.76054773703144	7.554474298264	0.00252630896195557	0.0121440166964727
lnc-KCNE4-1	1.04769121401074	5.56282301187581	0.00242651021035452	0.0117669061785927
lnc-KCNG2-1:1	1.51471427636139	4.56892877811957	1.16994666012185e-05	0.00016494234118353
lnc-KCNJ12-1	-1.49180913498981	7.29386043541252	0.00233987058110535	0.0114341135344199
lnc-KLF7-1	1.78859217857344	5.68721931519323	1.32823973103265e-07	4.13807791541718e-06
lnc-LCP1-1	-1.278926220918	6.89573320704442	0.0198865210712947	0.0598268550380621
lnc-LGALSL-1	1.15354031892179	8.32315971858609	0.000189058109499859	0.00156540664599252
lnc-MAGEB1-1	1.46054875938612	8.4264187564351	6.39904081994378e-06	9.93142087158879e-05
lnc-MAP1LC3B2-2	1.13692752781892	5.54894836266165	1.8249766773425e-06	3.56720421973853e-05
lnc-MAPK13-1	1.62186870521789	6.94988424661017	3.08247906971896e-07	8.19552105332294e-06
lnc-MARVELD3-2	-1.77301084536222	8.17365003288269	0.000930097991856241	0.00555281403978881
lnc-MINA-3	-1.19190889610098	5.16226675000124	0.00938674623168109	0.0335437024524234
lnc-MKL1-1	-1.20887648625516	7.29391635146701	0.015738504087183	0.0501778449620371
lnc-MTFP1-2	-1.8172673922391	7.08508898177415	0.00147943213534054	0.00794338366429092
lnc-MYO10-1:1	1.31120612849335	6.44718260892663	8.01335279774498e-05	0.000781363444268597
lnc-NLRP3-1	1.35932343811414	4.6587553576299	0.00018256126680567	0.00152280326066451
lnc-NTM-4	-1.09228243057186	4.42096679752331	0.00254953876219938	0.0122326792726766
lnc-OR52K2-1	1.06717221126497	5.35992429606114	3.3141994915125e-06	5.82358749404802e-05
lnc-OTOA-1:1	1.06465573872705	10.0268160142356	8.73550184084711e-06	0.000129902567367282
lnc-PAQR4-1:6	-1.7336089378587	8.72924376334191	0.0013965291571645	0.00760552974562707
lnc-PARP11-1	1.47321529910164	5.34914833699236	1.0945505806443e-07	3.48704313590206e-06
lnc-PCYOX1-1	-1.29433413111944	7.24796853628951	0.00347834949810335	0.0155436064953084
lnc-PDCD1-2	-1.62557889175212	8.3971974226907	0.00117736595877662	0.00665119487932683
lnc-PIK3CG-4	3.85008062041905	6.96326805831965	4.72840266709443e-10	3.94930500395377e-08
lnc-PML-1	1.02817274745787	4.44174262336801	3.04956475358759e-05	0.000358977740650637
lnc-PML-2	1.53935004837804	5.06307022398422	6.44589350808145e-07	1.51684598761535e-05
lnc-PPA2-1	-1.14074593358526	10.1412996301534	2.79728256590489e-11	4.67826501340622e-09
lnc-PPP1R14D-1	-1.7235113757928	7.96657027122958	0.00192095763090169	0.00975793637393386
lnc-PXDN-3	-1.21114125589299	4.52855204826609	0.00800223983547127	0.0296706880348205
lnc-QPCT-3	1.12541631720101	6.45867880523588	2.67387222066258e-06	4.88785381964317e-05
lnc-RASAL1-1	1.86974686874681	5.24050945507004	1.87301062510046e-10	1.97334492871061e-08
lnc-RBPMS-1	-2.04349794468944	5.94634426616973	0.000118406717665608	0.0010721699821003
lnc-RER1-1	-1.55640363106536	7.47322481375586	0.000483336342896714	0.0033231500358761
lnc-RHOC-1	1.1923260351194	6.36120701788168	1.35221687622934e-07	4.18709008589501e-06
lnc-RIC3-1	-1.22206474545742	5.80928903501573	0.0103094210801825	0.0361855834457996
lnc-RNF144A-3:1	-1.11314949012175	6.20186539258146	8.00519150150888e-05	0.000780867527525209
lnc-ROPN1L-1:1	1.29917665441867	5.28076400752161	5.71751340046978e-06	9.08469228731715e-05
lnc-ROPN1L-2	1.19168142872861	4.73348086684639	6.59392308483994e-05	0.000667568983441671
lnc-RP11-1220K2.2.1-1:2	1.82786451505644	7.29714425903356	2.90278676438675e-05	0.000345868881907762
lnc-RP11-211G3.3.1-1:1	1.3884320234449	6.72297381075201	4.6572459511489e-06	7.65385967285578e-05
lnc-RP11-778D12.2.1-4	-1.55666778077067	6.86617923461846	0.00203322643876443	0.0102310052530059
lnc-RP11-90J19.1.1-1	-1.27736506022598	6.25958597914628	0.00248529512035724	0.0119924227291886
lnc-RPP38-2	-1.19329194636585	6.37883320671063	0.000531300415504379	0.00357641804084615
lnc-RTDR1-1	1.65520439825491	3.50405569769022	1.10549934699982e-05	0.000157253411314691
lnc-SARM1-2	-1.17327020516764	5.80773931576441	0.00765667636221511	0.0286530095081804
lnc-SERPINC1-1	-1.01742587644753	5.06440638197671	3.08817395303421e-05	0.000363185849196349
lnc-SERPING1-1	1.51684804853529	3.35822626311947	6.47876684784099e-05	0.000658536305178265
lnc-SH2D7-5	-1.5801585748257	7.33511304648348	0.00346074523479693	0.0154894733398077
lnc-SIK1-5	1.05507297750693	5.78899189444359	1.55317483582065e-06	3.10942185849692e-05
lnc-SLA2-3	-1.29303337706984	6.19223278798126	0.00256651958048409	0.0122978861423045
lnc-SLC16A3-1	1.62101773964246	5.11860084010756	2.0199582956045e-08	8.435162297194e-07
lnc-SLC25A19-1	1.05043602339436	5.18975675129263	1.61976041064039e-05	0.000214988690990957
lnc-SLC2A13-2	2.12454718992376	4.76331313623365	4.4199416922345e-09	2.39929184403652e-07
lnc-SLC4A10-4	1.51661857514913	4.09399998854345	7.13023035528465e-07	1.64509924810533e-05
lnc-SLC7A5-1	-1.04851710042343	9.16440061510433	3.89907641407358e-13	1.32001932306323e-10
lnc-SLC9A4-1	1.66541511503606	7.45494236104598	0.000201015493503713	0.00164750948855803
lnc-SNRPD3-2	2.00851471172521	6.87891082541755	3.82833222115934e-09	2.15055715547471e-07
lnc-STT3B-1	-1.29261160492036	7.09453264588378	0.0148787363558054	0.0480812705041254
lnc-SYT10-3:2	1.28521172545477	4.36877104654557	0.00262867470276055	0.0125401283640603
lnc-SYT13-2	-1.78716034198757	10.5148468625402	0.00046553289764275	0.00323313616084438
lnc-TC2N-1	-1.14790038317866	5.48517721995195	4.10280562450207e-06	6.89896275574385e-05
lnc-TCN2-1:1	-1.31337629853127	8.56456631363455	0.00371378461306804	0.0163284337853525
lnc-TGS1-1	1.43514060172192	7.93377141565352	2.71533175628099e-07	7.37379557473054e-06
lnc-TIGIT-1	-1.02485320093201	5.98112705288727	0.000151664245924264	0.0013160994081555
lnc-TLR2-1	1.7991647358157	5.37373185386671	1.21878115189213e-08	5.61634704676828e-07
lnc-TMEM140-1:1	1.33351014176256	9.86900991424826	1.88426324085869e-06	3.65216243882772e-05
lnc-TMEM185B-1	2.25067423454708	4.7231055905809	7.12655925263687e-08	2.43868552538683e-06
lnc-TNFAIP6-2	1.04079308533181	5.43128776182709	5.27996611967055e-05	0.000558133304515217
lnc-TOMM20-2	1.50302875328845	5.39286684149541	3.25669681743596e-07	8.57788266509506e-06
lnc-TXN2-1	1.53228719999754	4.73071345054272	8.34543711571664e-07	1.88020402666514e-05
lnc-UBE2B-1	1.11656296466587	5.44135284496816	3.31145448745644e-06	5.82279369051292e-05
lnc-UQCRFS1-7	-1.18510411345412	8.93184716435264	1.61196857522327e-06	3.19262824442232e-05
lnc-USP14-5	-1.01443424426528	6.4260887108982	0.0483618336897965	0.118090305892311
lnc-VRK1-5	-1.10149496797135	5.73647972697387	0.000196549916191874	0.0016154651263819
lnc-ZNF205-1	-1.26421604465287	6.84191808640141	0.00128964665661598	0.00713407805188154
lnc-ZNF30-1	-1.0820070073876	6.73711791041428	0.0454680784229059	0.112896536205359
lnc-ZNF33A-2	-1.12936181635944	4.6965575720824	3.71221270764299e-07	9.59842695545963e-06
LOC100133286	-1.96671563802114	9.79383723598459	0.0021918080613131	0.0108504968775201
LOC100233156	-1.04952045953002	6.42862688441419	0.0101703264634499	0.0358012975507355
LOC100289061	-1.38049088487894	9.0940735596579	0.00189125222253042	0.00962533276854475
LOC100419583	1.30235965081331	9.74762505674193	2.55207765963232e-08	1.01567090682953e-06
LOC100505664	-1.81641876289416	13.8185120991167	0.00381364904893831	0.01666649965604
LOC100505736	-1.9413127141051	8.80210775458102	0.00339914683340537	0.0152946548373198
LOC100507507	1.28641445290372	8.57918985499493	8.38325449780873e-06	0.000125432654657549
LOC100652833	1.35100721922987	5.33893983176617	2.39313046182006e-05	0.000295544628191017
LOC100996318	2.31864652899082	6.00404250382087	1.99782946379123e-10	2.03722441426197e-08
LOC100996701	-1.37842703077724	8.39464655830857	0.00136934805355428	0.00749172946084825
LOC101926887	2.02309708289891	5.28823995616727	4.96330250695341e-09	2.65312029376956e-07
LOC101926994	1.05392966322143	4.14578286603949	9.68940534487607e-06	0.000140987788602721
LOC101927356	-1.07340777386743	4.67650980198824	0.00950150452381866	0.0338695354996883
LOC101927596	-1.38072691528943	6.56135329762828	4.13121048271194e-08	1.53580622791418e-06
LOC101927815	-1.38859345466415	7.2866698236458	0.000557866030220551	0.00372267447393693
LOC101927851	1.40773532343035	9.01561086280436	7.2750568455025e-07	1.6716829716213e-05
LOC101927963	1.15652204165596	6.19301425148947	6.46178820858227e-07	1.51777302871519e-05
LOC101928150	-1.05869255533324	5.13772862948785	0.000117418688878914	0.00106363821952354
LOC101928236	1.19816388601809	3.9125484007765	1.03231256127637e-06	2.22645962237762e-05
LOC101928424	1.16848102614341	5.21767612421028	1.8056549089098e-06	3.53760677408401e-05
LOC101928595	-1.44672884216586	4.44569984740814	1.40860955508097e-07	4.31435527298683e-06
LOC101928617	-1.0247175801501	8.03272411502179	1.09953385642069e-06	2.33235289460132e-05
LOC101928635	1.13434262046826	3.64659117426052	0.00046823380346805	0.0032430235962513
LOC101928669	-1.00123393367223	4.16946301790651	0.00075611912634187	0.0047217463691457
LOC101929117	-1.18458221809795	5.73691859170829	0.00222653002993472	0.0109987984416483
LOC101929439	-1.24820954545429	4.89308731822294	0.00438706275060832	0.0186056305830459
LOC102724156	1.48857210426542	8.39661276550897	1.03556260169914e-06	2.23019253772205e-05
LOC102724404	-1.43065797739101	6.56239160347442	0.00119512561697703	0.00672847772520261
LOC102724484	-1.91978265653065	8.35315955523921	0.000554125458863657	0.00370257882263345
LOC102724728	1.57721990399272	4.92222492902124	2.00808078349439e-05	0.000256862363595497
LOC105369183	-1.25204475767821	4.04464799668677	3.83230895866345e-05	0.000429418167561446
LOC105369213	1.26785225291592	6.87585092667204	1.08159353823496e-08	5.04912237244851e-07
LOC105369351	-1.0883859368384	5.94915723249952	0.00852857434287379	0.0311379031766811
LOC105369609	-1.81633087377997	6.63038083803075	1.04394010160214e-08	4.95452020930465e-07
LOC105369791	-1.40183737364312	6.11400753080257	0.00149971054352237	0.0080335760359866
LOC105370204	-1.02104292899233	4.41653165061259	0.0102229331287463	0.0359416359833839
LOC105370890	-1.1474592828962	6.1488510693399	0.00479115347967462	0.0198615800820275
LOC105370969	1.54746364321597	6.48196545680876	2.12063718969596e-08	8.75530063147482e-07
LOC105371251	-1.1314833052126	9.94845870718202	0.00808339651319348	0.0299033011689388
LOC105371894	1.58062135025198	6.35613806962538	1.58743261253433e-07	4.7700001733561e-06
LOC105372379	-2.17264409251051	7.91639950474555	0.000921687192336814	0.00551426943935534
LOC105372645	-1.05986305501843	5.95918719993625	0.00186000733867146	0.00951782473522918
LOC105372990	-1.34821595777418	8.82024787752756	0.000163018080429066	0.00139132506896619
LOC105373824	1.03358180888943	5.58378987575672	0.000108750629791485	0.000999741940997681
LOC105374264	1.85212428464868	5.25490746596293	1.16099056620456e-06	2.44231246615576e-05
LOC105374435	-1.3500242237023	7.97323002803537	0.001876526904946	0.00957149350009719
LOC105375037	1.19989017259996	3.910866425288	1.82287523377677e-06	3.56680582497256e-05
LOC105375423	-1.73333185675278	10.020698720143	0.00104157685313337	0.00604495494352217
LOC105375486	-1.19243512708341	4.89954922533974	0.00321444863936008	0.0146531535730686
LOC105376467	-1.02630840742238	4.94785747819873	2.18534679483175e-07	6.16534894084143e-06
LOC105376544	1.42363394688561	5.52783375889465	4.62833201904944e-07	1.14763650679379e-05
LOC105376553	-1.04996428826212	6.10668550121895	0.0358833461223366	0.0941428023757232
LOC105376898	-1.61152417989854	6.33848240110659	0.00233519770559507	0.0114200702894384
LOC105377156	2.06506021724576	6.69618130858944	1.23116186131393e-08	5.645238696099e-07
LOC105377267	-1.26381944782189	3.53056022502799	0.000145468912113504	0.00127102585941981
LOC105378085	2.18691232587694	6.20134400686091	1.75123104078939e-08	7.53652667062431e-07
LOC105378180	-1.07938528506754	4.46771386433937	0.00175596672882835	0.00909356541131566
LOC105378383	-1.19062729133489	7.27019314189282	0.00373707529861714	0.0164109441209249
LOC105378453	-1.36427350858351	8.46011122520163	0.00426486891820006	0.0181998801179862
LOC105378906	-2.15229253962486	12.214972512199	0.00281928091524553	0.0132490027242272
LOC105379164	-1.557372614357	6.09396521575743	0.00536193246745543	0.0217588025061788
LOC105379807	1.01758654802559	4.80151938377863	2.57902399875037e-05	0.000314373491849596
LOC107984128	1.15436040743997	4.92244266828987	6.55763465380853e-05	0.000665401682592682
LOC107985366	1.68730958639441	6.56148087899366	1.4295941448713e-08	6.37940684225432e-07
LOC107986009	-1.0837197852285	4.97466178141287	0.0140560633129144	0.0459741728169792
LOC107986482	1.08513331218648	7.21868936177544	9.22586419648341e-06	0.00013548520405605
LOC112268348	1.25785285988449	6.49439907180072	0.000493823161327355	0.00337696307278828
LOC145845	-1.20040103255829	6.45593985323565	0.00774927645247095	0.0288973238955338
LOC283710	1.31654382243575	5.33646187886808	2.9184858704477e-05	0.000347413383668718
LOC284933	-2.01029132464751	11.111674668682	0.00177201947579534	0.00915988324713345
LOC399715	1.73409558627095	6.57320653027404	5.93822465813026e-06	9.33028850832831e-05
LOC399716	1.73359225694596	6.41559697431347	1.36876346487786e-05	0.000187354828160195
LOC646652	1.76377697028118	7.93245302805117	1.06429395065741e-07	3.40775380846687e-06
LOC653080	-1.01278426830896	4.19064288168787	8.92092475697643e-06	0.00013207650175183
LOC728613	-1.15896896194853	7.67366106613938	0.00405744230570195	0.0175119016801085
LOC93622	-1.43426578940032	6.54264221249621	1.36868371223611e-07	4.21750584191591e-06
LONP2	-1.22064166942885	8.17830763537864	1.00539289618542e-12	3.11316232037123e-10
LPAR6	-1.40483957363957	7.55168037615353	5.0682226246352e-05	0.000539795472575974
LRFN1	1.40071742983902	7.39011147595566	1.96209826544689e-10	2.01698935457336e-08
LRFN2	-1.41568953520445	5.12713461706675	0.00138797726979896	0.00756756084549399
LRG1	1.54529244179788	10.3450018051274	3.6005182651302e-07	9.34772589671993e-06
LRRC75A	-1.05433371734879	6.97669996404308	0.000156662167109379	0.0013484098593472
LRRD1	-1.68425840806357	6.85233008597466	0.00165337436672557	0.00866835196067085
LRRN3	-1.72754313279818	5.97668086046345	9.10582660186712e-06	0.000134265994917542
LTB4R	1.25926038813092	7.25471904140018	1.36985021434054e-09	9.22595936135828e-08
LTF	3.07090125662809	10.109485442461	3.83335216245685e-07	9.86146350120991e-06
LY6E	3.76309141180872	10.9826884825087	4.04179315439052e-12	1.05799144312505e-09
LY6E-DT	1.02719589371328	4.2180367915515	4.52320427879281e-05	0.000489759828754065
LYPD2	-1.41864604503786	3.8040844889778	4.34030046423702e-07	1.08683006989588e-05
MAFG	1.1921854966663	6.13371313930078	2.33673083539943e-09	1.42968512389462e-07
MAL	-1.26192108186996	10.1388637551254	4.30916829645245e-05	0.000471815835339474
MANSC1	1.50829470763975	6.51338877460621	1.87801162901796e-08	8.00077068328777e-07
MAP2K6	1.68937186978132	7.69299779967746	7.49374341064118e-11	9.80791953296857e-09
MAPK14	1.78032748679425	9.12306201712071	1.73415875133389e-10	1.90495615007569e-08
MAPK4	-2.04854095491515	12.0450294402416	0.00132239231048372	0.00728664565006337
2001-03-01	1.51321345096865	7.53727732073306	2.4390934046148e-08	9.78818517224213e-07
MARCKS	1.37565025570069	10.5856941689635	1.90314449180218e-05	0.000245293105539844
MATK	-1.26347908718245	6.91319128212092	1.41007301364383e-06	2.85967762695131e-05
MCAT	-1.51590383012886	8.42239583561013	3.77244092480299e-05	0.000423832068679968
MCEMP1	2.48329849640938	11.0007609998741	2.25413038168135e-08	9.17666597764679e-07
MCM2	1.12448717310349	6.2613639756761	5.57853070352372e-07	1.34006124023813e-05
MCM4	1.12867803681499	5.29070567445515	2.03270539586006e-06	3.87480650948069e-05
MCTP2	1.27316248262923	8.16511467465875	8.1822741221227e-08	2.71409284273654e-06
MDK	1.11944448257481	6.62091927655378	3.90275178591418e-05	0.000435007772590636
MDS2	-1.11671500259181	3.93994105262574	2.73385281583726e-05	0.000329294387319373
MEG3	-1.02296547254712	5.63192834904151	0.000207122980177857	0.00168516330014443
METTL7B	1.78974166681454	4.93809487416884	1.12548115395726e-06	2.37548561763331e-05
MEX3C	-1.08244464732761	5.98948133706068	0.00677405214043746	0.0260251108939094
MEX3D	-1.16703466086841	9.46985449028133	0.00575765746163285	0.0229393818622815
MFNG	-1.01797850235844	10.3153527302558	6.08582116826692e-10	4.69681110284089e-08
MGAM	1.63703200600479	7.95120799967452	2.26303992543227e-06	4.25006262919015e-05
MGAM2	1.80555844378214	4.95155284456342	2.62919078001588e-07	7.17054598231828e-06
MGC16025	1.34755479717853	6.0817368701123	3.04673966012882e-08	1.18649948942225e-06
MGLL	1.03632245873217	8.23363637814906	0.000214911029537661	0.00173397075023539
MGST1	1.11206399418398	8.17511241369174	1.6742645393227e-06	3.30312749945165e-05
MHENCR	-1.18560571966773	7.76445163908717	1.16743964440626e-13	4.49128181986656e-11
MICB	1.00069553635422	7.76782267949196	1.35914745277176e-07	4.1983105806968e-06
MILR1	1.04728495350681	8.63212804271809	1.09970143419318e-05	0.0001565163627556
MINDY1	1.03149991909992	11.2032356816723	1.11418676560575e-06	2.35556337764326e-05
MINOS1-NBL1	-1.63098348079124	6.89647512716129	1.05740582254076e-08	4.99044446842612e-07
MIR3150BHG	-1.04705714440779	7.27441356513261	0.0207916652009739	0.0619553070200598
MIR3945HG	2.010165044746	6.29885042682373	5.01914518050477e-07	1.22539533921343e-05
MIR4435-2HG	1.40540762836242	7.9231110544682	4.08782080210828e-09	2.2662414407496e-07
MKI67	1.38181982483813	6.21211030794695	2.16352072370113e-09	1.33659257166655e-07
MKRN1	-1.09548039017674	9.88826999731727	0.00356533582408647	0.0158486417908578
MMP8	1.74554045234149	4.59723817329456	0.000366026322221076	0.00265992396895116
MMP9	2.57595117481694	13.4241934277389	2.37734817732346e-13	8.15719561762434e-11
MOV10	1.79275302455039	6.76189049196376	3.29526558806947e-07	8.64360418870578e-06
MPIG6B	1.42172594412773	5.87245347356409	2.9952537683197e-05	0.000353897107637996
MPO	3.50130806329839	8.2930295845528	8.3879371465949e-12	1.90159028651064e-09
MRC2	-2.32492010692408	7.72884276578804	1.3237994579974e-06	2.70834236428777e-05
MRPS25	-1.0084515784391	6.52120860795123	3.67084760387452e-06	6.32337120149105e-05
MRPS35	-1.27853659300356	7.77525970396169	0.000241649041800355	0.0019013668485754
MS4A14	-1.3470632967134	5.2940597693208	2.45276131074115e-05	0.000301151172345399
MS4A2	-1.17007523928172	3.63171073739343	1.26279741490843e-06	2.60680399690568e-05
MS4A4A	2.04013843063731	7.71304534910819	3.67921953463916e-11	5.69628434170872e-09
MS4A7	-1.90371233674025	6.69014133858059	5.69436060122827e-06	9.06492225867004e-05
MSRB2	1.27456572509161	8.4110625656925	8.57931711437998e-09	4.21349015186116e-07
MT1A	1.42904772888158	11.7704430436428	2.20280624759898e-05	0.000277025524679474
MT1B	1.5521631413506	11.0426041902944	1.34891744583756e-05	0.000185155115994279
MT1E	1.57282961934739	10.3777523447933	7.87253770227624e-06	0.000118983098094343
MT1HL1	1.57436568916478	10.9210111223828	1.86433614777569e-05	0.000241270943568667
MT1L	1.70458034742769	11.7707232881295	4.0442887836046e-06	6.81410328497044e-05
MT2A	1.68634424616694	13.7958820387655	1.37662269037679e-05	0.000188024888280565
MTERF4	-1.01324840780036	7.92111682337691	1.77520661209887e-07	5.2290337688866e-06
MTF1	1.4476707699235	8.74484438447948	1.17703782352085e-11	2.46993118818331e-09
MVB12A	1.27958655514098	7.50468797124409	2.17824336980274e-07	6.15899525642109e-06
MX1	3.43829918034813	11.9665304216271	5.58285376036482e-10	4.41601993238079e-08
MX2	1.46901557991554	11.244353852251	1.29567892601786e-06	2.66169770311645e-05
MXD3	1.18811411368108	7.79995202235434	2.91258957157346e-06	5.27486175547943e-05
MXD4	-1.15871977208496	6.90324378811306	4.54864477128038e-09	2.45733275292724e-07
MYBL1	-1.74419258389038	6.0717962028539	9.63256402788466e-05	0.000904848069670808
MYBL2	1.80448166905161	5.74432514950855	5.00332080355676e-11	7.01874687972982e-09
MYBPC3	1.5318412024729	8.64897948689721	1.27930156425731e-07	4.00033817956373e-06
MYBPH	-1.17430827012184	6.95355108272444	0.000714070353173618	0.00450682583580197
MYCL	-1.32270431432077	6.50592949998463	2.64614642999773e-05	0.000321014352623375
MYL6B	1.08723120114444	7.89468580115773	1.98213178496804e-09	1.24267427536107e-07
MYL9	1.92638420456634	8.16876538338587	9.33564582954105e-05	0.000882943170072548
MZB1	3.42157274707463	10.7215532808572	6.37249596497032e-14	2.78972491459588e-11
NAB2	-1.03840663238566	6.83657965818354	0.000146205856106792	0.00127614743637248
NADK	1.04239138897208	8.56627280666013	1.48373319584003e-07	4.50639588224572e-06
NAIP	1.84137923414092	6.74709991524198	9.069814704017e-08	2.96004710989326e-06
NAP1L1	-1.15086909059188	9.32090132081764	3.23903907889698e-06	5.72320398415262e-05
NAPA	1.1313693384616	8.82198401598032	3.85864411050223e-08	1.4365811233103e-06
NAT10	-1.20959778029844	8.10385986070186	0.00597846329953814	0.0236263286597001
NCF4	1.00298779133071	11.2335686323518	2.97249688975784e-08	1.1646411176337e-06
ND3	-1.06491064113155	12.5658583652979	3.89115838191696e-06	6.60430497829234e-05
NDC80	1.08039921619035	6.10773040872464	6.59015508284982e-05	0.000667497139495222
NDRG2	-1.16949367964302	6.90159242490541	1.60638000494258e-09	1.05122666766745e-07
NECTIN2	2.13358627302457	7.03735035299644	2.67760913830162e-06	4.89116357054795e-05
NEFL	-1.67448567146772	4.62315387851119	1.07813729511741e-06	2.29655906546361e-05
NELL2	-1.9491753480084	5.98259033943344	5.16106018131123e-09	2.7472637120267e-07
NEURL1	-1.68037761853565	8.89401904786115	5.85476315399812e-05	0.000607760798214089
NEXN	1.14743508200328	6.3318348535112	6.0267455815667e-08	2.09660097632297e-06
NF1P2	1.12933311011884	6.59977901084138	8.47453633780096e-07	1.9042208155142e-05
NFE2	1.193463427909	13.7921786424927	1.95665807335125e-09	1.23279169083031e-07
NFE4	1.25876512320169	5.88140276258913	0.000120377499254633	0.00108540663479204
NFIL3	1.1291526572646	10.1429995260111	3.33820858670472e-05	0.000385099746592547
NFXL1	-1.08610132637903	5.58319648901358	0.00196997828402251	0.00995219232184947
NKTR	-1.10428499782218	8.34244141556288	2.85117958583618e-07	7.67702024008127e-06
NKX1-2	-2.02194394304301	11.0130375858559	0.00123924153690033	0.00692872595917296
NLRC3	-1.15735095050565	8.79116620438477	3.34032194968663e-05	0.000385168549611686
NLRC4	1.06051113547017	9.12211955962461	6.95618858299317e-06	0.000106657357675591
NMRAL2P	2.57090758085682	4.75024952130101	1.90575880284577e-11	3.53205268343481e-09
NOC4L	-1.33858884178434	10.1422471407307	0.000343583391890261	0.00253234423903792
NOD2	1.16493026380733	8.59906303056762	2.13391631263373e-05	0.000270101042343385
NOG	-1.95872694882168	4.76526157120982	1.07808915272582e-08	5.04912237244851e-07
NOP53	-1.57216118631991	11.2365474475046	2.41911431597073e-12	6.46565595755925e-10
NOXA1	-1.42615107946187	6.45752203916972	6.46990535139333e-10	4.90380199335009e-08
NPC1L1	-1.65096758135185	7.21444530107792	0.00727298965259959	0.0275213830505449
NRADDP	1.65298929248057	5.73787044769719	2.37293985481165e-09	1.4483489387866e-07
NRGN	1.01692600172387	12.2064917093354	0.00589502288793814	0.0233547396079946
NRIR	3.26286866668968	6.08757842380579	1.5056795740474e-13	5.5406826180634e-11
NT5C1A	-1.125487709346	3.97282702387428	8.04369319721785e-05	0.00078342789534311
NT5DC2	1.21717918938055	5.86936465716197	8.4842599613377e-06	0.000126719908634309
NT5M	1.00492170097597	10.248430996442	0.00531030182665365	0.0215872356196866
NTNG2	2.08765459949785	10.4997334001917	4.83445960867083e-11	6.87675433463226e-09
NTSR1	1.73898545467581	5.34356868096426	6.39252912641304e-07	1.50568373885671e-05
NUB1	1.10936035183832	8.36437236007579	7.25368596396149e-08	2.46337587752751e-06
NUBPL	-1.01784927121885	5.47811745445221	1.25660257611486e-05	0.000174638182868815
NUSAP1	1.35769711124472	5.84306277895289	2.04381267429903e-07	5.85716113014973e-06
NYX	-1.5847757940426	9.7604288861417	0.00145835937671541	0.00785401144782595
OAS1	3.55180334729966	8.2490895240127	1.06828383122201e-15	1.179338902546e-12
OAS2	3.25237364985453	7.76299081152168	1.19752335346921e-11	2.48526895927703e-09
OAS3	3.80643340711352	7.68953444304512	1.28797756934375e-11	2.59547924311169e-09
OASL	3.68116514535043	10.7894841798302	1.75769326282366e-14	9.91768658585681e-12
OGT	-1.1003747486852	9.37786245712537	0.000392286328555744	0.00281769226827691
OIP5	1.28911776733447	5.13741573590851	3.03323418282929e-07	8.09851200170543e-06
OLFM4	1.99452128562342	6.99967243053298	0.00570545140678769	0.0228031501918403
OLFML2B	-1.54940324886607	7.58653092698639	0.0028696037222369	0.0134308033384916
OLIG1	-1.35714016691826	8.31161776211091	2.25522412274097e-08	9.17666597764679e-07
OPLAH	1.53763376674795	6.67690938790262	3.74398516515986e-09	2.11252282952386e-07
OR10A4	-1.20221616012511	4.53993872699138	0.000631838587112042	0.00411359322188766
OR1S1	-1.04289199177089	5.38263439322029	0.012146965775655	0.041117665379237
OR2W3	-1.43027771156643	5.22636480779907	0.00300469744432289	0.0139067212557059
OR52K1	1.14900649903337	4.32294662422417	2.1547943349408e-07	6.09948527965237e-06
OR52K2	1.8231232263353	7.30788800708075	2.65240647381076e-10	2.53185160814019e-08
OR7E47P	-1.17230467189311	6.97047354236386	0.0070716739756652	0.026948352681392
OSM	1.37398381711388	8.12066216864788	0.000134617247312378	0.00119304241762953
OTOA	-1.37161386887834	7.03895690016539	0.00518321750443008	0.0211859426360245
OTOF	2.32793924889134	9.08017372412321	7.42503036742094e-08	2.50370446293738e-06
OTP	-1.08031298565357	3.79292136027119	0.00254616597929885	0.0122188055906969
OTX1	-1.09214935906599	6.08549746185955	0.00296176972875017	0.0137755999454061
OVGP1	-1.08133571360517	4.70925363826979	6.19075617730238e-07	1.46768898317353e-05
PADI4	1.31543404269402	6.4022486344647	6.23886511747645e-08	2.16113266299924e-06
PAGE2	-1.46453548113577	4.89289601348202	0.000795995097158501	0.00491634918802031
PAGE2B	-1.18357832872574	4.66830447362528	0.0012499178462595	0.00696882976822967
PARD3	1.04138384195151	5.5951781226793	0.000184256816044059	0.00153342012985077
PARP10	1.54000059211536	11.3374763658001	1.81075891386671e-07	5.3157937454428e-06
PARP12	1.5131193493031	9.24062626496089	2.59398396385178e-05	0.000316045330259887
PARP14	1.61569467164306	10.6401207124175	2.02637865114796e-07	5.83353518495441e-06
PARP9	2.33342168108321	8.57213165307999	3.04496942798396e-11	4.95607812473979e-09
PASK	-1.45980652629825	5.91422948834429	4.30394997454738e-06	7.17070825483809e-05
PATL1	1.05334247370085	7.1568173365741	4.2753748907249e-09	2.33590333447764e-07
PBK	1.46573614007764	4.4932677089343	5.96811694887926e-06	9.36566486087721e-05
PCLAF	1.55116661679019	5.90406903918971	2.85101241309485e-05	0.00034049885315565
PCMTD2	-1.0397416914611	4.87655703985291	0.00669050555696475	0.0257753231115452
PCOLCE2	1.72900642733139	4.75621278009084	0.000628433902971717	0.0040966791348793
PDE3B	-1.01663295412556	5.35403312859774	0.000274087453852554	0.00211402021287066
PDE4D	-1.24374184139039	5.72105148367332	4.2487007167372e-06	7.08796057152919e-05
PDGFA	1.01771448995769	5.83170091412821	0.000228794629178955	0.00181996379369764
PDIA4	1.06306829447241	7.30267575385002	3.21506517349796e-05	0.00037481046749443
PDIA6	1.17081870767456	7.51987696280533	2.83586423590688e-09	1.6902682820167e-07
PDLIM7	1.41371336372968	11.0302410912948	1.0477157618436e-09	7.4308801421706e-08
PDP1	-1.40580607759982	6.10235164934825	0.00376312795975244	0.0165139270698365
PDZK1IP1	-2.63130536900275	8.68665666088774	3.05239987695387e-07	8.13257977709715e-06
PEAR1	1.47689600327956	3.65181550403462	1.35252957709871e-05	0.000185532568839078
PFDN5	-1.32010815666428	10.622722089871	4.66354429235323e-05	0.000503231351378314
PFKFB3	1.76001890527326	7.61172607464975	6.07069510502794e-07	1.44273371569533e-05
PGD	1.59254001375009	10.4189438868758	8.93452299784172e-12	1.98996906524736e-09
PGLYRP1	1.14869803682032	10.3865770230315	0.00231749048493214	0.0113512014470783
PHACTR1	1.40304469766605	5.68872052126728	9.47533520132841e-07	2.08209365346121e-05
PHF11	1.08024974893331	8.60688692286025	4.61218114028438e-06	7.59454548203377e-05
PHGDH	1.77770080102425	5.42790383080349	1.60225178332357e-08	6.9781775352262e-07
PI16	-1.32752791647795	7.41833516302373	4.73888961030158e-06	7.76792421531101e-05
PID1	-2.48068587816041	4.78056751729158	1.34822896833013e-12	3.93481399251382e-10
PIGM	-1.06200337121464	5.2238950514214	2.81392453977258e-05	0.000337179603536411
PIK3AP1	1.91853181689616	6.67588452200894	5.2335264063831e-11	7.30134444969633e-09
PIK3CD-AS1	1.15152363264974	6.52315044969734	1.43796625667368e-07	4.38312139534232e-06
PIK3R1	-1.18079915193128	8.04803412657232	2.17071139058193e-10	2.16994224087661e-08
PIWIL4	1.09606839576962	6.81172958846821	2.67082202356111e-05	0.00032338980448374
PKM	1.06927718869579	11.371250048664	3.59015969953184e-08	1.35853569196443e-06
PKMYT1	1.63601584681452	7.8563352394193	1.48595439354421e-13	5.5406826180634e-11
PLA2G7	-1.38045864387651	4.7119606547994	2.22513497611511e-05	0.000278654737894016
PLAC8	1.47403213271855	11.090423454312	5.11680225993905e-10	4.13760274465327e-08
PLAUR	1.29763052761614	8.68776639548436	1.82392899413801e-10	1.94267233944599e-08
PLBD1	1.25655861747775	12.0166540742559	1.62660307793718e-08	7.04469770584723e-07
PLCB1	-1.01604881975037	3.7674277189297	0.000360291071513268	0.00262877890712453
PLEK2	-1.35016332090249	7.12140731803233	0.0186303272910061	0.0570205689785361
PLEKHA1	-1.16538548557096	7.06583371983972	2.40173466233131e-05	0.000296318973815619
PLEKHB2	1.38385834706835	7.24055491460652	1.9053007093024e-08	8.08988132272528e-07
PLIN3	1.54151556559182	8.25211387945916	2.4622540283203e-10	2.3862248867588e-08
PLSCR1	2.68909429134901	8.53434701279044	9.86325884880268e-11	1.18690997834099e-08
PML	2.05065181873612	10.4771359852412	4.46143747760466e-10	3.79150443228657e-08
PMP22	-1.21187671372098	3.83311742010602	8.99595297332652e-06	0.000133032173526927
PNMA5	-1.00553198041609	6.22440776465645	9.64228511118542e-06	0.000140382603932402
PNMA6A	-1.38761223994383	3.77886579956661	1.27149629388297e-07	3.98574844419537e-06
PNMA6E	-1.19603351480739	6.11388168124193	4.20537407813378e-05	0.000462296219795967
PNPLA1	1.54121404200498	5.33322401184566	4.12888092200263e-09	2.27410879589086e-07
POGLUT1	-1.17120064852817	5.17830423485858	3.00396173632532e-05	0.000354595966745868
POLR1C	-1.07203760310556	7.13303940671174	0.0142241944130867	0.0463628395818593
POR	1.10890555779083	7.65125667399906	4.28662424039382e-06	7.14653158817069e-05
POU2AF1	1.31415398460985	9.32931454557441	3.25652653580414e-05	0.000378081688480124
PPARG	1.76518774072463	4.44479301227797	6.21863749752345e-08	2.1570686434374e-06
PPARGC1A	-1.38978188178243	5.93455175222511	0.00557274541296853	0.0224112700691722
PPDPF	-1.4098077581429	12.2443779057898	0.00204713589520716	0.0102866403975951
PPP1R2	-1.10149909271901	5.70277761920142	0.00100810105076078	0.00589106876406604
PPP4R1-AS1	1.10654067538505	4.65444826061422	6.4038119963021e-05	0.00065196146911831
PQLC3	-1.0450884548772	6.66332897738611	8.94351031221422e-07	1.97981403955912e-05
PRC1	1.11813471856621	6.08625768573989	4.56063109525598e-07	1.13306246711981e-05
PRG3	1.32039819815464	5.26669087520665	3.77155994725237e-06	6.44439290852522e-05
PRIMA1	-1.62090522238288	7.69841959351559	0.000679026148244818	0.004337239360636
PRKACB	-1.23818073415104	8.54340030191537	2.25534053394058e-07	6.31371019815715e-06
PRKCD	1.00368413668894	10.3570957007811	7.31445663947866e-09	3.64874987294701e-07
PRKCQ-AS1	-1.35921796140601	8.58887213450427	1.9669138566152e-07	5.70764682666475e-06
PRL	1.20790795240232	3.73094787575133	0.00111270695394208	0.0063575027604733
PROK2	1.04505677161647	11.0472395636805	0.00618145685338614	0.0242465058879544
PRR23D1	1.07152982136911	4.81056935618932	3.73053435751412e-05	0.000419745925425766
PRRG4	1.53077717854958	6.80468953011696	3.77991061383415e-08	1.41140750582151e-06
PRSS33	-1.29253063127797	4.53969816735837	0.000183461841835559	0.00152830696392608
PRSS36	-1.39730007679672	7.12870114912824	0.00153576718599151	0.0081801268343844
PRTN3	1.51588674805998	5.84210812496046	0.00720970891298786	0.0273430498894212
PSAT1	1.05398279297052	5.52546512012804	0.000237553467367666	0.00187553485383471
PSMB9	1.10078910555724	12.2653371124156	1.00032209319911e-06	2.16716538126439e-05
PSTPIP2	1.63951545128117	6.74913708075477	1.8754414534422e-07	5.48110293248036e-06
PTAFR	-1.20418871033195	11.894119050441	0.00150643761475639	0.00806450716345765
PTCRA	1.02860584276743	10.5053259844401	0.000931309820384792	0.00555686957985087
PTGDR	-1.18748114283782	6.78985353310262	4.53855456394907e-05	0.000491212442170635
PTGDR2	-1.56888008681823	4.61093052105994	1.55545290319972e-06	3.10942185849692e-05
PTGER4	-1.1769906796379	7.03381309888264	0.00342785983833738	0.0153748081885222
PTGS1	1.05812405175283	7.05164192938067	0.00122306953097727	0.00685237388813852
PTMS	-1.25330915021626	15.3271754742226	0.000929377231662432	0.00554981591936519
PTTG1	1.37916882086638	9.14808412042014	3.6220582032339e-10	3.24974133704283e-08
PTX3	1.3957927501138	5.53969170201814	1.25936650218264e-06	2.60183684759312e-05
PURA	-1.12448360675557	7.47908260093414	0.000116230279313466	0.00105500630908011
PWAR6	-1.01283352752746	5.61546454415733	0.000240057097374726	0.00189059856062087
PWRN2	-1.40411778074338	6.34507959679563	0.0061972991762697	0.0242939806320073
PYCR1	2.53411888508899	7.04900975793111	1.42136448096898e-14	8.59282512768652e-12
PYHIN1	-1.04058454971963	6.92577095987048	0.000272309829358018	0.00210478504634077
QPCT	1.54178287357511	10.1190565640831	2.37083368295588e-10	2.31530146322819e-08
QSER1	-1.05275983940392	5.0942955513639	0.00127063334077738	0.00705966108439354
RAB19	1.0977280968854	6.04452938043936	5.1647047053716e-06	8.33674616491357e-05
RAB20	1.77273791701464	5.48231522219508	3.0091052418672e-09	1.77684165572675e-07
RAB32	1.03655968240596	7.57901857685314	1.17644853846307e-06	2.4656008816817e-05
RABGAP1L	-1.17156945029113	7.80435393738867	9.6406369214509e-08	3.12450252289913e-06
RACK1	-1.02198332454884	11.864128545176	1.02418815476883e-08	4.86988041905159e-07
RAD51	1.17179388973751	6.00690437995704	2.46115174585992e-08	9.84111873687074e-07
RAD54L	1.54388123902319	5.21315699531605	8.57606881105317e-11	1.07799486723491e-08
RALGAPA1	-1.04678140334248	5.37907714201552	0.00296334633932528	0.0137755999454061
RAP2B	-1.01450400663838	5.73561049097819	5.92443596880579e-06	9.31991811526208e-05
RARA-AS1	1.47489439408581	6.68459857454214	2.98143722760783e-08	1.1646411176337e-06
RASGRP1	-1.58172334208433	8.45800088118694	4.05655993749569e-07	1.03206526425805e-05
RAVER1	-1.19462721463111	11.7288682787179	0.00317667194038266	0.0145252795314706
RBCK1	1.09785654829485	8.34973636495225	5.45321602821337e-08	1.93013031523006e-06
RBM20	1.47063459594102	7.79111320231878	5.38294619709796e-08	1.91964026531621e-06
RBM3	-1.13033513135442	7.69769818408085	2.82496066950794e-07	7.61449855196137e-06
RCAN3	-1.04137051271062	7.49035463964867	8.48277782393191e-07	1.90438737159554e-05
RELL1	-1.52840257042273	8.00435028709185	3.29280872382425e-08	1.26486696379155e-06
REREP3	-1.3314902416644	5.01342287856615	1.30910610827015e-08	5.93562735626562e-07
RETN	2.29922244848345	10.372362055807	2.32544583335422e-08	9.40213298641672e-07
RFLNB	-1.2349758228125	9.26779979715114	3.80868119985098e-05	0.000426959047882632
RFX7	-1.39633161193774	5.9819211664917	4.41140517557227e-05	0.000480935976010972
RGCC	-1.1484086228247	8.41886325328527	0.000129495915787987	0.0011553165136236
RGL4	1.09218106877558	10.3373724233347	0.000208474128253908	0.00169371579860349
RGS12	-1.08252072020063	5.49659410866813	0.00107132732704876	0.00617667396936761
RGS4	-1.74343964671408	13.2898762166024	1.5585607389798e-06	3.11111758832045e-05
RHBDF2	1.0160707101393	10.729409809363	1.05908242092512e-05	0.000152357856938866
RHOBTB1	1.29715011597888	6.00854552127232	0.000144300126332743	0.00126256117470164
RMI2	1.05886480744264	6.12318696927715	1.22405884356092e-05	0.000170863540939282
RNA18SN5	-1.42225054020462	14.0743159592251	2.67782567356275e-05	0.00032396477389662
RNA5-8SN5	-1.63279969663749	14.1031654556615	4.08658219890263e-10	3.59039476167255e-08
RNASE1	2.72620716245076	8.30014392955925	4.89223073625798e-14	2.21818983257725e-11
RNASE2	2.37776274116932	10.77101338846	2.40866474767184e-12	6.46565595755925e-10
RNF11	-1.31727464298399	9.40562811844256	0.00443525851572427	0.0187380447542022
RNF19B	1.19437541508955	9.16444756666213	1.52086002140093e-06	3.05690381364261e-05
RNF208	1.63774072274195	6.24997204246521	2.97657882180413e-06	5.36396826575079e-05
RNF213	1.75303478892099	7.04858687770302	1.25453399845406e-09	8.53991226668823e-08
RORA	-1.28338083302917	8.61650603868555	3.87810921588605e-06	6.59096861449549e-05
RORC	-1.15606660935587	5.73141932207729	0.000942561277470121	0.00559957262429664
RPGRIP1	-1.49031692717508	5.96566465456156	1.30333464410545e-05	0.000180048802766493
RPH3A	1.39804028016614	4.98025274163438	6.64905080810572e-05	0.00067207822081454
RPL10A	-1.07205179419312	13.4650708575269	3.40494656574984e-07	8.92208444282293e-06
RPL10L	-1.45844874864416	12.2513280946965	1.34075023070782e-11	2.63899140371336e-09
RPL11	-1.05682949980221	12.4266328513302	4.10958443664546e-05	0.000454272783765193
RPL13	-1.28810224307994	13.9163523416787	1.23660082155469e-09	8.46321602697981e-08
RPL13A	-1.29378081226776	13.2410624231084	1.05156584831515e-09	7.43741182578553e-08
RPL13AP3	-1.3158569279485	12.385472171788	1.78015652117931e-10	1.91525229785016e-08
RPL15	-1.31148067334923	10.8615967288087	2.85834572429923e-09	1.69627380713108e-07
RPL17	-1.57757714264266	9.92300600762363	6.59874617065169e-05	0.000667791008445664
RPL18A	-1.07745901294674	13.5911198261405	1.70648886774437e-08	7.35644462494013e-07
RPL21	-1.62171384314514	11.059711865559	1.98367709709042e-06	3.80132416394135e-05
RPL21P44	-1.32038849847979	10.7019215261617	5.75391642910449e-07	1.37568448259315e-05
RPL22	-1.32713288951966	8.3408013857315	7.66408124510727e-11	9.97941984074455e-09
RPL23	-1.62265432373093	11.2309193620215	7.17006107406327e-05	0.000713941257770747
RPL23P8	-1.24196677415808	10.9083326416348	0.000259753517900973	0.00202272651850715
RPL24	-1.12452570349532	12.1580480196968	1.71064441398367e-07	5.09722848392303e-06
RPL26	-1.68568474414579	10.0314067427061	0.00034854854542495	0.002563006177869
RPL27	-1.56812239631114	12.8087609477188	4.07219238468794e-07	1.03397036839611e-05
RPL29	-1.01512303055398	11.5594418409384	3.94471519518732e-10	3.48990465229969e-08
RPL29P2	-1.10698848755243	9.96718220334261	2.86173127837892e-11	4.74916463328884e-09
RPL3	-1.28910731443444	13.5329180093429	4.54291032583028e-09	2.45733275292724e-07
RPL30	-1.45166017559815	12.8308638630034	4.16269626140733e-08	1.54299300399115e-06
RPL31	-1.84340436660133	11.6204072782874	0.000213699935013591	0.0017252957233482
RPL34	-1.70475913055638	10.1859893676948	0.000178068146257071	0.00149317315112724
RPL35	-1.03463428925903	11.9752718451266	2.23735640816571e-05	0.000279845894382934
RPL35A	-1.1193077906255	14.1285747646376	1.48449703117095e-05	0.000200068280883553
RPL39	-1.93383877574985	10.7234204025944	1.72559754786748e-06	3.38642461712317e-05
RPL4	-1.36858568537233	12.5530057501503	3.97475270659928e-10	3.50426895740495e-08
RPL41	-1.28086607738006	13.7749849582427	0.000687208459610967	0.0043764509651322
RPL5	-1.45749829676664	10.7445544496904	6.29324452356211e-09	3.21512619110192e-07
RPL6	-1.04745604549454	12.0643001941558	1.73829440165999e-07	5.15619546174635e-06
RPL7	-1.69856108098168	8.22623902705677	4.48571202635931e-05	0.000486997608799978
RPL9	-1.95897335288719	11.2510735884031	3.86859331940073e-05	0.000432339141606091
RPLP0	-1.14980345541743	13.1334460815501	6.70445782285641e-07	1.5697878630993e-05
RPLP1	-1.05119930174132	15.3809343285733	2.80237050586769e-09	1.67681844505176e-07
RPLP2	-1.0142999841572	15.7447447080297	1.86995886422458e-08	7.97985302882797e-07
RPS10	-1.25893631957356	12.4040153330969	7.38157931876678e-08	2.49568149777373e-06
RPS12	-1.06719876699248	13.7115628692032	5.3942369459589e-07	1.30318810937053e-05
RPS13	-1.16154747377262	13.8583312037932	5.53086756476217e-09	2.92571371535159e-07
RPS14	-1.65058401449421	11.7330285178584	4.40669330351785e-11	6.5052528877687e-09
RPS15A	-1.70700862770729	11.9465478620561	3.41054699543278e-06	5.9516975093494e-05
RPS16	-1.02649856718322	14.0625142698881	6.47695440642563e-08	2.23750135147691e-06
RPS17	-1.76383573756657	11.945346725823	1.12914978528961e-05	0.000159840026322296
RPS18	-1.66723673236222	13.2466313842639	1.00962776505223e-08	4.81869522226339e-07
RPS2	-1.09425835399671	14.1913412299683	1.19854010038164e-08	5.55330870233397e-07
RPS20	-1.15503576396443	13.5591101469376	7.86123221715824e-07	1.78537162098269e-05
RPS20P27	-1.15541185040401	13.5408719374829	2.56348333020025e-07	7.02151081306521e-06
RPS21	-1.62091304112905	11.8380289879338	7.03126316793598e-09	3.53526342766461e-07
RPS23	-1.69781663365064	9.87535311968091	4.69772631308469e-12	1.16941145897582e-09
RPS24	-1.10434811857009	10.5815816201585	0.0028822856031347	0.0134802198838079
RPS25	-1.06262176964729	13.4676121244778	8.89158827778857e-06	0.000131872849276478
RPS27	-1.80962571605841	13.5967766231338	3.14800192247328e-06	5.58957460234399e-05
RPS27A	-1.47342924501532	12.0878388257611	3.37200599619392e-09	1.93269987018871e-07
RPS28	-1.02297414234737	14.9041143746135	8.90652102963341e-08	2.91800613501189e-06
RPS29	-1.80263277818535	13.2739563807548	2.03496488413137e-07	5.84101765226091e-06
RPS2P32	-1.22919748072469	12.7981916933723	1.07510585748409e-08	5.04912237244851e-07
RPS3	-1.50767281979873	11.2722120327457	3.88232902273231e-11	5.93832627808411e-09
RPS3A	-2.18801536484995	9.97732404643105	1.76259988642957e-05	0.000229862217341208
RPS4X	-1.13604688919884	13.1800722333165	1.89250064743559e-06	3.65974744394799e-05
RPS5	-1.28624177006286	14.1550433933937	1.39773236822776e-10	1.58436707864603e-08
RPS6	-1.18665800830484	13.3048866827162	7.03792109499718e-07	1.62898682336439e-05
RPS6KA5	-1.55951403387886	8.32202072576384	3.67011868362116e-11	5.69628434170872e-09
RPS7	-1.73597419821525	11.1053444168095	0.000142963758230381	0.00125431678826109
RPS7P5	-1.61706552484609	8.84924701328592	6.81475774627862e-05	0.000685552749349289
RPS8	-1.16101467535909	14.2904236552166	2.71474112167989e-06	4.95542716179541e-05
RPSAP52	-1.46496991578879	10.2654043216597	1.7296390674043e-09	1.11182950785981e-07
RPSAP58	-1.47806835137068	11.7800678031509	5.74423745292846e-10	4.50160287553415e-08
RRBP1	1.22899889337667	6.66539167749615	1.76437577963246e-08	7.58024795611639e-07
RSAD2	4.77088638812257	10.5677351881159	1.1676676306688e-11	2.46993118818331e-09
RSPH9	1.8104820547994	5.56653300839513	5.79730788931458e-10	4.52921368054112e-08
RTKN2	-1.06193841518405	4.60805725276622	0.000360577629714308	0.00262935858589202
RTN1	-1.10241640885348	4.34754408361674	3.35601883879915e-05	0.000386627379019734
RTP4	2.43983983730885	8.8371986676073	8.15606673335188e-08	2.7106111312374e-06
RUBCN	1.04444196178273	6.28881528229524	1.67797013099134e-09	1.08687090806125e-07
RYK	-1.01874454570477	6.95666275810691	0.000361859577725031	0.00263643516155416
S100A11	1.12793489741952	12.9595063937896	7.11359748364165e-09	3.56959197049694e-07
S100A12	1.35175588097727	13.8738123000952	0.000642102639109565	0.00416227421741919
S100A8	1.24611090512519	15.6278745472765	0.000898605009444848	0.0054020983296476
S100A9	1.42795462080087	15.0969847902904	8.41291119912289e-11	1.06274740426333e-08
SAMD11	-1.1536762926344	8.4331433110697	0.0054941728231336	0.0221608486341835
SAMD14	1.01155469914734	5.00881977313638	0.0244526371136563	0.0703782485777427
SAMD9L	1.91083653484704	8.95795169620104	6.4677792156327e-07	1.51777617434501e-05
SAMSN1	1.24237861419203	8.15958556570074	2.40741814877409e-06	4.49461428055316e-05
SARM1	-1.00633347448093	6.48504726077096	5.70908779714431e-06	9.07698486269826e-05
SAT1	1.05217568311256	12.0034927509865	0.000170917002897829	0.0014427372408839
SATB1-AS1	-1.17654954957705	6.78983412220958	1.41799478690783e-06	2.87115674915284e-05
SCARF1	1.47822643321545	9.51022251758368	1.28073460824449e-05	0.000177603126367755
SCARNA12	-1.26711336387561	7.00288031048497	3.16773975926408e-09	1.84055103495365e-07
SCGB3A1	-1.2721327860114	12.6638799692874	0.00417868101584819	0.0179163947439043
SCN9A	1.35741534877426	4.79279992557629	5.97728734081565e-06	9.37426206736567e-05
SCO2	2.18824764063212	11.2717011999792	3.74158358022458e-11	5.75773022336256e-09
SDC1	1.10740755612926	6.94574571897972	6.84590620678951e-06	0.000105029851659572
SEC14L3	-1.9524622670695	6.95189349836739	4.0682453913563e-06	6.84538228839813e-05
SECTM1	1.21292870116786	12.3488905533935	4.69783060059559e-06	7.71057639170799e-05
SELENBP1	-1.32947966439105	11.0011674382523	0.0448919104526288	0.11196959708278
SELL	1.46274568037228	14.0182694894086	2.18730434810142e-08	8.97218815874689e-07
SELP	1.34343005428244	6.7615721520542	2.72557371127676e-05	0.00032845297628395
SEMA3F-AS1	-1.56098398471757	8.81908744967615	0.00318047042430961	0.0145374121590721
SEMA4A	1.08875890697374	7.32209075863805	8.18792137976524e-08	2.71409284273654e-06
SEMA4C	-1.08797766025501	8.0216777855373	1.05587637648721e-06	2.26290429796763e-05
2004-09-01	1.31341416731985	4.33570572643851	3.71858064351193e-05	0.000418983811767429
SERPINA1	1.19852903026944	13.3668033507379	1.34865102546672e-07	4.18114751985658e-06
SERPINB1	1.06964752071704	11.6696992158353	6.22489838028896e-06	9.69076608055898e-05
SERPING1	4.13258398773373	7.67602609604931	1.6092990912834e-13	5.83738760382525e-11
SGK1	-1.02514250603505	8.20281716023857	0.000647639416866781	0.00418534294570233
SH2D1A	-1.69081171854236	7.87470870527949	5.86332863229961e-08	2.05345899727889e-06
SH2D1B	-1.52559696755687	6.64832690093485	3.07353518709228e-06	5.48034634378231e-05
SH3YL1	-1.22421109341057	4.80830364500261	8.81965286889813e-05	0.000845055871676198
SHCBP1	1.50287053797481	4.81472641911394	2.61225291068753e-08	1.03637052586355e-06
SHISA5	1.65320203513199	12.0574403548044	2.86517789249815e-10	2.67462249516252e-08
SHKBP1	1.11417164913071	9.10854470711952	3.26283600025203e-07	8.58514703444553e-06
SIGLEC1	3.88866589953759	5.74042007756378	2.04873623195668e-07	5.86300023072973e-06
SIGLEC14	1.40800724080289	5.28566339157626	2.72005764563604e-05	0.000327943892119396
SIGLEC16	1.0370407425549	9.79794725495156	1.74729027904398e-07	5.17079807403331e-06
SIGLEC17P	-1.61391343662365	5.71041644008621	4.23616944156247e-10	3.69623980380456e-08
SIGLEC5	2.07725975950506	8.88472539415427	4.23623266873958e-13	1.41529189068377e-10
SIPA1L2	1.87812410434787	7.4816936221043	2.316385268342e-08	9.38043673819325e-07
SKA1	1.11184981991218	3.65108948125715	9.23024290325255e-07	2.03265479233725e-05
SKAP1	-1.12514407625131	9.74703905253557	1.67779449458978e-05	0.000220958921224736
SLC16A3	1.30661733448412	13.8787506724045	8.78685990932089e-11	1.09905004905205e-08
SLC1A3	1.64675671495275	4.44245662593856	7.19132002184544e-08	2.45423127250911e-06
SLC22A4	1.22096644793798	8.54472601087599	5.16554346458293e-07	1.25467109852096e-05
SLC25A36	-1.08081245683478	6.77016467362391	1.76018021311289e-05	0.000229664623798301
SLC25A39	-1.09149198185834	13.0799556175691	0.0179375576738547	0.0554550745034513
SLC25A6	-1.13563729980068	10.8413805631372	9.1528806585541e-10	6.64002265146706e-08
SLC26A8	3.11806722484275	7.40692655519902	2.24848938333405e-13	7.8207388948267e-11
SLC27A5	-1.23180239445103	6.50329275373302	9.68582710285748e-11	1.17110874270788e-08
SLC2A14	1.49732827601845	11.1749711535312	3.71606876733263e-09	2.10144102608781e-07
SLC2A3	2.09298834733978	6.65928570155853	1.22979905072714e-11	2.51821191104941e-09
SLC2A4RG	-1.25134571420253	10.5674627986946	5.98273883663605e-10	4.63357368074552e-08
SLC2A5	1.49978422599625	6.59492047557007	2.34576887784928e-06	4.38919805287185e-05
SLC38A1	-1.08849572752124	7.77562530709926	0.000138659298606198	0.00122288928478985
SLC38A10	1.2414710146467	6.02608915948903	3.31311365511268e-08	1.27074424194813e-06
SLC3A2	1.23917130166446	6.46530287004346	3.42487715727178e-07	8.94661068933001e-06
SLC45A3	-1.44759311112199	5.85201789265587	5.13175270372635e-07	1.24808747988808e-05
SLC4A7	-1.10651346210292	4.27072063817497	0.000111511768553583	0.00101995508477811
SLC51A	1.3020835149134	4.24627756232036	0.00178431527037134	0.00921218971736451
SLC6A12	1.01621476125813	4.95249296789521	6.76264489413289e-05	0.000681931360234028
SLC6A19	1.15270375259846	4.70685445845389	0.0176177352066045	0.0546593248571474
SLC7A5	1.03718443906024	6.13064536470983	0.000517314976605977	0.00350611444293286
SLC9A1	1.13980699856205	5.31629369227437	1.30441515907798e-06	2.67315619888208e-05
SLCO4A1	1.41305176410012	3.98251293306671	7.8409719291793e-08	2.61960681912884e-06
SLED1	2.01281523377845	8.69733727294283	1.74077735552568e-07	5.15753533654054e-06
SLPI	1.54242029702174	9.40694682038406	0.000953533985943226	0.00564889907538135
SMA4	1.78329846372162	10.2526421271322	2.0255177759069e-07	5.83353518495441e-06
SMCR2	-1.00507117203279	8.43671991585656	0.0207782426707024	0.0619298461852101
SMIM1	1.84613353073635	11.2474500124644	0.000182771350603634	0.00152405496327648
SMOX	1.6927778221338	9.40097846893324	0.000183381322900931	0.00152813756802676
SMPD3	-1.22013656782929	6.47249792252349	0.00366424145023942	0.0161662173850726
SMPD5	-1.42275684611148	11.3317890433379	0.00169221268316684	0.00882822523901566
SMR3A	-1.15509327933713	6.84310461542266	0.00810055547382549	0.0299390398887777
SMTNL1	2.12833057512309	5.32536421224954	1.14925658966068e-10	1.33856761780157e-08
SNAR-B2	1.20199898341681	10.1801432303633	1.851909292483e-05	0.000240275057973612
SNAR-D	1.11407508780615	9.76134192235949	6.16625848213628e-05	0.000632085059022698
SNCA	-1.1041476459659	10.8673075492617	0.0339847119782723	0.0903188006950296
SNHG29	-1.65876723311813	10.8590672139197	1.53830124135996e-09	1.02248708951232e-07
SNHG5	-1.43031167966104	9.56473860973764	1.7525332633841e-07	5.18027614558621e-06
SNHG6	-1.26563491114235	9.36612799007696	3.67614092399083e-08	1.38078245859543e-06
SNHG8	-1.45656544223309	8.39100580420522	4.14695916855543e-05	0.000457806261951265
SNORA12	-1.53142310292109	4.32672914737462	2.58253055093831e-14	1.32011450588654e-11
SNORA24	-1.0369871964837	6.61012194453855	9.53561818872656e-05	0.000896736597888726
SNORA54	-1.08038825537026	11.5975411239979	3.892009072542e-05	0.000434000888717233
SNORA81	-1.0560895046895	7.80133120821822	0.000133761020259248	0.00118628224429011
SNORD105B	-1.1312713259643	11.3873880976674	1.19004354861943e-06	2.48175291642902e-05
SNORD107	-1.07613617632721	4.69648129715776	3.03539608722411e-06	5.43141240667423e-05
SNORD12C	-1.00885444805178	9.36847157927973	2.22563825154214e-05	0.000278654737894016
SNORD15A	-1.08712391077691	9.6833267408891	0.00116611554471379	0.00660616684422754
SNORD15B	-1.20503694456509	8.81920942783566	0.000979486804227573	0.00576498596340805
SNORD27	-1.10751728135177	7.09258299300598	0.000114963085613306	0.00104474864237919
SNORD46	-1.34768833051281	10.1210487931862	5.77341275285602e-06	9.15632249892361e-05
SNORD71	-1.22516321936627	7.47756190422258	3.19179942593991e-07	8.45077989823152e-06
SNORD8	-1.21613848258103	8.43176265569531	1.98452293667013e-05	0.000254618604775095
SNORD90	-1.06550869614654	5.90617573825085	1.11596786989197e-05	0.000158210721297751
SOCS1	1.30393562042991	7.45389571705928	1.57084543740095e-06	3.12825313047109e-05
SOCS3	2.27609188430745	8.29081591393259	1.23800170489785e-07	3.89517983755406e-06
SORBS3	-1.7180386586387	13.1764706254311	0.00128915062371195	0.00713288809907828
SORT1	1.29585754775459	7.3198512462978	7.35654972474503e-08	2.49053538748001e-06
SP100	1.14609999447997	8.99331470217979	2.04859614953025e-09	1.27361742085026e-07
SP110	1.24046689695218	10.5220984169915	4.45574304465309e-07	1.11135335605881e-05
SP140	1.05028239456929	6.83968155720153	7.30452858407546e-07	1.67592762649873e-05
SPAG5	1.48047536754287	6.48167324969521	7.3867792720052e-11	9.71801619147586e-09
SPATC1	1.76694498526	4.45386257718088	4.03723576468652e-07	1.02965149409057e-05
SPATS2L	3.37335243468812	7.4781818607132	2.94337212105204e-10	2.72756063962162e-08
SPC24	1.18200726476023	5.06035158795092	8.23793560496582e-07	1.8625950395876e-05
SPC25	1.48892951856622	4.75244471908503	6.84168594705795e-07	1.59143325225054e-05
SPI1	1.2915368052277	12.6669969916755	3.1077622842646e-09	1.82238319075664e-07
SPINK2	-1.02708270554689	4.20356161631859	0.000368544698625106	0.00267620351879758
SPNS3	-1.43003840182706	7.14665647991209	1.63428095493053e-07	4.89339949606617e-06
SPOCD1	1.54978352959905	7.00431332728749	4.49577896812844e-05	0.000487622058008326
SPP1	-1.16144078220983	3.89404334327608	0.000213261049759651	0.00172284801605068
SPTLC2	1.25213327532334	7.28572350731048	1.27810462189197e-09	8.6771001215131e-08
SQOR	1.29626672134043	12.4830798810852	1.53251779858278e-10	1.70667365893927e-08
SREBF1	-1.06979422190915	9.0584961175045	0.000179675070650329	0.00150366833186635
SRSF6	-1.16884683950657	9.38468180661015	6.07412997549648e-07	1.44273371569533e-05
SSH1	1.09757184124253	8.28676371757049	7.28993508391535e-06	0.000110970468654493
ST3GAL4	1.06229727072298	7.26277202469867	0.00023696013734782	0.00187309161074542
STAB1	1.13169545550875	7.52640349925997	7.06457162275239e-07	1.63366610267127e-05
STAC3	1.14989211172716	8.14770465586196	9.36641592181500e-09	4.53860050898482e-07
STAT1	1.74909819639864	10.3309575218168	6.70078117150466e-09	3.3892337594756e-07
STAT2	1.39755351041288	11.6794470463386	8.22126539418015e-06	0.000123372428855572
STAT3	1.13049262967614	7.0959502604227	1.25722503739433e-08	5.72082453843718e-07
STEAP4	1.03228771094334	8.84276087474115	2.42691757577683e-06	4.52769024001098e-05
STPG3	-1.78239713498352	9.01466190956634	0.000865655154181903	0.00525205496292299
STRADB	-1.60644551519317	9.06838684470877	0.00106094082435519	0.0061279227641498
STYX	-1.20687175518826	7.58878225990558	2.944988969825e-06	5.3221505290268e-05
STYXL1	1.06228953390846	8.24401425879072	5.59805852843133e-11	7.72206825390643e-09
SUCO	-1.04443641971663	5.77377290860296	0.0137244403447022	0.0451512392837953
SUN1	-1.01033803569512	5.52131460766584	0.00141045670986583	0.00765233041029987
SVIL2P	1.10539363432543	4.84638626811601	5.49520361633005e-05	0.000576564938108415
SYNE1	1.06737907911767	6.93257309046592	2.76807715339109e-05	0.000332470421011131
SYT17	-1.09040909715477	3.96832287458416	6.85040535073401e-05	0.00068804842666332
TAGLN	-1.37337221232951	6.01252289897874	5.00374550186609e-10	4.08998939550326e-08
TAP1	1.72758801632484	12.6054331902833	1.60610471839055e-08	6.9829802918929e-07
TAP2	1.07250477397103	4.35792089190847	0.00188915757668056	0.00961852817916503
TBATA	-1.06084324024789	5.71224877025496	0.00471584758494957	0.0196253953852165
TBC1D4	-1.60452652324319	6.28466221891743	5.96515143474225e-09	3.08474867779105e-07
TBC1D8	1.27163239512128	6.29637197430643	1.43120156922492e-05	0.000194018361154245
TBXA2R	1.35398669516762	8.00406809356464	4.48140659476673e-05	0.000486895142694575
TC2N	-1.55076628268849	5.39861287352505	2.1354164257296e-06	4.04629540788808e-05
TCF7	-1.34316141039835	9.38334952069592	2.79389164240357e-05	0.000334937217621667
TCN1	1.53624077630175	7.6509181161172	4.92333602134463e-05	0.000525908392587133
TCN2	1.63287141621476	4.73809073954755	4.71811362150136e-07	1.1653465268827e-05
TCTN1	-1.26392549721505	5.78734821787403	1.47637166029388e-08	6.51940049156903e-07
TDRD7	1.24700998084281	8.06861569893375	2.53892185641579e-06	4.69524871494926e-05
TDRD9	2.5256052383779	7.30522670868829	5.57838036136063e-10	4.41601993238079e-08
TECPR2	1.17633246559765	8.89269569547306	2.62501209853005e-06	4.82284241633693e-05
TEDC2	1.10926762903997	5.25306537831717	1.52912391314864e-06	3.06682348173438e-05
TEX26-AS1	-1.40080596725481	5.64267558833009	0.00600645394498013	0.0237221764064381
TFAP2A	-1.13194559634872	4.9476647524191	0.0175947514346447	0.0546147107184676
TFF3	1.34862475028978	7.1891134855994	0.000941473291502833	0.00559588890206346
TGFA	1.01613947404956	3.94953403561498	7.48060200853803e-05	0.000739353700267767
TGFBI	-1.48321916589112	10.1006647797173	4.94439960632285e-05	0.000527714377486942
TGM2	-1.59700705223132	6.24642596145585	0.000460001283648315	0.00320523946023994
THC2658062	1.9445893811821	6.36291561241441	6.2377091465738e-09	3.19317888993257e-07
THC2675356	1.77777647265961	4.24036093450146	2.06555471976658e-07	5.87965245399027e-06
THC2685060	1.45583995462783	6.19071373442189	5.1488836814179e-10	4.15032716047244e-08
THEM4	-1.20162895480006	5.91584949780284	4.97485339957604e-08	1.8019472563286e-06
THEMIS	-1.22560717481235	7.21905605173293	0.00032188047558567	0.0023977715013637
TIAM1	-1.16588586160023	7.70749818813116	4.15511425875197e-06	6.9684614361936e-05
TIGD3	-1.98598130797915	6.01249396363937	4.83888440725665e-10	4.00208840340891e-08
TIMM10	1.92374407124748	9.4994697728286	1.90922078440799e-09	1.20890336501006e-07
TIMP2	1.17817380388633	11.4468595844563	3.24850303791596e-09	1.874607741721e-07
TK1	2.38621720368428	9.96276594109191	2.71297580072263e-17	4.92036918258201e-14
TLE4	1.04438171942026	7.06761828302058	1.99490345277619e-06	3.81420132300002e-05
TLN1	1.06808852675143	8.66996794456166	1.88773923323001e-06	3.65610883836332e-05
TLR2	1.09033499778591	12.1157103845513	1.90120848111142e-07	5.53596153026376e-06
TLR5	1.52882245758442	7.44432681158336	2.07846093659586e-08	8.65150846575501e-07
TMC4	1.14846342028784	6.22326634575077	0.000158531981884338	0.0013615778357254
TMEM106B	-1.09623380474118	6.61853862398682	9.09150769955729e-05	0.000864943498149464
TMEM119	1.81385137530142	5.31046948629826	6.18214836442839e-05	0.000632877243958894
TMEM140	1.61153270006334	9.6768073065003	2.20677585650288e-10	2.1973429714692e-08
TMEM14C	-1.01459848286185	7.88783043962656	3.67423768665391e-06	6.32491993910709e-05
TMEM158	1.51666193728368	6.01759554227004	0.000946730041125813	0.00561907958724299
TMEM161B	-1.10373003613136	5.72283147193007	0.000270108777159316	0.00209031757417013
TMEM204	-1.40831217721177	7.80972835293487	4.09664968166758e-07	1.03914117949272e-05
TMEM26-AS1	-1.31780286864891	7.24982338885561	0.00172267393509465	0.0089576927884473
TMEM267	-1.12620924073356	5.11185426030755	0.000554783336076838	0.00370599939129887
TMEM272	1.13225451074758	7.3296701370606	0.00118164565688287	0.00666885193907822
TMEM42	-1.16199786847965	8.09917025291315	5.37851204511215e-06	8.61775673164425e-05
TMEM54	1.47512661013772	4.79362921117072	1.3207300805721e-05	0.000182154576185802
TMEM63C	-1.10884416620763	5.64382475466657	0.00477902280314116	0.0198274784304832
TMTC1	1.09331453591861	5.57126810461116	0.0369161774876982	0.0962459766467174
TNFAIP6	2.12887306840432	9.74584270464456	5.05301323587927e-07	1.23126858443803e-05
TNFRSF17	1.72460709888988	6.24603049102829	0.000112963301410132	0.00103038340776675
TNFRSF25	-1.57401048824605	10.3469811117728	7.57124531856356e-07	1.73190531426709e-05
TNFRSF4	-1.02462305558523	7.27157344247525	3.73111162886831e-05	0.000419745925425766
TNFSF10	1.15289888402584	11.2678840720616	4.04108170734693e-06	6.81322082544794e-05
TNFSF13B	1.48780180160893	11.6105365287773	5.3790836472357e-07	1.30076488463773e-05
TNFSF15	1.342381643307	3.73730986396972	0.000562926903968647	0.00374377307589512
TNNT1	1.52170366840666	8.44336396242005	4.86383253650526e-05	0.000520867026294412
TNNT3	1.75853452037705	5.3046037635702	1.19028047154074e-06	2.48175291642902e-05
TNRC6A	-1.2095480298002	9.65517596668438	0.0112947214982089	0.038834508094433
TOM1	1.02579873464056	11.4747571704631	1.93877626389211e-08	8.17732028513034e-07
TOMM7	-1.78414960574859	10.4437861717754	4.06970715701013e-07	1.03397036839611e-05
TOP 1,00	1.03721345399536	7.86268078358746	3.65791715646609e-09	2.07317353838907e-07
TOR1B	1.61828931504696	8.03764994618734	1.40132356196844e-08	6.27530979928406e-07
TP53I11	1.4628857900799	5.19741790690718	2.97659707700212e-08	1.1646411176337e-06
TP53I3	1.28114022981044	7.64559278456329	1.95627424376634e-10	2.01698935457336e-08
TPPP	-1.05229338052498	4.21112125442771	1.22333698114834e-05	0.000170863540939282
TPPP3	-1.59297857262614	5.21743052220437	1.34980176861371e-08	6.0767405508636e-07
TPRG1-AS1	1.22283208701727	6.91870770616609	5.40906654545249e-05	0.000569882193591636
TPST1	1.06639908321934	6.72701649527341	0.00585831745026397	0.0232274419705891
TPT1	-1.53591566957461	11.8222881085836	4.98775037380478e-06	8.10262122464986e-05
TPX2	1.73622976856507	5.40206645511713	2.94666558214061e-15	2.49395952653774e-12
TRABD2A	-1.45525438866085	8.15708039261628	4.15379432399393e-06	6.9684614361936e-05
TRAF1	-1.22195151464064	5.74249457468379	2.26153291513103e-07	6.32407293481191e-06
TRAF5	-1.23339700601591	6.91801610891905	0.000205673971949833	0.00167605256384744
TRAFD1	1.01257319824596	11.1006156385213	2.23101805592037e-07	6.26634728516306e-06
TRAT1	-1.49218712219383	8.2818129228645	2.93652203806755e-05	0.000349232932405495
TREML1	1.52525599816031	9.02304528190175	0.000233083640022885	0.00184873995061265
TRIM21	1.30167320158397	8.33331856422624	2.33870567228697e-10	2.29274423648797e-08
TRIM22	1.71116393284403	9.56517408649765	7.00171439534632e-08	2.39919743876165e-06
TRIM25	1.27796138395698	12.0638322038655	8.09817432390689e-08	2.69489835200943e-06
TRIM38	1.06612268655153	8.49499393965173	3.15178750351754e-08	1.21992433691789e-06
TRIM5	1.94815126150266	6.08192901750282	2.92139887138497e-11	4.81670381450232e-09
TRIP13	1.31474730931038	4.91564669010535	9.34064936204238e-09	4.53476917689518e-07
TROAP	1.37620890002399	6.54828308030297	8.97124204518973e-10	6.54565536693714e-08
TRPM2	1.18396273193267	6.8826011429454	3.87957459144428e-07	9.96018993441474e-06
TSSK4	1.18218493801727	4.91677527293148	3.41585423108233e-08	1.30228160332449e-06
TTC39C	-1.0284042689945	8.87886528249246	3.85903984392662e-06	6.5629524900965e-05
TTLL8	-1.30253858301246	7.52531399114194	0.00839864109981046	0.0307897626574195
TTTY16	-1.96945698300203	9.95130514381914	0.000425456552164525	0.00300887700254195
TUBE1	-1.19083907536984	5.07820099779815	0.000695803497233773	0.00441603576420512
TUFT1	1.35028383055203	7.37213714930302	2.24830797107685e-09	1.38560164304884e-07
TXNDC5	3.28046247152009	9.14068795782723	7.91715082199459e-14	3.35040627535441e-11
TYMS	2.91172380451429	7.30869218888119	2.01712003838115e-14	1.0670144769695e-11
UBASH3A	-1.1165463041224	6.61036809092139	0.000128432218813778	0.00114743929201289
UBE2C	1.84361583989269	7.3667325496863	2.59880739745207e-17	4.92036918258201e-14
UBE2L6	1.60238401527186	9.04201785465452	7.65948941041035e-08	2.5793381381927e-06
UBE2Q2	-1.29385550628253	6.93095355656326	0.000936382689041929	0.00558070602387166
UBE2S	1.14425621045411	9.06852969492021	1.00240159731077e-13	3.97687171208091e-11
UBQLNL	1.74651205296867	5.28926027898444	2.93655839399543e-07	7.86520613733524e-06
UCHL1	2.78413266171984	5.4721091630346	6.30610879316998e-10	4.8252600742716e-08
UGCG	1.25628196673302	8.06632223384329	5.49454574246826e-05	0.000576564938108415
UNC93B1	1.00866289704946	7.95739971901743	1.42942190962272e-06	2.89198818384307e-05
UPB1	1.67331592244933	5.66876995800606	2.59223469510872e-09	1.5671293129406e-07
UPP1	2.05358162060528	8.68013685214065	5.65512357529596e-13	1.86479535974467e-10
USB1	1.07257598284714	10.9454011849741	1.37358862197935e-07	4.22748953947608e-06
USP18	3.5262811561819	6.58215996336258	5.8900419565622e-08	2.05997321376131e-06
USP41	2.61908993458898	4.58294452564808	8.38475405670678e-08	2.76849532189651e-06
USP53	-1.0666053703499	4.39543468290909	5.92795390340997e-06	9.31991811526208e-05
VASP	1.05454526409468	12.4928448920595	9.65985774674419e-08	3.12450252289913e-06
VIPR1	-1.22596767147616	5.59078284314052	8.02776050235629e-08	2.67848708167317e-06
VIPR1-AS1	-1.42385144667396	7.44518258070171	0.00361924056438613	0.0160181518511989
VMO1	-1.90977928797123	4.1532197483142	3.5638975121133e-11	5.62055414472477e-09
VNN 1,00	1.96125117479548	7.63866997506117	3.57773832065115e-05	0.000406817526644215
VPS36	-1.13361093066158	6.77520129209632	0.000815130750588362	0.00500895084418904
VPS51	-1.14702417462383	10.1746397314709	4.76692862210368e-09	2.55352499248596e-07
VSIG10L2	-1.01585067560806	5.74475311279392	0.00435536246101785	0.0184928107437633
WARS	1.16053639769666	8.9578113572369	7.10351985136918e-06	0.000108588484374542
WASH5P	-1.63692055113924	7.98129605881414	0.00319841347087184	0.0145968057677775
WDR86	-1.65386464049945	4.77114523074862	8.31738018513964e-08	2.75341069466598e-06
WFDC3	1.21381307682525	6.59438034049147	1.66580347870356e-07	4.9760489562073e-06
WI2-87327B8.2	1.05816987024577	6.14310466966311	0.000140928673570931	0.0012407489426628
XAF1	3.0331061188734	8.06570054897682	1.41175844532918e-10	1.59315371934903e-08
XCL1	-1.42639620898917	6.10616771771294	0.000421181058645236	0.00298637482827735
XLOC_014484	1.71339101897701	5.01702160746494	2.73829226333822e-10	2.58468322893758e-08
XLOC_l2_000297	2.0408711169609	8.66631120769677	1.34314830189977e-08	6.05752727061049e-07
XLOC_l2_001192	-1.32529199800283	7.39694085272459	2.67484159862421e-08	1.05954606912117e-06
XLOC_l2_001496	1.59863438851799	7.53664382771212	2.42571825298072e-07	6.69471871319928e-06
XLOC_l2_002176	-1.5030455026307	11.2688488364814	6.2223663011701e-09	3.19175965157596e-07
XLOC_l2_002910	-1.42325838917088	12.82888064691	5.79948801454729e-08	2.03390607979793e-06
XLOC_l2_003627	-1.09319452201236	4.81447674258308	8.69984810810837e-06	0.000129482909327655
XLOC_l2_004371	1.03436544529635	6.08651587837309	3.60390838764145e-06	6.22919250310444e-05
XLOC_l2_004562	-1.08997222046298	3.7548516141746	2.72456963420091e-06	4.96622739282092e-05
XLOC_l2_004940	-1.53317351286718	14.398072771173	9.6871676875745e-08	3.12934955159293e-06
XLOC_l2_005314	-1.23859366971543	8.01442903499641	0.00352652374478483	0.0157229085871522
XLOC_l2_005557	-1.06671028879114	14.9321534318711	1.56876629340831e-09	1.04001422861437e-07
XLOC_l2_007063	1.19757748556766	6.45969885329071	1.5704824168173e-07	4.72793696627771e-06
XLOC_l2_008203	1.21151546421333	6.90496321705692	1.57673859465047e-05	0.000210249464007219
XLOC_l2_011238	1.01533572479996	9.68099566773394	0.000728847646757503	0.00458300411065373
XLOC_l2_011620	1.52104159467681	5.40270482170279	9.48588945527577e-07	2.08209365346121e-05
XLOC_l2_011692	1.41075514403456	4.60853979907548	1.41231376443417e-06	2.86193605688332e-05
XLOC_l2_014645	-1.19790729771415	6.46297411477299	9.32941808354782e-06	0.000136689702573204
XLOC_l2_015098	-1.2122108426181	7.95980805370189	0.00180863281507199	0.00930861438922674
XLOC_l2_015212	1.16378220207145	7.14952211427592	1.69343913846224e-05	0.000222212471135373
XLOC_l2_015641	-1.17232775090503	6.18269280273815	0.0061608704803825	0.0241890617546609
ZADH2	-1.04286646369143	8.00638186009606	5.98310077138773e-10	4.63357368074552e-08
ZBP1	2.39869287231962	6.94615991461762	1.09134459888765e-10	1.28288568103501e-08
ZC2HC1A	-1.34267725745903	6.62783448601945	1.39551701778833e-07	4.28189573819644e-06
ZC3H12B	-1.4001054350571	6.35022964354446	1.71492361830349e-06	3.37024965885015e-05
ZC3HAV1	1.1003119364704	6.47889773433037	3.20648226366168e-08	1.23732205405219e-06
ZCCHC18	-1.87316168456731	9.33089020007909	0.00165764347497492	0.00868177093091755
ZCCHC2	1.78678250175712	8.73931623187236	2.15069211541739e-07	6.09466780162534e-06
ZDHHC11B	-1.09400734861318	6.17166472699504	3.14058406878569e-06	5.58120023103922e-05
ZFAND1	-1.17080512815563	5.59395021865014	2.01497926523295e-05	0.000257355827583148
ZFP30	-1.26500996017398	4.53442493211558	0.000190340787287216	0.00157188282556666
ZFP90	-1.27021164242706	7.0399007171595	2.89696398239186e-10	2.69438873541801e-08
ZNF112	-1.62141321799354	7.52666046336562	0.00366479253548414	0.0161662173850726
ZNF204P	-1.10574339898066	3.72250908851185	0.00158980052589127	0.00840446078553096
ZNF22	-1.0066606528727	6.79587368028809	0.000311792405819265	0.00234153237981572
ZNF268	-1.04695353430187	6.21555464629924	0.0035125945360486	0.0156745672873128
ZNF286B	-1.13167487726194	4.85885381377102	0.000145332361976647	0.00127026988053323
ZNF302	-1.23482262430463	6.68478467717607	7.74591194573562e-07	1.7702650784354e-05
ZNF337-AS1	-1.90213636439687	10.0146641444314	0.00181523079763502	0.00933573530134712
ZNF354B	-1.05260027043258	4.68723007716347	0.000110321787927052	0.00101125650442447
ZNF418	-1.15083317376163	7.31056186558286	0.00639108045015241	0.0248698733654896
ZNF438	1.43520175560772	9.52979484340534	1.48639464043351e-08	6.552264985286e-07
ZNF480	-1.10254957234344	4.97464443376742	9.96901646780231e-05	0.000933345490906963
ZNF502	-1.21438305623183	5.4923985367841	4.1431873177831e-06	6.9622547442641e-05
ZNF540	-1.17862002191955	4.35523915390586	1.24761578334397e-05	0.00017376967830437
ZNF550	-1.0932903334842	4.14707782566406	0.00435312468913133	0.0184894929711833
ZNF579	-1.21210147834279	8.00625616285939	0.00096058810506705	0.00567612114865196
ZNF608	1.51383906446935	4.57265933267315	1.95627309064222e-06	3.76016124485212e-05
ZNF684	1.29523665648534	5.22463984506379	5.18936809187758e-05	0.000549930071873387
ZNF83	-1.05372012805726	4.751882975666	0.0018126283199162	0.00932612880871172
ZNF831	-1.55681754980241	6.35507705011812	1.8827502682338e-06	3.652017728092e-05
ZNFX1	1.27570813259584	7.15984699316198	6.50706101847346e-11	8.83533616684811e-09
ZNHIT3	-1.12213208971895	7.74044695832053	0.000125954704279239	0.0011288795963128
ZRANB2	-1.24750838945006	7.94300698805726	0.00648856957923148	0.0251605482874567
ZSWIM7	-1.28472260253446	6.54910643667898	0.000237269978760795	0.00187387932526139
ZWINT	1.34838819375666	5.20079159998813	1.42133668322379e-07	4.34809153298014e-06
ZXDB	-1.0133118152216	5.67709213399696	0.000438865819252993	0.00308335418280375
ZYX	1.17111777138335	10.677564139148	4.4930863888039e-07	1.11847016174627e-05

## Sheet: COVID-19 vs. Controls T2
gene_id	log2FoldChange	baseMean	pvalue	padj
A_19_P00804070	1.0865726699114	5.20176598333256	7.92209210833565e-05	0.00107624312853264
A_19_P00805651	-1.1811657658448	11.9475295334633	0.0090642818061866	0.0376309972761419
A_19_P00808923	-1.61130157407367	9.84140710214675	1.53771072466248e-06	5.30523733993645e-05
A_21_P0014546	2.09043236047405	6.36068869689013	2.4767016938436e-09	2.78256339417623e-07
A_32_P113154	-2.20442637310985	10.0250783745463	9.5006312893489e-06	0.000210314323511646
A_32_P152696	1.18006954429152	6.42945524422486	1.72830208312082e-06	5.79700372424315e-05
A_32_P230825	-1.69347651755544	7.22079822896303	1.23876116166703e-06	4.57836748993998e-05
A_33_P3213518	1.88154583098117	6.32352926581514	2.20663187922848e-08	1.80737387243517e-06
A_33_P3251412	4.19906160403692	10.473256461001	1.46748463872409e-13	5.73244653259128e-11
A_33_P3261428	-1.73475950545833	6.98499043830592	0.00088356946463451	0.00666311620924705
A_33_P3263747	-1.20187722892633	9.12443346186775	0.0088647540237773	0.0369901346619112
A_33_P3271885	-1.13754725443947	5.98227634161532	0.0461068571495127	0.124648553011422
A_33_P3274080	-1.01704256065916	6.08090962839453	0.015150059416345	0.0545638522894208
A_33_P3279456	-1.1217245973259	10.2623204466635	3.95270405507905e-05	0.000618666776967246
A_33_P3303394	-1.20428736777514	13.2661722572846	0.000122070523061724	0.00150387804515296
A_33_P3304369	1.46360468798872	6.77249119111002	1.67638522592625e-05	0.000323935291259463
A_33_P3316379	-1.99559979652551	7.73282036909723	8.35458299958604e-06	0.000191281530155536
A_33_P3328284	-1.8453419253275	7.61101602810114	0.00472069508606437	0.0232092301668335
A_33_P3337742	-1.08147757379939	8.67378638255528	0.0169633047742527	0.0591316957060749
A_33_P3339696	1.13968353611937	5.79329776107308	7.12439882123001e-05	0.000993931925658524
A_33_P3365501	-1.5880752157987	6.54139210210652	0.00352651756432223	0.0187287326691529
A_33_P3383762	1.21572254235512	6.1937091150324	4.77565527352112e-05	0.000717837641871532
A_33_P3404047	1.27658956739682	6.47678896918998	4.99986127876657e-07	2.2233183490221e-05
A_33_P3406265	-1.27962216311029	4.43097339465694	0.00110073164340653	0.00787265607412474
A_33_P3408665	-1.16734814644375	10.5756447293278	0.00315868949103007	0.0172730365508746
A_33_P3417123	-1.26445682906041	8.38465165742694	0.00626893072114299	0.0285924950494955
A_33_P3422712	-1.42500842639761	7.19546827409661	0.00177412649227115	0.0111992792419278
A1BG	-1.15756837919495	7.5224221231678	2.09829746182269e-09	2.45520142180368e-07
A2M-AS1	-1.60532584433586	7.93124743806493	4.43548180861835e-06	0.000116784715272985
AA778499	-1.64162910010929	7.94638641737472	0.00304647652209874	0.0168187075013969
AB363267	3.04969724074143	8.53811423624087	3.75237863764867e-12	8.90435943818106e-10
AB593131	1.16523649495449	3.67628155540629	0.00675661615542897	0.0302303508022021
ABCA1	1.25574915440686	7.05075887375602	7.18088044882186e-05	0.0010008184455252
ABCA13	1.40702631467052	4.14480468082611	8.95514327703673e-05	0.00118058173908224
ABCB6	1.17092782629528	6.88443483267421	2.59777200278496e-07	1.33207604209445e-05
ABCB9	1.04767298822631	3.76600692540985	3.87331270016246e-07	1.82801640836106e-05
ABCC3	1.13259422237266	6.59643504781813	0.000522782394213154	0.00446183790637519
ABLIM3	1.35509321509642	5.46171956226339	0.000108323699416125	0.00137247856879982
ACKR3	-1.2636036823368	4.60141138636223	0.000122928063551163	0.00151224150272654
ACOT12	-1.05386897438274	4.54162274134936	0.0182784609894154	0.062556733115278
ACOT7	1.35348514152511	6.23670406597148	8.81827341338651e-08	5.69732265239942e-06
ACOX2	1.35924640729617	4.73608962645263	1.7469493112001e-08	1.47855966535606e-06
ACOXL	1.65769266236912	6.35135294888252	1.87617680457527e-10	2.97737532781067e-08
ACRBP	1.44975639627623	11.300819532664	1.13631360166993e-06	4.33866746766935e-05
ACSL1	1.45941367664782	12.2426002515672	1.67362861766398e-05	0.000323935291259463
ACSM5	-1.64612127326212	8.26094985840878	0.00239858453300072	0.0140880082991953
ACTA2	1.54530945996512	6.42233847398166	4.00657342187143e-10	5.94917577513084e-08
ACTBL2	1.07627682318212	9.36195728152256	0.000197542166730134	0.00216197980838139
ACTN1	1.14745814938964	11.0979113858066	4.92924725989215e-07	2.20349502070284e-05
ACTR6	-1.11775731874661	4.88610559237473	0.0071789378424558	0.0315473192727233
ACVR1C	-2.0400125941734	4.00311609919397	7.86948143740261e-05	0.00107138875698171
ADAM21	-1.25966633014971	4.01275899085416	0.000227547678223079	0.00241440162881831
ADAMTS10	-1.46005822967994	6.55022571468114	1.7484742184714e-06	5.83383822354892e-05
ADAMTSL4-AS1	1.21877166327829	6.38819697012475	0.000624674838142363	0.00513637267333961
ADCY3	1.54983547150421	8.98262338579825	7.62451551731206e-05	0.00104419672869509
ADH5	-1.02465031417614	4.60260674142026	0.00122502525073451	0.00852882263268438
ADM	1.35524096931429	10.7009521949353	0.00128730382534333	0.00887722200686922
ADORA2A-AS1	-1.21104634366886	5.95548971400693	0.0158187668870554	0.056238352006332
ADORA2B	1.04696905354761	5.62260352015247	1.20474966138972e-05	0.000252282162241756
ADRB2	-1.12826139056312	8.77810726447027	3.04495225799031e-06	8.82584278340549e-05
AEBP2	-1.13044530150945	5.9278166852814	0.000536655595035204	0.00454965683256723
AES	-1.15836010592367	10.9157961937065	1.53590424290577e-05	0.000304418681279402
AF194718	3.8508990792607	9.65528991552606	6.04338336216223e-10	8.57248865634978e-08
AGPAT1	1.00244810823609	9.44052874441005	4.62686271606714e-08	3.37588135700175e-06
AGPAT5	-1.0006299433331	4.3907444224465	0.00602004158084862	0.0277665532750821
AGRN	1.30643662314678	6.6676942148137	0.00526263968944723	0.0251314057466155
AGTRAP	1.00518424801974	9.30455095324639	2.6343847048854e-06	7.94414038500536e-05
AIM2	1.90725482671272	9.11402444499577	1.40912358836531e-06	4.99707500449493e-05
AK021933	-1.70359144646974	8.31798793253847	0.00312429971785903	0.0171374150218532
AK022088	1.02713065633352	6.49395313793614	5.23409135509926e-05	0.000771586479332007
AK026773	-1.02734054855644	5.07839398609893	0.00215151376864691	0.0129791128771
AK092494	-1.87337643027326	11.9039671852758	0.00221512329857125	0.0132884130914821
AK092531	-1.02649271470288	4.54386452598135	2.28913628501661e-05	0.000409608593466221
AK093561	1.73281497714097	5.53129003215762	4.8859471804261e-06	0.000126076305750202
AK093639	-2.00240072283521	5.77953589335782	8.70382113405533e-05	0.00115766748252907
AK095436	1.15841352028254	4.09914820883011	1.37892395656777e-05	0.000280546940554585
AK097463	1.40727738924883	5.87544621239119	3.6650611601385e-05	0.000586212071357903
AK126714	1.26504620548897	6.3674122483708	6.58696651164842e-05	0.0009364483017764
AK127156	-1.20738572057027	5.84661613449978	0.000255853716566217	0.00265483519302527
AK127186	1.39925164828433	5.95958949058003	0.000199008903641827	0.00217054771149898
AK129545	1.21385036476849	6.88773439032334	1.63590715521129e-05	0.000319517835215154
AKAP11	-1.07714335626231	6.52587680114164	5.80290887863045e-05	0.000840032265321014
AKIRIN2	1.32118398990638	8.95806035351055	2.22905893121206e-08	1.81708283852724e-06
AKR1C3	-1.38439501632504	6.25462869372063	8.13973680228778e-06	0.000188189061846055
ALG13	-1.32732031987629	6.1979605100181	0.000528721010983932	0.00450192997648994
ALOX12	1.86763979874751	6.94399183105793	2.82818125893351e-06	8.33066709345484e-05
ALPL	1.26667021591922	8.62850586707788	0.00111767060450919	0.0079738056530185
AMFR	1.02468094782587	7.24307674097904	0.000161709937789477	0.00185066446130518
AMPD2	-1.12881428590713	7.46657526853397	1.00683703491987e-07	6.31224670460506e-06
ANGPT1	-1.33965295166573	4.43468771250711	5.83291835452618e-05	0.000843414749087552
ANKRD22	1.99628691967501	5.34042988175377	1.21999156128206e-06	4.53291754165635e-05
ANKRD33	-1.64717539292772	9.65218480681309	0.00501988509023703	0.0242965883199025
ANKRD34B	1.05249088534195	3.80655824814449	0.0035918450997534	0.0189606110037087
ANKRD42	-1.00118008038673	11.2204897516745	4.98837917361995e-08	3.58810015856613e-06
ANKRD9	1.29687040345122	9.13513201915037	0.00680129726390431	0.0303704614160455
ANPEP	1.01819451890928	8.45584537854059	2.69931720838061e-06	8.06333685152848e-05
ANTXRL	-1.20543155907422	9.80326163222878	2.11348645444374e-06	6.71921925501446e-05
ANXA2R	-1.05048275831882	9.79434424968592	1.49873241012752e-08	1.30322995292972e-06
ANXA3	1.74241741492502	9.13009642625727	0.000102304451255167	0.00131192541506057
ANXA8L1	1.04367392287044	4.79608879352203	0.0377958134865891	0.107466237428666
AOC1	1.12674228742142	4.60341540523216	0.0162322637629364	0.0572514806507456
AP1S2	-1.31022875086285	7.86211348270774	1.86198224728564e-05	0.000350794636233992
APMAP	1.04326535090199	7.3014402995417	1.85795550741814e-06	6.10974793312887e-05
APOBR	1.06340129167019	10.8989521957099	1.16259188715213e-05	0.00024681747998896
APP	1.18390693089478	8.18661226467244	3.83589465494596e-06	0.000105067099443077
AQP10	1.49990181267214	8.32422652301819	0.00267202307242303	0.0152221983019729
ARG1	1.76726625045148	7.06655203848256	0.00109644323131772	0.00784440408182258
ARHGAP12	-1.04057569560428	5.35356649120138	0.00865329217613747	0.0362986521797962
ARHGEF10L	-1.1100561250797	6.93420547000596	0.00192193488642896	0.0118965989032954
ARHGEF11	1.00477825849513	6.00476348055191	2.02160914028496e-06	6.48114617184033e-05
ARL14EP	-1.53037497614253	6.93484164489763	1.86301235738929e-07	1.00951409021818e-05
ARL4C	-1.27537387862384	9.63526420137956	2.30999177664942e-05	0.000413049304231728
ARPC5	1.00569925197813	14.0823533782267	1.63145787195251e-08	1.39947117657927e-06
ARSB	1.04691878016326	5.94922241628578	4.99036467510711e-07	2.22298858711657e-05
ASAP1	1.09926931605394	7.9475212799787	1.73117541968509e-06	5.79898088142797e-05
ASAP1-IT1	1.27422477901298	8.56678655823147	7.76053648664935e-05	0.0010599665515466
ASPH	1.37639142851516	9.04740488152226	1.6649066424609e-07	9.27053608743964e-06
ASPM	1.01084567382443	4.73834030085647	0.00532261559463695	0.0253281547792497
ASPSCR1	-1.47084232424022	5.11269187185893	7.2219015256844e-05	0.00100422399583052
ASTN2	1.00330570295824	6.79607365736536	1.221108108579e-06	4.53291754165635e-05
ATE1-AS1	1.15811570917884	4.22548810532425	0.00115880504451819	0.00818676095864253
ATF7	1.02098797729436	4.05254780004201	5.61117626773056e-05	0.000816466341627201
ATP1B2	1.09206516698708	5.55166187174252	0.000724612126751146	0.00574060109526938
ATP2C1	1.15360796429892	5.33818081663494	0.000205531561647703	0.00222638732158567
ATP2C2	1.31040702452517	3.93742351452892	4.84983512849927e-05	0.000726022778148919
ATP8A1	-1.23835254559181	6.68362249671382	0.00759729104178854	0.0328961147411413
ATP9A	1.13185285691575	5.51241493229868	0.000172835223410858	0.00194324978286783
AURKA	1.12957806278043	5.11469864790297	1.4215857069484e-07	8.16456319633223e-06
AUTS2	-1.17810181448123	5.5078501757327	6.87998656718408e-06	0.000165425889135768
AY203941	-1.17059052498947	6.04138232169396	0.008562858672487	0.0360176826228629
AZU1	2.66802136312179	7.7433153490769	0.000239109584069819	0.00251605116001524
B4GALT5	1.60597722663356	10.333401655622	1.1491900543429e-08	1.04211016677931e-06
B9D1	1.07404726825778	4.53857874283954	1.67636574924706e-05	0.000323935291259463
BAALC	1.12467785966685	6.25603573700172	0.00476511433589633	0.0233799068797572
BACH1	1.06005695970005	6.92857309594029	2.31019241902566e-07	1.21445332735984e-05
BACH1-IT3	1.04735375013643	5.83750330672522	0.000271502861689119	0.0027774895895038
BAG1	-1.69671225823811	11.5460424054443	1.06723396902723e-05	0.000230230566759306
BAMBI	2.91828526230869	6.87462541112683	1.14383997379575e-13	4.61003821819808e-11
BASP1P1	1.12325693514694	7.57237959348957	0.000944496698230663	0.00698918648521995
BATF2	3.12066033316652	8.85786912527603	7.5746940242452e-08	5.00856916587526e-06
BATF3	-1.04917236481172	5.92415760890735	1.13192250325297e-06	4.32841028314701e-05
BC028186	-1.50602670854745	6.08806877505667	0.00329095670394687	0.0178091819415846
BC071847	-1.28442142327016	7.52885430801558	0.00253071290779556	0.0146505543643039
BEND7	1.70687245022142	5.97741729083002	5.01126209977751e-05	0.000744970468240344
BEX2	-1.03994933597602	6.89191078259335	6.91880581881861e-05	0.00097418608326598
BEX3	1.2660599441058	10.2045021628686	5.74769984427169e-06	0.000143500340949757
BF175071	3.96388429384086	12.1790132025397	5.70147366314152e-17	7.61926935688559e-14
BIK	1.42120721622098	6.19514571034133	3.40968925944897e-11	6.41299407308659e-09
BIRC5	3.1895435099467	7.91296046904364	9.47466023727035e-20	6.01427745211328e-16
BM982509	-1.12092574742239	5.79085345142135	0.0125587574551435	0.0477435859475292
BMP6	1.32369928742014	6.30923426688194	0.000109950101259303	0.00138754623313866
BMX	1.77167252493113	6.18345203403599	3.17981070126556e-06	9.12300265715637e-05
BNIP3L	-1.47827325909735	9.26869517017723	0.000647707919293793	0.00528978828523277
BPI	2.5108431501623	6.63632345670849	1.54524243090304e-06	5.32364322429568e-05
BTBD11	-1.01758096306774	4.85426261165208	4.45523616298028e-05	0.000677382643198996
BUB1	2.5517311123416	5.23901468709091	3.54165622535978e-16	2.99753977393701e-13
BUB3	-1.08135920333793	8.54143702648906	8.87661753324728e-06	0.000199633477224696
C10orf105	1.1315146412482	7.70272414022218	0.000666990462992731	0.00539692633710913
C10orf143	-1.00800029138879	4.33837676820683	2.87862334183053e-05	0.000489558776104615
C12orf29	-1.11279914911675	4.87648989276287	0.000656189591480312	0.00534016343502455
C12orf57	-1.16449007663924	10.4406148968423	2.64490139302068e-07	1.34755640741366e-05
C13orf46	-1.45625081160597	10.7390872412495	0.00536908253808853	0.025495862114196
C14orf132	-1.13354851559523	4.27998752387842	4.66785133405871e-06	0.000121685229181812
C1orf198	1.04574918541443	8.47115785977533	0.00106329186387958	0.00766119288188601
C1QB	1.98527422259181	7.33119915922619	8.39445043245442e-08	5.49338894150645e-06
C1S	-1.11517328687985	5.07331747714804	0.0127337400498571	0.0482141800017325
C2	1.10495294018494	5.76537308392934	0.000237760634698693	0.00250985746726948
C20orf141	-1.12997751182547	10.4800467571984	0.000107097373889483	0.00135897522260263
C21orf58	-1.80102822689976	9.47512838672267	0.00693226103266718	0.0307991320875682
C2orf40	-1.1900353732163	4.08169625652464	0.000125218711144184	0.00153299339183316
C3AR1	1.09943494865722	10.0728758194253	8.36362730559027e-06	0.000191316090915534
C3orf86	1.06573658255729	9.71775933816631	0.000435948259827085	0.00389484949516873
C4BPA	1.02421622705263	4.92759522770163	0.0211455831304699	0.0699007292365265
C5orf67	1.06734903363757	4.58526506847968	0.000809902836282306	0.00625243019642567
C6orf48	-1.26102810400078	10.7201331239472	3.3598703178972e-08	2.57735550579238e-06
CA4	1.61209695869326	8.00502394847023	2.11439336172524e-06	6.71921925501446e-05
CA5B	-1.20015125802558	6.10845831826137	1.49657395408263e-06	5.21255271167517e-05
CACNA1A	1.27865538016523	6.37583695785716	3.05125125045132e-05	0.000513755440982822
CACNA1E	1.67861067273539	5.56563777650899	0.000166647986257706	0.00189264543479562
CACNB4	-1.0800476847082	3.80204560400273	1.29625926642829e-07	7.63650093593518e-06
CACNG6	-2.24044698766664	5.43443509222567	2.04423156640823e-06	6.52894134624796e-05
CAMK1D	-1.053388416355	7.59676624141769	0.000959924757114883	0.00707707593144715
CAMKK2	1.13541688923244	8.1203436762216	3.84586831104333e-07	1.81844399042274e-05
CAMP	2.53792239853698	11.1880619538642	5.45933466629292e-08	3.86122469392322e-06
CAPN1	1.14694301969231	7.59528604370061	5.16725630920297e-11	9.23956372866005e-09
CARD16	1.08640099695339	8.80115525147567	0.0001341273795778	0.00161327725952625
CARD17	1.5047699583004	7.61685685862466	2.05697637291089e-05	0.000378622169170406
CAVIN3	1.96578048092972	7.74533866389401	1.04695894373762e-09	1.35629257859398e-07
CBS	1.52810036469947	7.35367678776777	0.000272784516712747	0.00278499061674843
CCDC14	-1.36263619679734	6.25066466209832	0.000352335361448671	0.00334810896801766
CCDC71L	1.29810140253523	9.39801614983695	1.15507678983489e-05	0.000245427236574875
CCDC78	-1.48521899949915	11.0612265836556	0.00836565120535039	0.0353666749508911
CCN3	-1.48920291379188	5.416571917939	0.000942940348061101	0.00698023276315435
CCNA2	1.87639873184966	5.35083017048772	1.30733625189712e-14	6.91553641081661e-12
CCNB1	2.3248397018342	6.67974762279442	1.48631856140848e-14	7.54782291854453e-12
CCNB2	2.94710890418177	7.02341401475628	1.13407802256038e-17	2.87953750708307e-14
CCNE1	1.07414758103431	7.03253564802892	1.61740589492211e-08	1.39212044332093e-06
CCR1	1.20636504751157	11.1668743158086	0.00161393295748124	0.0104428469596543
CCR3	-1.30683265588848	6.97294702985417	0.000199626323422865	0.00217447961305447
CCRL2	1.14635229086661	5.28874326304052	2.00823707549026e-05	0.000371655594633915
CD14	1.28749027116125	14.1138070198495	3.49769570905671e-08	2.65104452981071e-06
CD177	3.14621760556573	6.65942949387817	1.72293621632988e-09	2.06354120136e-07
CD2	-1.2475451365275	11.0085737570392	8.92723701771728e-05	0.00117894218948916
CD200R1	-1.06348271736196	5.21635424051731	2.11031598682476e-05	0.000383557861284663
CD24	1.12911291606637	8.03982289008623	0.0266917318739183	0.0828977283061418
CD244	-1.0537188536709	7.24432274113279	9.12596994515703e-06	0.000204232883809996
CD247	-1.11647492129253	9.1936191666397	0.000504001537913532	0.0043409440465273
CD274	1.75656992694565	6.3363113347914	0.000523876811975686	0.00446817471712282
CD28	-1.11397307095255	5.73163685324237	2.09012972640543e-05	0.000382352189359945
CD38	2.39148514957391	8.80571934897661	1.71976184150523e-12	4.59647083343782e-10
CD3D	-1.22637626674654	10.9516072128182	5.62069058001474e-05	0.000817382328276943
CD40LG	-1.24840504902703	8.28980906342067	1.78299701611116e-05	0.000340391558166003
CD52	-1.42013397063011	13.2938487494608	0.000140815426534692	0.00167319501081731
CD69	-1.10711033072706	4.7558494419634	0.00811450731175939	0.0345813117074325
CD8B	-1.08928221528446	10.0266837265772	0.00346988038113014	0.0185185552506002
CD96	-1.23175576460422	6.81156931315685	7.54977162815701e-06	0.00017716843938127
CDC14B	1.04002822697391	6.21125921022833	0.000272715561771011	0.00278499061674843
CDC25A	1.11574276330355	4.27718220293188	7.84971219755262e-07	3.19923021521763e-05
CDC42EP1	1.09467652873599	7.3863467852559	0.013874197537516	0.0513976874343549
CDC42EP3	1.02545580648647	5.68357563215518	2.57731196588622e-05	0.000446895028763036
CDC42SE2	-1.06485266124799	9.94855280994413	0.000583448753504865	0.00487956103433532
CDC45	1.83530151692352	6.51439349895351	1.57695476676011e-14	7.85107029074627e-12
CDCA2	2.05788200760566	5.28768929347066	1.09025292325263e-11	2.2690665552711e-09
CDCA3	1.34437778778516	5.12955536039548	4.30963574651441e-10	6.21738416134928e-08
CDCA5	3.03392470067848	6.89343880977131	4.71763645724319e-22	1.19785507285862e-17
CDCA8	1.07183900081283	6.52840088783224	6.78225863646221e-08	4.56786018669528e-06
CDK1	1.64000411781224	4.88402614919908	1.01046180091716e-07	6.31274336702769e-06
CDK14	1.19080208509049	6.87627877362271	5.3218290746514e-08	3.77632214584836e-06
CDK5RAP2	1.85026009156645	8.13284301491106	2.46089177331646e-05	0.000432119661246738
CDKN1A	1.09839976857071	4.58702399174705	5.24275296189113e-07	2.29911468834849e-05
CDKN1C	-1.96005357950355	8.06703399673687	7.94319869365804e-06	0.000184492880833031
CDT1	2.68813232909863	6.46981868359993	7.05557021148512e-17	8.53085634475327e-14
CEACAM1	2.04478263376473	6.63880730848674	1.20088963204643e-08	1.08511703371142e-06
CEACAM3	1.13674788791216	7.75233517795542	1.67470645980652e-05	0.000323935291259463
CEACAM6	2.06056494925836	5.30496878781525	0.000344997037577512	0.00330159880674537
CEACAM8	2.98195482196489	8.00950493785061	4.5658195629779e-05	0.000691298297695718
CEBPE	1.30275041275715	10.1472244407996	0.000186517857614309	0.00206055839483243
CENPA	1.49165859379676	3.70082639264474	3.3969796703633e-08	2.59367128668796e-06
CENPF	1.61726983682066	6.05474947153493	4.11787104939588e-10	6.04374935348039e-08
CENPM	2.5595127765001	5.57804618005227	1.87779010918589e-15	1.19197421655847e-12
CENPW	1.2232169832398	5.84896713504359	4.37952045084244e-09	4.53879199050369e-07
CEP104	-1.49265410311416	8.7228741657708	0.00242280576804901	0.0141908791825911
CEP295NL	1.21889445885916	5.1862419577959	1.39648381937509e-06	4.95917771437102e-05
CEP55	1.38315055753688	4.28543596339968	1.4244817045312e-07	8.16456319633223e-06
CES1	1.07708283177727	6.06653387087364	0.000198805711935609	0.00216961738783715
CETP	1.30958467860985	4.78200931279707	0.000132595351172609	0.00159711981101695
CFAP36	-1.08318538646053	5.91767837454671	1.42323002185202e-07	8.16456319633223e-06
CFAP97	-1.34191804322098	6.77702837785373	0.000335167779076134	0.00323460474288184
CHAC1	1.16100450947493	5.6801816668699	2.17339573858946e-07	1.14729087730821e-05
CHEK1	1.43859175220955	4.91309213914883	1.61034381336688e-09	1.94686938193095e-07
CHIT1	1.48154068340659	6.94063058504981	0.000304388062128842	0.00301770582110591
CHPF	1.35581676097419	4.97546169540434	0.000116539571867489	0.00145122916590849
CHRM3-AS2	-1.09890854100562	5.31058853115688	9.27332047992532e-05	0.00121370556858651
CHST8	1.27552103933187	6.25012196430561	3.56711440916987e-05	0.000574334825385113
CIT	1.05010881687101	4.736408517193	3.66345742718146e-07	1.75176737351345e-05
CKAP4	1.67087843743103	9.42929300203299	1.49934863700892e-11	2.97421572205418e-09
CLC	-1.21087483688615	9.66140830542987	0.023833023930217	0.0763011361256007
CLCA3P	-1.08350642385595	4.36260859313944	0.00514403570572529	0.0247442661720961
CLEC10A	-1.83545848166459	5.77718469882671	1.13337898244529e-08	1.0314561198304e-06
CLEC1B	1.67327097464602	7.16147883282493	1.18789837120709e-06	4.46182360108271e-05
CLEC4D	1.14492503340952	7.71055747984056	0.00208285174569267	0.0126399829528878
CLIC3	-1.21737541345879	8.28410613964498	0.000565928433835289	0.00474867444266749
CLIC4	1.5025038767335	6.77979079373118	1.44030878707055e-16	1.52378668385451e-13
CLIC5	-1.15877661283959	5.69652220149142	3.63548018355283e-07	1.7449617644724e-05
CLPB	1.0618920346169	6.98901008960721	2.02260392907369e-09	2.38864820293535e-07
CLSPN	1.37001979294226	3.93833416495573	4.48349347565104e-09	4.62484874387471e-07
CLU	2.36553667305066	9.14350585368627	9.85405279506278e-11	1.66802836346293e-08
CMIP	1.05826156491115	7.36020739701518	4.49505298541851e-07	2.0490824120783e-05
CMPK2	1.89424613378031	7.66349535284595	0.00266737551675049	0.0152093716024729
CMTM5	1.91337306769148	10.0350380427703	8.63459650244238e-06	0.000195525587087401
CNIH1	-1.03775521726388	7.94998617452214	0.000741229704307373	0.00583511154408231
CNN1	1.01542940460735	4.9318430264144	0.000815139584178498	0.0062852138420517
CNOT7	-1.15694795927335	6.46548476270327	0.000385586257513221	0.00357053999435383
CNTNAP3B	-1.15322197029844	6.77248189705521	0.0083527228111554	0.035349747665212
COL11A2	-1.18390304030828	7.8576491632496	0.0178704561305412	0.0614835706789391
COL17A1	1.07730176412372	3.48252628038775	0.00535866112324198	0.0254640624746145
COMMD6	-1.55835465318253	7.90608268107013	0.000368398341702582	0.00346444529413714
CORT	-1.18459941612149	6.67520403131255	0.0118828896884449	0.0459096853437772
COX7C	-1.26401123055395	10.3818747084421	0.00164277811823321	0.0105645551130168
CPA3	-1.61223740296742	4.9493126184638	7.33255370323824e-08	4.87384479264194e-06
CPNE5	1.19951569140382	10.8753110785952	2.6483031282715e-07	1.34755640741366e-05
CR1	1.91309129793105	8.27503466904385	4.05792532783222e-08	3.02154785920785e-06
CR1L	1.4477280322064	7.70518771170578	1.11641091334314e-05	0.000237609300089653
CREBL2	-1.06970557575843	5.05442626322576	2.41375456175943e-05	0.000426200570776312
CRIP2	-1.16309468024675	4.52967053578948	1.20248627109421e-06	4.49004836902253e-05
CRISP2	2.26490108819941	5.50756796265788	3.95453577652649e-05	0.000618666776967246
CRISPLD2	1.5373083006794	5.9135582266115	1.02643007530194e-06	4.01572974452873e-05
CROCCP2	-1.30859366345308	7.87762688527634	3.09077279304038e-05	0.000517439830079888
CROT	-1.11944045451931	5.23407582939482	0.00134261267568255	0.00916166289532276
CRYAA2	-1.2319988755196	8.43872872831352	0.0299264170507332	0.0902020008707461
CRYM	1.38166939665243	5.70556128788883	0.000324912924629049	0.00316199899875586
CSF1R	-1.08451693776462	10.9100885477719	0.00170502839146541	0.0108665602127757
CSGALNACT2	1.04299431273143	6.26323862821157	4.96520895711379e-07	2.21566995834932e-05
CST7	1.3569144643053	10.4379310084641	0.000321360464502593	0.00313833213622513
CTDSPL	1.26987611753027	5.65481208609232	0.000737221660027276	0.00581509635593432
CTDSPL2	-1.15614748030661	5.25506784888304	0.000288664282081895	0.00290276229162035
CTNNA1	1.56966165574135	5.92471314512055	1.76999763709185e-08	1.49309003333552e-06
CTSA	1.48720589348472	12.1671984538603	2.85837791580465e-12	7.11539937845057e-10
CTSD	1.69473944289484	10.7969683077996	1.41084946514072e-14	7.31079158558938e-12
CTSF	-1.03768808792606	7.2056568582968	4.3531342243938e-06	0.000115376232872216
CTSG	2.61156229631415	8.91058386111409	0.000745386486008159	0.00585354219433798
CTSO	-1.36131515079955	7.16330400466352	5.23588477763399e-05	0.000771586479332007
CTTN	1.59332433409593	8.05233815248787	9.60185932381975e-06	0.000211614401089894
CU677518	-1.16435569420462	6.35666348441541	0.0019357407969895	0.0119616438491994
CUL5	-1.05657673598232	6.3244656801004	0.00103758276529764	0.00751219389611419
CXCR3	1.24659843441772	6.52932337345542	0.00037315151292461	0.00349343517484995
CXCR6	-1.11179142824857	5.1541847615557	0.000701858599909898	0.00561407913318541
CYB5R2	1.45106299845245	5.21233741667417	0.000483188018762687	0.0042059057197132
CYLD	-1.24153534179247	6.25947389593758	0.000158793612754765	0.00182853905734977
CYP1B1	1.52761233431819	9.07660909564338	2.20345599282695e-06	6.94143314067854e-05
CYP4F12	1.10934964954155	4.94788655506343	2.30488118899957e-06	7.1544301063433e-05
CYP4F2	1.38783392414853	6.56684886342209	2.66625750275188e-07	1.35397888504746e-05
CYSTM1	1.0884326389024	11.6986935336215	0.00103539753854692	0.0074997938958674
DBN1	1.27949380970443	8.1637070971165	1.59563040795727e-09	1.93850008078675e-07
DCAF17	-1.07301327833625	6.37151162009404	1.35038000059954e-05	0.000275622979061277
DCANP1	-1.02441123241844	4.95472356635989	4.80635980992804e-07	2.15235065139123e-05
DCT	-1.1233894286236	6.09051090457699	0.0295800242094139	0.0894552637805178
DDAH2	1.57682395518248	8.85248259383767	2.33536072414688e-06	7.20499928879872e-05
DDX60	1.41007217645767	6.87806449208144	0.00309814026220262	0.017042037531235
DDX60L	1.25986749482314	9.32768161686101	0.000406371631099633	0.00370225406718722
DEFA3	2.37540703360934	15.8504626631075	6.71846819642903e-05	0.000950105689529979
DEFA4	2.89890772993626	10.7639064581804	0.000517248485170941	0.00442055075293685
DEFA8P	1.86332868264026	5.70562789009216	0.00636939143380051	0.0289518829029053
DEPDC1	1.04612045392202	5.24214375338478	9.04117825516272e-05	0.00118760764137008
DEPP1	1.38620896449787	4.28145335644987	1.42846529251241e-06	5.03752253363648e-05
DHCR24	1.59880950130884	5.34382317331634	4.7961251347337e-12	1.0971028224867e-09
DHRS9	1.20668173737292	8.26498751528911	0.00194199347074649	0.0119886107988632
DIAPH3	1.94818808448544	5.24097217137575	6.89485960824271e-13	2.11632464547924e-10
DISC1	1.02851465459613	6.82649913684231	0.00108222423777451	0.0077601682070976
DLEU1	-1.03762826629568	4.11094237020612	0.00071374541672711	0.00567398555921041
DLGAP4-AS1	-1.06194377513436	5.69705896953192	0.0135854724994976	0.0505864103585195
DLGAP5	1.19606956298643	4.40761073007303	3.5239275203487e-05	0.000569548336531978
DMAC1	-1.13279201890962	4.06201841374491	9.13829509626547e-06	0.000204232883809996
DNAI2	-1.2680618248121	5.00080507395105	2.74534622109764e-06	8.1338489964866e-05
DNASE1L3	-1.51257894443838	3.86000368797272	2.84519278801253e-08	2.22283969478234e-06
DPM2	-1.0038254025567	9.06220720494968	0.00752346788313811	0.0326544227385914
DPYS	-1.82188156193923	7.10125970363429	0.00102549824572466	0.00743742529482859
DQ098707	3.12795370268481	10.9225946604087	1.70926993700304e-12	4.59647083343782e-10
DSC1	-1.11857275123746	3.58377690104942	8.63544614726112e-07	3.44752536360231e-05
DTL	1.89132231677725	4.95384151937547	5.02022004051873e-11	9.04031255665326e-09
DTX3L	1.14559620926858	9.76671473131925	0.000218666173375812	0.00233873328061721
DUSP13	2.64709293699301	6.77427559474601	3.29303227691376e-14	1.52024331896577e-11
DYRK2	-1.38459325631701	6.88935065930688	1.33631432666511e-06	4.84027918236147e-05
DYSF	1.80976352042127	9.05142859026808	4.76835495388223e-09	4.86238155156722e-07
E2F1	2.00053215997007	5.96871756830527	1.15839675959402e-12	3.30481484526425e-10
E2F7	1.57497879046245	5.12974788721065	7.80136449223487e-09	7.47499574150847e-07
ECE1	1.00542376174501	7.68598798378856	2.13795276270191e-05	0.000387195139784338
ECRP	2.47295346058971	8.89155952186944	2.37698431194227e-11	4.6426160511174e-09
EEA1	-1.10374022287827	4.76701105705225	0.00938977822363837	0.0386390652851706
EEF1A1	-1.38022935942475	11.3506340647624	2.11565930165608e-09	2.46416079487842e-07
EEF1B2	-1.0901536789399	10.7872079652851	0.000255417580978988	0.0026524776272546
EEF2	-1.00748280310064	10.6890052856662	6.98895829689285e-07	2.89451818673665e-05
EGF	1.59098971886249	4.30379584145062	2.80620438621354e-06	8.28515529887769e-05
EGFL7	1.86419800577203	6.33985172772795	1.30576244970489e-09	1.65419728592684e-07
EHD3	1.47563741278204	5.60453799703298	3.00782520474206e-06	8.75822130431256e-05
EIF2AK2	1.75399365412517	7.87197520840228	2.66704134049152e-05	0.000458489144728641
EIF3E	-1.23533050326313	9.89683621733442	1.23518691674176e-05	0.000256860204774692
EIF4E3	1.14711635752398	7.62382265394411	5.29587919151282e-07	2.31840807847762e-05
EIF4G3	1.21644406287741	7.66170500864165	6.89149015607277e-09	6.75605507926038e-07
ELANE	3.1168499287449	7.6402267695148	1.6232553327369e-05	0.00031729080949594
ELMOD3	-1.60126357666594	7.75778056353979	0.0015184929929037	0.0100197649643497
ENHO	-1.13857915114148	4.62613664943855	2.40914388689075e-10	3.70730742012381e-08
ENOX1	-1.16149684618687	6.55093555672344	0.0142350460175345	0.0523449751529642
ENST00000320371	-1.62619265125911	10.5815969799667	0.000119384285749838	0.00148084338030002
ENST00000333817	-1.74243520048835	8.98531560180434	0.000143139208189795	0.00169201472772211
ENST00000372214	-1.0406756474479	11.7447064655964	6.10165303660465e-07	2.59509333756162e-05
ENST00000390237	2.99032758193138	14.4529868719247	1.71932188697782e-12	4.59647083343782e-10
ENST00000390243	2.88955984630096	9.17364478490746	4.28984708799347e-10	6.21738416134928e-08
ENST00000390244	1.3397615122454	4.08565303283176	0.000158389565522803	0.00182637123441848
ENST00000390256	2.16974677546778	5.40598951861296	1.12840328479132e-08	1.03062186345814e-06
ENST00000390268	1.94894426008014	5.38648021168497	1.67227992165659e-07	9.29121651877079e-06
ENST00000390271	1.70769713662083	4.51869791923053	7.44919554986081e-07	3.05068587429864e-05
ENST00000390282	2.93808133259419	7.47894157044553	8.32659300186386e-09	7.77281334229137e-07
ENST00000390283	2.28689236265572	6.82631169658271	1.21926902911108e-05	0.000253966037064475
ENST00000390284	2.50829583680995	6.32119708022174	1.04953093012765e-08	9.62044759814846e-07
ENST00000390285	2.95983126678173	9.58482542610263	7.14191007378766e-10	9.96374937821662e-08
ENST00000390287	2.06316992379437	5.16038732871217	2.44292361300053e-05	0.000430154462258644
ENST00000390291	2.00911538020485	10.222241455144	1.82875138419391e-08	1.53754392039959e-06
ENST00000390294	3.90441044429402	10.3418873235792	2.36250646953712e-17	4.9147985175881e-14
ENST00000390295	1.54116325469148	6.25516933529974	1.85638421433523e-06	6.10974793312887e-05
ENST00000390296	1.72007436356372	5.85316704065846	3.97526821509358e-07	1.86228847323692e-05
ENST00000390297	3.97831102506435	10.2237399273285	2.9025755855593e-17	5.26423547806686e-14
ENST00000390298	2.12802385642675	6.89950513523098	8.29163019795354e-10	1.12006084853619e-07
ENST00000390300	1.2552288892715	5.24664403383878	3.65269307137107e-05	0.00058575589806121
ENST00000390301	3.85005729216101	9.26562963128719	7.14101215347491e-18	2.06529121289301e-14
ENST00000390304	4.10886249500823	8.64468280117056	6.95139362882792e-14	3.03048445226069e-11
ENST00000390305	4.36441178428216	9.90754954534435	1.13178574523801e-15	7.9825477381495e-13
ENST00000390311	5.18670324726274	9.51814511566241	2.77255101517878e-15	1.63726180129397e-12
ENST00000390312	3.11934144148773	10.6014969749368	6.91800029832528e-13	2.11632464547924e-10
ENST00000390313	3.23054788501995	7.68267151393959	2.28652607768808e-09	2.5947725896059e-07
ENST00000390315	4.69491476121176	8.39345668754352	7.2997775054539e-14	3.08914417734967e-11
ENST00000390316	3.83672214169188	7.97899099472551	4.81995960138943e-11	8.80457512509922e-09
ENST00000390319	4.21759934692676	9.10316636227028	3.38425330574237e-14	1.53445670868044e-11
ENST00000390323	3.61875732685855	15.2790850404015	5.26981024554646e-17	7.43365288581501e-14
ENST00000390341	-1.08667598831663	5.06609885249612	0.000657720833757584	0.005347483089958
ENST00000390381	-1.02452750039307	5.57454879595196	0.000350426852790456	0.00333496559940123
ENST00000390469	-1.04379405626118	4.3137845632945	0.00183113431823889	0.0114574498458363
ENST00000390477	-1.51422198732956	7.36269294183657	1.67005596538837e-05	0.000323935291259463
ENST00000390539	2.77195687267193	9.04491153775679	1.45279994534546e-10	2.36461816745299e-08
ENST00000390543	4.99526525419893	10.8545773156504	1.95011800106311e-16	1.90444023711514e-13
ENST00000390547	4.09698057314658	13.8772005644005	2.5776820252222e-15	1.59633961713212e-12
ENST00000390549	4.09214652111502	12.4092599055713	2.42437604123957e-13	8.79390458044483e-11
ENST00000390559	2.14354653196394	10.9716975870735	4.4871946219597e-07	2.0490824120783e-05
ENST00000390593	3.04383034057664	5.35636237052995	1.60254476138208e-10	2.57533000229446e-08
ENST00000390597	1.74921921121091	4.65935877395089	7.20438806894462e-07	2.97441654404184e-05
ENST00000390603	2.54571366361289	6.47664622404583	4.68740766848256e-09	4.79911161735648e-07
ENST00000390604	2.16046863235999	5.55496144733851	7.15181717833973e-06	0.000170508722981431
ENST00000390605	1.07452279981221	8.19391766139857	0.00580103783346303	0.0270165355153081
ENST00000390606	3.13716912272226	6.7834317970532	1.12279780655229e-10	1.87558941487955e-08
ENST00000390611	1.36745805011549	3.96420361896193	5.61299187263762e-06	0.000141043902805307
ENST00000390615	3.15844872923836	8.64249973708499	3.663615040916e-12	8.77574051923568e-10
ENST00000390616	3.21225494013	7.3773947878031	5.09200974784593e-13	1.67910674685138e-10
ENST00000390617	2.56291891892902	6.43668033459749	2.12628290566375e-08	1.74719900510382e-06
ENST00000390624	2.70616942327954	7.52240952536867	1.11334014956534e-11	2.2797435272269e-09
ENST00000390625	2.33618791601335	5.96135130951602	7.29478958738137e-08	4.86146987961155e-06
ENST00000390626	1.6371955578945	6.12738042958708	1.09855428291024e-06	4.21987773031375e-05
ENST00000390629	2.36001484619563	7.75072755668648	9.56114929796968e-12	2.04006001533402e-09
ENST00000390632	3.10587151940577	7.59838989080111	5.49922811188915e-11	9.69659034645676e-09
ENST00000390633	1.01074557402773	8.05950462996066	0.0099885884328325	0.0404998853905089
ENST00000390636	2.04830128257265	5.14054342012183	1.10137770215209e-07	6.72237529695759e-06
ENST00000394891	-1.75194742906353	4.69796113864384	2.75052300247937e-07	1.37748579005826e-05
ENST00000395772	-1.29317978553356	10.5662022720287	2.25230647506143e-08	1.82128387606003e-06
ENST00000396131	-1.51499531252651	7.93210172201086	2.35147473713337e-05	0.000418697721252128
ENST00000396982	-1.0100380989458	13.8407462657426	4.97936365628565e-05	0.000741530924321108
ENST00000398190	-2.15884919881496	6.79526464421895	1.08492787727491e-05	0.000232663882870668
ENST00000398760	-1.07772384873044	3.68693336631583	0.00135875933737111	0.00923207341054049
ENST00000399411	1.61038546510313	5.29977194569172	2.20478748500448e-11	4.33967124277123e-09
ENST00000399730	2.32372946905663	8.01686054609469	3.04187087259474e-06	8.82584278340549e-05
ENST00000401872	-1.2941570721601	10.4778218007586	9.84363715266301e-08	6.18662848869471e-06
ENST00000401937	-1.02701582254378	12.1427485149066	3.20752409495541e-06	9.18176373111758e-05
ENST00000402039	-1.14843986173314	10.8566212688663	3.35213032801279e-06	9.4256856211044e-05
ENST00000402485	-1.31586569283774	6.61029850627714	0.000184945311767709	0.00204735570690445
ENST00000404609	-1.43081407555897	10.9541182973608	6.95098589867279e-06	0.00016665956841662
ENST00000406671	-1.25269172289649	9.40232686968944	1.45416675335432e-06	5.09982707657727e-05
ENST00000410078	3.83841153181671	13.694306860951	6.14872004337669e-17	7.80610753106888e-14
ENST00000411475	3.68590693304556	9.77805821366836	1.78664135151606e-12	4.72548026628587e-10
ENST00000413663	-1.13544633340659	11.2283558375046	1.65583115177643e-08	1.41559625504227e-06
ENST00000414483	-1.20341387129138	6.48298413215488	0.0130779967968376	0.0491771501417582
ENST00000415545	1.22865141523587	7.50044638646237	5.61598147911327e-06	0.000141043902805307
ENST00000415894	-1.41931226027407	8.60349608679928	0.00128635925337571	0.00887311812074508
ENST00000416186	-1.71893523351135	9.08771747129158	1.3401995395703e-06	4.84743682467657e-05
ENST00000416785	-1.19024102910967	11.9141143875361	5.19579173461408e-07	2.28599541365879e-05
ENST00000417077	-1.17571867516901	5.57783274785205	0.000143448042155474	0.00169482118044376
ENST00000418395	-2.03587413349533	8.97046189138358	0.00204322715130646	0.0124650602111538
ENST00000419013	-1.25501803890713	4.58849067444506	0.0104345238771561	0.0417314533126288
ENST00000420273	-1.17284941626016	4.29527514890838	0.00100142391095335	0.00731085523951017
ENST00000422143	-1.42808287790008	5.47675505290155	8.57860314326378e-06	0.000194481528938045
ENST00000422772	-1.26928186550323	10.834383151574	3.21202790431049e-09	3.48532480847639e-07
ENST00000422792	-1.18465276529387	12.3906081170584	7.16312074896296e-06	0.000170618010259773
ENST00000423925	-1.41515472527567	8.74063782041824	0.00722362124816526	0.0316833593215001
ENST00000424969	3.14386963903377	8.26574474307795	8.3719449130199e-13	2.530619681982e-10
ENST00000425181	2.04532692568569	5.01403926023079	2.72962856835955e-07	1.36972329998453e-05
ENST00000425688	1.41174998186581	5.4125461745843	1.12544140711701e-06	4.31662881693474e-05
ENST00000426099	3.47040791797352	9.7524383680464	7.96635972372294e-14	3.31596458598441e-11
ENST00000427632	2.12242598765888	5.97254014338359	9.2535252068135e-08	5.90342358106034e-06
ENST00000427719	-1.10770324964158	13.3411149735761	1.2108466162725e-07	7.21704376379693e-06
ENST00000427962	-1.26869302029476	8.66467911066477	8.2183444683162e-09	7.70007322490836e-07
ENST00000428055	1.17122367483679	5.39432781623025	0.00340504984241256	0.0182517106945341
ENST00000428806	-1.01750008032451	12.9229508048143	1.06846804851849e-05	0.000230301122410297
ENST00000429208	1.11195449074663	5.38475391739789	9.16806494086036e-06	0.000204557413807896
ENST00000429552	-1.34647192736707	10.8735052668922	6.40616347861464e-07	2.71046291513916e-05
ENST00000430258	-1.13003186957954	11.0066968180667	5.82912587452626e-08	4.08860041657725e-06
ENST00000431058	-1.76870338492642	7.57080934808681	0.00061488715474389	0.00507396806828148
ENST00000433054	-1.2994688712956	10.3929145058563	5.63962649495071e-10	8.04470541198278e-08
ENST00000433072	1.36242758459035	4.76196164856269	2.50783986604523e-05	0.000438461477486707
ENST00000437035	-1.17161206946446	6.20843268278337	0.00723154199017185	0.0317071460321971
ENST00000438867	-1.62102600929398	7.22733457977451	0.00712746221832668	0.0313881674751034
ENST00000439124	-1.94896946169468	10.8271771568629	1.83359495504213e-06	6.06208457076495e-05
ENST00000440335	-1.03122744900908	12.4224524243028	5.73886846576925e-06	0.000143500340949757
ENST00000440360	-1.78304153990414	12.9670348284477	1.52157760100885e-07	8.6507849736871e-06
ENST00000440913	-1.49942941048608	9.52448864563572	0.00141189690372025	0.00949403450274388
ENST00000441295	-1.06939764523996	5.31078956514118	0.00676554532631868	0.0302649685307536
ENST00000441896	-1.89000543719552	11.7854113823924	0.00431600527456963	0.0216790682347374
ENST00000442083	-1.3699109963317	10.12717480369	7.08641414081648e-08	4.76008310712887e-06
ENST00000443621	-1.0747677255707	3.93561066508939	0.00579146571732871	0.0269818543171914
ENST00000444775	-1.36508232507073	5.05937093445267	0.000628134030616628	0.00515479999075204
ENST00000444848	-1.92444688574464	9.8777762003778	0.00275468918939969	0.0156056031254011
ENST00000445363	-1.55509734236137	10.352011260696	8.06472375867514e-09	7.61231973816061e-07
ENST00000445739	-1.15299505288277	12.8792900813272	1.42525517604008e-06	5.03319251388506e-05
ENST00000447259	-1.24836083720003	8.28525837020273	4.61917739178754e-08	3.37588135700175e-06
ENST00000447680	-1.7829435685807	10.4851766257678	0.000266212472204067	0.00273127195975957
ENST00000447700	-1.85161708821385	7.73660270491877	0.000124604590619357	0.00152879824801001
ENST00000447729	-1.5819841270804	8.30850048044593	0.00951774268827026	0.0390070831014744
ENST00000448115	-1.12830075016924	11.1405558425545	3.46685557574812e-06	9.67328900261763e-05
ENST00000450819	-1.07124340302077	11.5403034882602	2.05039284252601e-05	0.000377804968538301
ENST00000451023	1.54760856466596	6.46011373424435	5.04681790574058e-07	2.24027540987166e-05
ENST00000451550	1.11817031545209	6.19014062791068	0.000305347641343087	0.00302153836707292
ENST00000453166	2.80388108812653	8.94928110272483	4.33284744141222e-12	1.00013935804452e-09
ENST00000453177	1.61128203866988	5.65696776460204	3.35348762189522e-13	1.16641649599372e-10
ENST00000453673	3.25630658081278	10.4168779087662	3.90593620717882e-11	7.29232545856452e-09
ENST00000453717	-1.09194240471292	9.52179679435675	8.32484058288084e-07	3.36586030636827e-05
ENST00000453852	-1.16314061149161	6.55065387997087	2.60235385301673e-06	7.86623412880331e-05
ENST00000455434	-1.40946610711647	7.49134544957461	0.00115461088813695	0.00816167178749593
ENST00000455737	2.80074890683452	6.96273164892135	8.98909794367745e-12	1.93425581260944e-09
ENST00000456044	-1.05351305576628	12.6847931874176	5.96503307118711e-06	0.000147046752146128
ENST00000456185	-1.24166589860487	11.672345423231	1.35199852043714e-06	4.85510827672196e-05
ENST00000456414	1.10401611580273	8.30894467082771	2.60569493035182e-08	2.0675374992676e-06
ENST00000456555	-1.51260446971525	10.316009872207	1.67215575517706e-08	1.42475526106378e-06
ENST00000458402	-1.27598253396496	10.387804014846	2.110631879936e-07	1.12115175864968e-05
ENST00000459875	-1.03370013635131	8.33825106021133	3.30966101730914e-05	0.00054181562147322
ENST00000459899	-1.08814705380921	10.5404223746766	3.94845793667157e-06	0.000107224914941206
ENST00000460876	-1.05418390911286	12.3338306517428	9.10056245657161e-07	3.60375974700132e-05
ENST00000461464	-1.66150018825956	10.299068529755	5.97450623791421e-05	0.000860457673776969
ENST00000461513	-1.98503524655686	9.57317960984451	5.93726885020032e-05	0.000856065834045635
ENST00000461663	-1.90007423478498	8.78386692293057	4.79239751890834e-06	0.000124167107553675
ENST00000462693	2.40932274316526	6.12200108859565	2.3889481318698e-08	1.91955006380715e-06
ENST00000463344	-1.34015771728826	9.35727349250847	9.18102495366491e-06	0.00020466672923486
ENST00000464118	-2.10863864866722	11.1270622848762	4.86469881607976e-06	0.000125783673766885
ENST00000464444	-1.2732148980911	10.3354135984716	6.80580505457624e-07	2.84220717336752e-05
ENST00000466297	-1.01288671104617	12.7554614812679	2.99449172618966e-06	8.72940751087047e-05
ENST00000467688	-1.05335513458784	5.44588574803741	0.00172014003943325	0.0109381607165664
ENST00000468879	3.10875312768972	8.60759789795685	6.04687197370398e-12	1.34680812530103e-09
ENST00000469899	-1.50684190960679	11.6027524494984	1.88460495736741e-05	0.000353412145291845
ENST00000470598	-1.80172466370165	11.1331967690879	4.13290402491539e-06	0.00011108968459535
ENST00000471205	-1.14540074970894	11.8507278894434	1.90365185994962e-06	6.20482983003605e-05
ENST00000472161	-2.17366724744812	7.34552822951644	8.64005784380545e-06	0.000195525587087401
ENST00000472981	-1.57313258993284	11.0601191846916	0.00134612973291083	0.00917080226679336
ENST00000474213	2.97863507810894	6.98239779318944	3.13392746983675e-10	4.70849422406064e-08
ENST00000479057	-1.1891616963978	10.1001097938531	2.1558160131066e-06	6.83374836314478e-05
ENST00000479473	-1.02727081473623	11.880272314982	4.10049677599546e-07	1.89301297526001e-05
ENST00000479812	-1.00622744115065	11.7544483736284	2.03754385947781e-05	0.000375983111453497
ENST00000479981	3.09878163807026	9.99473388127717	2.78496537217428e-11	5.35704967915736e-09
ENST00000480085	-1.48681568510621	8.31739844917929	1.16297302011324e-06	4.4024266647488e-05
ENST00000483158	2.826745605497	9.83027113504215	1.78987461924476e-10	2.85828342498387e-08
ENST00000483219	-1.12678469533332	8.38814445456273	2.88577048831187e-05	0.000490445772883044
ENST00000487216	-1.1654841639878	7.88677478247557	0.00799272310106663	0.0342116035500982
ENST00000487417	-1.3990835110251	10.7710722253231	2.85880378082294e-10	4.34658004783685e-08
ENST00000487608	-2.00944306261392	12.0087262901402	5.5515389976556e-07	2.40955772118758e-05
ENST00000488396	-1.42327032678364	6.57090427472459	0.000303570331279457	0.00301355261175441
ENST00000491923	-2.14757881735998	10.2800049370114	7.72300402726547e-06	0.00018006868251267
ENST00000491977	2.67504154524605	7.86543816822146	2.42453127807734e-11	4.69933386882914e-09
ENST00000492017	-1.03937128514718	11.0940679323207	1.3310594395292e-06	4.8281328898694e-05
ENST00000492051	-2.15483336279794	8.96088888414366	1.19911964974811e-07	7.1639640062951e-06
ENST00000492167	2.96143237204714	9.94191684546812	4.26066006867022e-11	7.89652699296391e-09
ENST00000492446	3.13403885825526	7.66168833526991	1.3603647269706e-11	2.7413508557548e-09
ENST00000492533	-1.8137767035817	9.47287542716089	0.00243283678400016	0.0142266602447139
ENST00000494933	-1.10328012408152	10.8063761126119	5.86738305458805e-08	4.09282206425949e-06
ENST00000495104	-1.52065461973466	8.34163815018035	0.00121179150303313	0.00845523441976207
ENST00000495111	-1.91864045724348	10.6270878476442	1.45650389116791e-06	5.10097797250267e-05
ENST00000496403	-1.03081317560583	6.18475713854892	0.010377282726668	0.041533667357003
ENST00000497298	-1.50380937444071	6.14399246473638	5.00596529159896e-05	0.000744619008312766
ENST00000497325	-1.00428468856289	11.1685140153288	2.06096882288353e-07	1.09937099541672e-05
ENST00000498507	-1.00483836603864	10.3390872691317	1.61438116846372e-06	5.49473890730057e-05
ENST00000502934	-1.53201145756017	6.77309999039329	0.00559847487491797	0.0262757840872388
ENST00000505751	-1.08660987767537	11.9008683519428	2.6495701801537e-06	7.97099957870647e-05
ENST00000508572	-1.23567384017974	3.86325577957447	0.00110261852645703	0.00788192201724956
ENST00000509497	-1.00435874957141	4.35166030398671	2.21044455780129e-05	0.00039861788186884
ENST00000510059	-1.11759162301092	6.13977945008079	0.0238178547943061	0.0762793149310173
ENST00000510744	-1.05885176202731	3.73967012529887	0.00632159911954987	0.0287913404922854
ENST00000510964	-1.101212731052	5.05568508624977	0.00616713554234087	0.0282245383121083
ENST00000511474	-1.69431594766662	5.33078297728452	0.001095082595912	0.0078390871702288
ENST00000514043	-1.90639144990212	9.71906593705968	0.0021888082250104	0.013160319593
ENST00000519134	-1.84291645472432	9.2739012566568	0.00434112780495496	0.0217751039303855
ENST00000520239	1.02008332191909	5.92591753044035	1.47691583054756e-05	0.000295278502782938
ENST00000522028	-1.04503327455091	5.85161013179284	0.0119248958269417	0.0460144955815231
ENST00000522529	1.49072222409168	15.230121178868	4.34755938389161e-07	1.99618228420238e-05
ENST00000528953	-1.07479647722122	8.57535450162087	0.00380959099645772	0.0198048508475226
ENST00000529945	-1.43448115863715	4.41647572986979	4.15720422407985e-06	0.000111289503777012
ENST00000531076	1.73966406911091	10.010179319725	0.000470109942538886	0.00411942371410417
ENST00000532357	-1.60444928724853	7.64791645738298	0.00224816636024624	0.0134218650489095
ENST00000533082	2.18559631112622	6.77066912184618	3.93813774490336e-07	1.84830416785289e-05
ENST00000537214	-1.03074316420896	9.42869871341438	1.07308153515059e-06	4.14712530578518e-05
ENST00000546264	-1.39306899707451	8.94921865145513	1.57126279771687e-12	4.33651453226401e-10
ENST00000551928	1.04049317174647	4.35296616066679	3.94275192166258e-05	0.000617584293910763
ENST00000558156	-1.24057851206696	4.82023191242039	0.00105964479690402	0.00763925072066724
ENST00000558226	-1.15431186585806	5.52920499527769	0.00502515539179709	0.0243174615119344
ENST00000560465	1.26715333005815	5.70554231967062	0.000319284577736941	0.00312527167051606
ENST00000562341	-1.52488322438062	7.20083496628182	0.00523709369600202	0.0250513304759756
ENST00000562904	-1.17912152323641	5.19846610900543	0.000432684471797891	0.00387823374078101
ENST00000563933	1.35682358998418	4.99767007381824	0.00104144863494517	0.00753588552006062
ENST00000565401	-1.20827346892802	7.18552261660514	1.67862696028798e-05	0.000324121803411956
ENST00000566446	-1.16201315754977	7.57275676131408	0.00969931027217765	0.0395940815306853
ENST00000566667	-1.8787867195248	10.5192568151557	0.00230640319041527	0.0136794868974151
ENST00000567299	1.15175556181236	7.02979493716219	0.000605204131721839	0.00501472120810374
ENST00000567877	-1.46187312582076	4.98464270090246	0.00166837344861	0.0106946907936523
ENST00000568752	-1.67649074313901	10.2094458910875	0.000924609999616366	0.00688266564065059
ENST00000570121	2.40860986821564	5.52187158890268	5.44799211141791e-09	5.41982236741847e-07
ENST00000570544	-1.14656180051449	8.33959640177266	0.0070930236041941	0.0312726102333899
ENST00000575568	1.45564656055029	6.38107715804022	8.45140881223708e-11	1.44019947081551e-08
ENST00000579378	1.12630112813196	4.20603514286275	4.42299853009027e-05	0.000674095772374082
ENST00000580347	-1.37423831010034	6.95827364662509	0.0129075094780799	0.0487192765211725
ENST00000585025	-1.20126889462615	6.97686222390062	0.0154574145872929	0.0553723495747679
ENST00000586949	1.12980659172286	7.62903045189786	0.00046677737409554	0.00410101879088577
ENST00000588562	-1.06925165621118	10.3728710886569	1.94059589903936e-05	0.00036230640053315
ENST00000589177	1.66564273927499	6.05121655210016	8.51280572667375e-14	3.48626855170924e-11
ENST00000590085	-1.217877280198	6.81348018695997	0.0243874607126247	0.0776055697131683
ENST00000594193	-1.58226993392394	11.9882146377474	2.09839179516356e-05	0.000382760532119238
ENST00000595905	-1.02690937320894	11.6195649922535	5.82883108017274e-06	0.000144531103473307
ENST00000600588	-2.0246533008894	8.6868417827462	7.38595774901778e-05	0.00101756295824911
ENST00000603208	1.60774214888382	7.7681198454398	2.06668906826375e-05	0.00037970551470539
ENST00000605240	1.64372592445174	9.3784190724944	0.00228658746220857	0.0135905295535903
ENST00000606252	4.10225381279988	6.72619838585859	5.18858609554313e-09	5.20724859889074e-07
ENST00000609178	1.55663558233827	5.89427953935265	4.04277491830824e-06	0.00010943507244218
ENST00000611746	3.2837145343468	8.31716704750374	2.50072208657365e-13	8.94307528171713e-11
ENST00000612725	-1.48335707109436	6.11754524672222	2.59711369551839e-06	7.85975135195558e-05
ENST00000615227	-1.21853087333209	5.58960425725265	0.00433563888185191	0.021751868573227
ENST00000615784	1.47313854284325	5.08633909466016	5.53335911971048e-05	0.000806993230376615
ENST00000617374	2.09922971922033	5.80291830341188	4.27146358418551e-09	4.45185754930539e-07
ENST00000620395	3.06997366592034	10.9248301176619	2.54638784726962e-13	8.97990747639206e-11
ENST00000620700	-1.40728410552985	8.20929904076334	0.000108985480094706	0.00137948670243503
ENST00000628219	3.19203566280843	8.18545545265399	8.150605776612e-12	1.76882078011928e-09
ENST00000632774	4.94270127972352	11.7132835725187	7.60560640112462e-16	5.85193794336228e-13
ENST00000638093	1.1032381515314	14.8551540000171	2.51633967660373e-17	4.9147985175881e-14
ENST00000644215	-1.19276146349437	4.89521494069203	0.0106418824226021	0.0422860777139736
EPB41L4A-AS1	-1.32002073377694	8.66385941491982	5.84919699962924e-08	4.09137633657262e-06
EPB42	-1.46735725180345	9.90726425985214	0.0271046113161367	0.0838466357124789
EPHB1	1.06110545074698	4.98008089537508	0.000450934830525335	0.0039991918553506
EPHX2	-1.03435275919445	7.17184150558174	5.65701806517954e-06	0.000141934136060251
EPSTI1	3.26046187989685	8.9006464162706	5.28096094101688e-11	9.37684470303215e-09
ESCO2	1.58351111526997	4.45682808686293	4.70639986065189e-08	3.42407446595451e-06
ESPL1	1.04042290238722	5.6960832438791	8.5918787004082e-07	3.44095255649944e-05
ETV7	2.35197800228305	6.95627881155195	7.32447283849412e-05	0.00101110066584248
EXOSC4	1.39805189251323	9.01709694658417	8.55688705492417e-08	5.55672427651099e-06
F13A1	1.26065420937504	8.33228955720032	0.000202871616715178	0.00220415627728502
F2RL3	1.14107972446885	7.54752410332404	0.000123460086737348	0.00151731609987802
FAAHP1	-1.11341228800025	5.93237718144793	3.86274144662349e-06	0.000105461148463674
FABP5	1.07525029926554	5.98490266874037	1.68761443663376e-08	1.43311766423304e-06
FADS1	1.03129798403502	6.45282112563603	9.11194422265703e-07	3.60375974700132e-05
FAH	1.14700822927465	6.92178637702816	1.0971320536548e-07	6.71259758418047e-06
FAM102A	-1.31147807454586	9.664349057365	7.04587007185094e-05	0.000987316153390548
FAM117B	-1.45581472862224	7.04169954782962	3.90472191207716e-05	0.000613519765281876
FAM131C	-1.8349032762504	10.9952218538796	0.00214905051754441	0.0129673340520366
FAM160B1	1.04288899400053	7.37072267173132	1.57665729398387e-06	5.39527026301136e-05
FAM169A	-1.22601559137603	5.17374524123829	1.96257046282745e-06	6.35607482419027e-05
FAM180A	-1.13665804958677	5.65345299205787	0.0013261343432207	0.00907228712338754
FAM181A	-1.430146963299	7.32306165878333	0.00823787849322812	0.0349603832227236
FAM20A	2.50274971281387	5.64577957474387	6.15032055263789e-13	1.97674416648138e-10
FAM238B	1.05022309012813	4.91156402744572	0.00195199900365087	0.0120386705615009
FAM27C	1.27136481596329	7.15756600504626	1.49645555301266e-06	5.21255271167517e-05
FAM72B	1.04692012032189	4.11143764804414	5.40697825965078e-07	2.35083193477385e-05
FAM76B	-1.42066067801052	6.12420959034755	0.00062026386311135	0.00510846137386022
FANCA	1.21755161768001	4.91497344800818	1.13071613048634e-07	6.83571744504257e-06
FANCI	1.02517135117581	6.68982544146152	9.80139666776967e-08	6.18662848869471e-06
FBLN5	-1.0611586984533	5.84577717075617	1.66600746465945e-05	0.000323654135693712
FBXL13	1.04383806165797	6.96363980634466	0.00236082244413505	0.0139339011341314
FBXL16	-1.22954799055892	6.43514304178815	0.000118108768382284	0.00146860907835189
FBXO6	1.7212588793294	7.22565011142581	1.43849416837168e-05	0.000289190858504555
FCAR	1.58804587842432	8.58226516356554	2.28911448966848e-09	2.5947725896059e-07
FCER1A	-3.50671590030317	6.58483000297361	2.93557645878972e-14	1.38031892342833e-11
FCGBP	-1.15244694265146	5.5189360648107	3.80651797003709e-05	0.00060218877119758
FCGR1A	1.74080647703506	8.73282566189791	0.00030383579560046	0.00301355261175441
FCGR1B	1.84933338355394	12.2160294573084	1.1773401998405e-05	0.000248700873661814
FCRL3	-1.2636237702858	7.29832564750394	0.000847062562500625	0.0064587884457818
FCRL5	1.3039670721901	5.63957686965144	0.000198838157673863	0.00216961738783715
FER1L4	1.64638104161613	5.09351485188941	6.17796609991799e-08	4.27424352160811e-06
FERMT3	1.23849885398704	9.27642909796659	9.67566107674745e-10	1.28625502827065e-07
FFAR3	2.65061096473032	7.08793344492852	4.12557728887957e-05	0.000638734956963055
FGF13	1.16537749670121	4.68620517885432	0.00116190553775065	0.00820638206092538
FGL2	-1.03759847421745	6.67082000677322	0.0373542418103044	0.106567291667525
FHL2	1.67457551617637	5.44013426015164	1.3794996493183e-07	8.01530334000936e-06
FKBP11	1.27741187857247	10.8686874619087	5.40147808153939e-06	0.000137263706296847
FKBP5	1.06681224573727	7.02626984504399	0.000323471717286764	0.00315288689966534
FMO5	-1.08846469032987	4.2796098169912	8.66426160491793e-05	0.00115361440173294
FOLR3	1.18082760731217	9.38850856666185	0.0204445198719178	0.0680617286046761
FOSL2	1.00079247702539	10.016845869814	0.000767651675565689	0.00598952626552612
FOXH1	-1.03351215303409	7.17360359023144	0.0134614548213685	0.0502498969963788
FOXM1	1.3648288317779	5.0296352123135	4.13299459142008e-12	9.62760235511442e-10
FPR2	1.02678600256222	9.8732873533441	0.000721767483437816	0.00572342228980936
FRMD3	2.38301446244695	6.33046667709003	2.31527969532153e-12	5.93810775191e-10
FSTL3	1.43612516575946	6.26470722648741	9.10568495314633e-08	5.85322649735034e-06
G0S2	2.36754547197068	7.2004389726561	6.18626215814832e-07	2.62667863641378e-05
GABRP	-2.06012338277137	9.0008299160793	6.6186666133036e-05	0.000938328107082031
GADD45A	1.77171570636302	8.89518370407676	1.19394592007711e-07	7.14987756053722e-06
GADD45G	1.04649239300122	6.0716493107678	1.94953290797487e-08	1.60716201514253e-06
GALM	1.39805415038965	7.1530691808305	4.96067310939559e-05	0.000739615096421981
GALNT14	2.30896550293147	8.75804274521849	1.01686110713021e-07	6.31274336702769e-06
GAS2L1	1.60050502376709	7.25656146259721	9.98447369444885e-06	0.000218548078944613
GAS2L1P2	1.65400219813717	6.60659624494147	9.38152048677575e-06	0.000208040337711549
GAS5	-1.76310626216653	7.17173953668238	1.21451972367583e-07	7.22198367771732e-06
GATA3	-1.16285944380139	5.56264548109532	0.000202834485550495	0.00220415627728502
GBA	1.40103295146258	7.94893482815463	4.07689329090849e-13	1.38021863399277e-10
GBAP1	1.37950521560591	7.21753053246995	9.49711993020244e-13	2.77173990974449e-10
GBP1	1.84367228498116	6.98228105046057	0.000287090975482682	0.00289152199860404
GBP1P1	1.83913570458651	4.43449548106125	0.00088713549151653	0.00668133727403456
GBP2	1.25643663935775	10.545857366971	5.07007714438337e-05	0.0007519528549827
GBP3	1.96315018590301	8.56665481177457	3.28062206438779e-05	0.000538102550625778
GBP5	1.00678835218506	11.2013043543078	0.0208267738698496	0.0690265781659512
GBP6	1.09132166529573	3.92749043614088	0.000495032789127952	0.00428404142765775
GCH1	1.18144379439231	7.40813429066077	2.72978005351209e-06	8.11614114036598e-05
GCNT4	-1.04849311344239	4.43198590206015	6.67521255511643e-06	0.000161112473371636
GCOM1	-1.05678440263084	5.02377840884422	0.00288672903123528	0.0161731987714243
GCSAM	-1.19359392441806	4.88923172259779	1.43474040613967e-08	1.25618943628594e-06
GDF15	1.06677060775053	5.90215188035201	0.00383752029000692	0.0199018961644426
GFI1B	1.29236987887752	7.52935938545292	0.000111222437176563	0.00140012340225588
GGH	1.60403471419342	7.16166640595636	2.69155942265334e-07	1.3567875106282e-05
GIMAP5	-1.0157868981676	8.70255558527778	0.000139182672875649	0.0016607082927564
GINS1	1.44152519372052	4.87567240769694	3.05140320405719e-08	2.35495984055368e-06
GINS2	2.0018963226805	5.97060229264021	7.69061958330664e-12	1.69802192904121e-09
GLDC	1.94531521333735	4.33845106119788	7.30698120260886e-07	3.00212879798449e-05
GLIPR1	-1.03245633753203	6.00730972423606	0.000500216545983501	0.00431566371697828
GLUD1P2	-1.33133861483087	6.61178060099491	0.00401734322730486	0.0205861477062558
GM2A	1.00030878279295	8.71975680680483	2.33798047210114e-07	1.22652194560166e-05
GMNN	1.05283245176253	6.04280280485452	0.000941813332342131	0.00697799309060375
GMPPB	1.26209309399704	5.85530774095161	8.55574186287782e-06	0.000194136587703602
GNA15	1.17138809520583	6.51916329441976	4.27810343046951e-09	4.45185754930539e-07
GNAZ	1.07487177846154	9.14128210469557	0.00105324823554812	0.00760176974098986
GNG14	-1.09639089508061	4.33741217478511	0.0123960914053502	0.0472951400260326
GNG8	1.20193075027726	6.06132742066718	0.000154376530166545	0.00179066901665544
GNPDA2	-1.05139988128932	4.5785449568186	0.000514133222862678	0.00439985057691482
GOPC	-1.1389067632406	5.10034887617135	0.00934573973746344	0.0384922466632261
GP1BB	2.12304878951788	13.8333108847318	1.05110972286591e-07	6.46216149474294e-06
GP6	1.61271239734222	6.33124359364457	1.02780919429366e-05	0.00022324297050736
GP9	1.41336650444168	11.7510019185329	0.000140822249541829	0.00167319501081731
GPA33	-1.05241722853235	5.59647070410044	0.00231162769472829	0.0137072720216828
GPC4	-1.06031704996355	5.57405209710501	0.0276044184584457	0.0851075243370621
GPR141	1.5468077837739	5.89089448240116	2.68966051847289e-07	1.3567875106282e-05
GPR162	-1.44459193746335	8.18135526866848	1.20454511303626e-05	0.000252282162241756
GPR171	-1.13035607799708	8.88043398390997	0.000107429775098666	0.00136251219756754
GPR174	-1.19592474763287	6.34352425935964	3.69348661481212e-05	0.000589448891493995
GPR183	-1.9885365987229	7.74907264461014	2.0953626486355e-10	3.30455608767106e-08
GPR20	-2.50805539274467	5.73994951892855	5.88622675845024e-11	1.02367933988911e-08
GPR27	1.11748041931506	4.46060751187204	1.95593458580892e-05	0.000364783009559889
GPR42	1.41850385109205	5.17897644436537	0.00237690716850005	0.0139930558579608
GPR68	-1.4993211766003	6.58002296736709	2.28939046457392e-06	7.12273718144895e-05
GPR78	-1.11609068298895	5.1994406840862	0.0164381849395826	0.0578245182670055
GPR84	2.70574174607536	6.45380130701594	3.3317966968326e-11	6.3132574574087e-09
GPR88	-1.94286862796566	9.70327476500746	0.00349300179403318	0.0186129713645953
GPRASP1	-1.05507677992245	4.6706610272396	0.00403704836532249	0.0206579393478241
GPSM1	-1.02965752562551	8.09943086521841	2.85445508125878e-05	0.000485773920698672
GRAMD1B	1.02091687203736	5.13255996605207	0.00020104668422193	0.00218807387873083
GRAMD1C	-1.60381331048676	4.57322973566048	8.71219466096096e-05	0.00115817452689246
GRB10	1.33433805089198	6.69830421838485	0.000329749713742643	0.00319445821504748
GRIK1-AS1	-1.1737397589093	5.2509212397766	0.0019792609828386	0.0121665892319622
GRN	1.61182595465737	14.9466037845598	2.94225508231409e-12	7.25308726165409e-10
GRPEL2	-1.02284776104834	5.49827428271019	0.000834331193679798	0.00640015206607968
GSEC	1.2835237574253	7.86843477721161	0.00227302700902175	0.0135194258107452
GSKIP	-1.09306734820764	6.63448176085837	0.00509287107695484	0.0245655565187995
GSN	1.33471680035692	7.76642912910071	8.62051445627113e-08	5.58376231018317e-06
GTSE1	1.90035726421246	5.12348545648535	2.58311625374154e-14	1.23750763771229e-11
GUCY1B1	1.21007695031521	4.4262182344869	4.35657186871e-05	0.000666773455807206
GYG1	1.80053974550771	9.1394488879155	1.34591508714907e-10	2.21909934920793e-08
GZMA	-1.60551266096925	9.82455996318945	2.35146597568851e-05	0.000418697721252128
GZMK	-2.12023360780028	7.92160087494198	1.97674044639101e-07	1.0611293165817e-05
H1F0	1.05047656562881	6.07530919855015	0.00088951214317372	0.0066900482308424
HAGH	-1.27303316688277	11.3819880508837	0.00191965369545231	0.0118924923840739
HAPLN3	-1.05564604044304	9.01832568526599	9.02216413533001e-05	0.00118706914484564
HAUS6	-1.03541187206153	4.43263028338809	0.00700216956862682	0.0310228734107492
HBQ1	-1.61361097821559	13.8264565098276	0.00238411443011453	0.0140224807725361
HCG25	-1.15534890463524	5.14302831030384	3.39371635608397e-05	0.000553079922961028
HDC	-1.88493632425313	6.74092687163688	2.23890755024567e-05	0.000402892286380495
HEMGN	-1.01098151006998	7.40672861592851	0.0446718739842144	0.121702097889827
HERC5	1.59909417484178	7.03014995797859	0.00675387873185441	0.0302234287769678
HIGD2B	-1.1005571861145	5.92141955235185	0.0145530403293795	0.0530609200177019
HINT1	-1.22797809273372	11.0646715055154	0.000229935261168714	0.00243668039079083
HIST1H1A	1.06846704310789	5.35946463409062	0.000302975640858873	0.00301090195579164
HIST1H1B	2.71759252072332	8.76294583137083	8.58886133487148e-15	4.84621729230493e-12
HIST1H1C	1.12738518458551	13.0366379487351	1.25880351335908e-08	1.12148350904212e-06
HIST1H1T	1.54010651206614	5.44696018501476	9.20504991824874e-06	0.000205022300416012
HIST1H2AB	1.84300693563105	7.4630924443542	1.3480869036658e-13	5.34832415171537e-11
HIST1H2AC	1.05948230496014	8.7246477598771	1.20615667125255e-08	1.08601149077211e-06
HIST1H2AD	1.84496876796051	13.2961186390747	1.10806595832883e-11	2.2797435272269e-09
HIST1H2AE	1.27557717442166	10.5042664378326	7.34973869206749e-11	1.26092712925869e-08
HIST1H2AG	1.66956052750694	8.86883482103055	2.69812784514737e-10	4.1269978383215e-08
HIST1H2AH	1.61001714930008	12.2840992985649	1.52962819132307e-13	5.88466506149757e-11
HIST1H2AI	2.04525808373579	5.56556935183692	6.72122111342734e-13	2.10689537396338e-10
HIST1H2AJ	1.57451911968657	12.4111539621661	7.04180940819112e-14	3.03048445226069e-11
HIST1H2AK	1.61455746937561	12.5123573428431	1.8204143202616e-20	2.29255078343547e-16
HIST1H2AL	2.47477273012645	7.52856960979202	1.34077315917505e-15	8.72912084220867e-13
HIST1H2AM	1.43324712746365	10.561560568386	1.92272675161151e-16	1.90444023711514e-13
HIST1H2BB	1.71695634313635	10.1359912227314	6.79681143458401e-15	3.92222361671642e-12
HIST1H2BC	1.39139412244017	9.23556101538035	4.49679445036646e-13	1.50234352485862e-10
HIST1H2BD	1.72430937857093	10.414136917207	8.43002411730274e-16	6.23386722694689e-13
HIST1H2BE	1.87810249722287	6.50911042737872	3.75442296392081e-13	1.28822369563396e-10
HIST1H2BF	1.83201249287622	8.81186149735695	1.07793864180703e-12	3.11022046069572e-10
HIST1H2BG	1.72911103430458	8.90961161717961	7.32055488796702e-18	2.06529121289301e-14
HIST1H2BH	1.69530334563365	12.0566484457469	4.22047372331123e-17	6.30364990050561e-14
HIST1H2BI	1.88994865579148	10.5800027151705	1.33351685377747e-18	4.83704663346626e-15
HIST1H2BJ	1.52664086524284	9.0758630093121	1.4794786912489e-17	3.41504031359099e-14
HIST1H2BK	1.75793283177655	10.4365541895642	1.71591013987816e-14	8.37859122339353e-12
HIST1H2BL	1.63457566297136	12.533978941086	2.09208497799262e-16	1.96741221023003e-13
HIST1H2BM	1.83410108407624	10.8185065333167	3.87468074016731e-17	6.30364990050561e-14
HIST1H2BN	1.07287474725703	8.36550421527677	6.24600837117955e-10	8.76201096975801e-08
HIST1H2BO	1.72196679502521	11.6624102154173	5.76759858548193e-16	4.61008908093414e-13
HIST1H3B	1.92219633469721	11.6463600559703	1.09703701850529e-14	5.92656743337615e-12
HIST1H3D	1.20564506047909	12.7096582043298	1.59444464465901e-09	1.93850008078675e-07
HIST1H3E	1.12630958105255	11.6367350601776	5.69671782196226e-09	5.62822421079548e-07
HIST1H3F	1.31025033245506	11.4233047826377	5.97887297612269e-11	1.03271812065804e-08
HIST1H3G	1.38089918173639	11.7441126144208	6.68370849097452e-14	2.9772989876199e-11
HIST1H3H	1.74912208410906	9.54431803716181	1.32786123914471e-15	8.72912084220867e-13
HIST1H3J	1.11829285353553	8.62891932686639	2.12979498670876e-06	6.75970306344026e-05
HIST1H4D	1.3069811061319	10.4233490461868	2.22533853092819e-09	2.56517628835896e-07
HIST1H4F	1.18395585216256	8.85304352181056	4.49898641147278e-09	4.62484874387471e-07
HIST1H4H	2.51758517580278	8.66828515521014	2.35065556173495e-13	8.65007179246552e-11
HIST2H2AA4	1.86905428409929	10.6643410775082	1.92621827163065e-09	2.2854489782698e-07
HIST2H2BA	1.44391933887746	4.69307802540551	1.45800961346429e-05	0.000291958376147253
HIST2H2BE	1.20443238151036	5.62188734597574	2.42856556065313e-08	1.94522738645248e-06
HIST2H3A	3.07789125375727	11.1485746154117	1.20322630999394e-18	4.83704663346626e-15
HIST2H3D	1.22910962075852	12.7971587321078	2.77272488108545e-15	1.63726180129397e-12
HIST2H3PS2	1.27428578735445	7.06674061039257	0.000219022300203498	0.00234057038066794
HIST2H4B	1.10347051107954	10.2309150843478	5.46443435098708e-09	5.41982236741847e-07
HJURP	2.08157732782555	5.39975052527155	8.29315267318354e-10	1.12006084853619e-07
HK3	1.43474556152341	8.38526104972643	2.58230588939887e-07	1.32996610218513e-05
HLA-B	2.3098491950741	12.0884380848446	1.50795160324952e-05	0.000300301312381184
HLA-DMB	-1.5659677651132	9.75133129143282	6.57983199203897e-07	2.76146304313821e-05
HLA-DOA	-1.03830387095131	8.814147010084	0.00126627030514652	0.00876072733459814
HLA-DPA1	-1.36249718390064	11.2971100421404	5.79521781547522e-06	0.000144119858523733
HLA-DPB1	-1.39358373015942	10.3340591008006	1.19096351481234e-06	4.46672889285083e-05
HLA-DPB2	-1.3566214360632	7.69538926393078	1.81436934538149e-07	9.9285888035736e-06
HLA-DQA1	-1.5430240761223	8.24849146706909	0.003710702773044	0.0194224807483736
HLA-DQA2	-1.15077435303418	6.41714715087261	0.0285040641013552	0.0870800032955762
HLA-DQB1	-1.66123316895798	8.65464502396847	1.07568673434062e-06	4.15087566438339e-05
HLA-DQB2	-1.33889196935597	7.18001946051337	0.00022541111275117	0.00239673934835216
HLA-DRA	-1.72890160346178	10.5390099901462	2.97409920163429e-08	2.30933800699377e-06
HLA-J	1.59818334221821	7.4534942380111	0.000148605792145685	0.00174364587262989
HMGB3	1.23205417945332	4.19245470884873	1.57182658349119e-09	1.92803134209781e-07
HMGB3P1	1.65179582252785	5.3853394436269	4.04113639455008e-10	5.96561012755937e-08
HMGB4	-1.16654475749534	4.99478686718209	0.00284155905939341	0.0159720999181656
HMMR	1.47526668600013	4.79188835075021	4.31957700557469e-06	0.000114726338649108
HOPX	-1.66544774545647	7.45649224823289	3.40156960524237e-08	2.59367128668796e-06
HOXA10	-1.13282812283803	10.7376735057337	0.020757400260731	0.068875746009786
HP	3.26686387130968	11.3808359039764	1.53421614208691e-10	2.4812281569254e-08
HPDL	1.29801450236883	5.05479722704591	3.64159666137531e-06	0.000100723072798454
HPR	2.94374381114538	9.96280117591864	5.42132658501573e-10	7.77700018757822e-08
HPSE	1.31359069856965	7.13934545946231	3.29094143858794e-06	9.32592567714133e-05
HRASLS2	1.5891548178819	5.80698417745328	8.45892078569622e-06	0.000192974355498304
IATPR	-1.00882795671954	5.27898532891257	3.99723371967263e-08	2.98511062871199e-06
ICAM1	1.01700260948604	7.54427739156349	5.31580001032728e-05	0.000780644754553036
ICOS	-1.19884374590911	6.5202098058937	0.00193125527209302	0.0119368312107385
IFI27	6.29020560729757	12.1333483570486	1.07092423741439e-14	5.91126898091059e-12
IFI35	1.57098158552694	8.87793808725151	5.92438967342903e-05	0.000854694194307025
IFI44	2.81713150032582	10.0446287183017	0.000119200565013058	0.00147928716825345
IFI44L	3.21117281708942	9.55191108626352	0.000130542595791935	0.0015783843094062
IFI6	2.28470584440788	10.9941875053421	0.000111010813089673	0.00139815255712296
IFIH1	1.46201884068611	9.72346492507339	0.00124381569129842	0.00864069062045369
IFIT1	1.98915991129404	10.4985839605896	0.0141915228324744	0.0522454626996315
IFIT2	1.34402143261247	10.6029861449029	0.0220961493840209	0.0721970568793817
IFIT3	2.23405502182638	11.0210823227253	0.000732689238467607	0.00578661004702023
IFITM1	1.32253995727843	15.087158293235	9.02581831532369e-05	0.00118706914484564
IFITM3	1.46412727819682	16.3552035308743	1.80021524511738e-07	9.88772667552431e-06
IFITM4P	1.55137734921789	14.8473964153525	1.54754479236042e-06	5.32435092450181e-05
IGF1	1.2763724917458	5.08369462739554	6.62146257202315e-07	2.77434911165412e-05
IGFBP2	1.45839106094102	6.62561425035719	0.000308896218960901	0.0030447142452004
IGLL1	2.00507820723493	9.75801000317455	4.11466405411888e-17	6.30364990050561e-14
IGLL5	3.77235938619138	14.4454286706503	1.19418828334984e-16	1.31833194358851e-13
IKZF2	-1.10884537879345	5.25814473021968	9.3446413756155e-07	3.69004337742229e-05
IL10RB-DT	1.10045243773728	6.98391595328791	2.23839721849338e-06	7.00803252463198e-05
IL11RA	-1.14632625029257	6.11893048286924	4.78578639969411e-07	2.15213008857607e-05
IL17REL	-1.10040700526483	6.22467700603877	0.00420070613236916	0.0212851984448185
IL18R1	1.53754305791627	8.19465896133161	0.000659298473326345	0.00535687921159335
IL1R2	1.11548444857388	8.62145259741744	0.0161208983426984	0.056961554386231
IL1RAP	-1.18551722917749	6.56750928412679	9.79687237880205e-05	0.00126914482943961
IL1RN	1.3559295100261	10.2952613874544	0.000115330747152528	0.0014425433502216
IL23A	-1.66623239296668	5.9763987240466	1.30431983108139e-09	1.65419728592684e-07
IL27	1.00034302138132	6.65551024880612	0.000838875266515077	0.00641756007595189
IL2RB	-1.13039935467785	8.60517965124374	0.000125017562577245	0.00153126914201584
IL7R	-1.14735367193221	11.8380529550094	0.000631696898263565	0.00517901709519218
INHBA	1.36202231971695	4.88359209595699	0.000429316894983763	0.00385459168335669
INPP4B	-1.59155124980563	7.27061523030299	3.91162064964576e-07	1.84267087041105e-05
INSL3	1.35578140014709	8.99448069450931	6.6025013205472e-06	0.000159965754799632
IQCH-AS1	-1.00291727006014	3.97402842679303	0.000290756324601187	0.00291802127982163
IRAK3	1.48426442105415	8.80739142947288	9.01210104329258e-07	3.57541027484753e-05
IRF7	1.53121753585274	12.9050771078583	0.00161581895372306	0.0104474812971689
ISG15	2.09929695778736	12.9527264756725	0.00235430545384471	0.0138986677002025
ITGA2B	2.30965257793091	7.41762594033776	3.02688553191064e-06	8.79355269344887e-05
ITGA4	-1.21812499828143	7.70588362294963	7.29693805704839e-05	0.00101078316533833
ITGA7	1.2544108664902	7.89752816496504	0.000188534448807519	0.00207592289231211
ITGB3	2.47477400931002	9.92896582023103	1.32128200510344e-05	0.000271421083036028
ITGB5	1.60315483392928	6.46985533710633	1.32900869333945e-05	0.000272332082910472
ITLN1	-1.63213140455023	5.57757284702127	0.00359469530959151	0.0189717124518474
ITM2A	-1.02691606008584	9.06879814800525	0.000122694771389313	0.0015108355675781
ITM2C	1.51818053749247	7.21262306384496	1.30823673575886e-05	0.00026918508069411
JCHAIN	3.17008804114535	10.7517927249929	1.29639135336044e-12	3.61721679705219e-10
JPH3	-1.00681943276916	12.3662340051847	2.60020722811076e-05	0.000449740202513354
JUP	1.57610791120035	7.18233334254215	0.00631041373989853	0.0287455535109013
KANSL1-AS1	-1.06680536443291	7.74832197221666	0.0015819716305312	0.0102941675219933
KBTBD3	-1.14069035458756	4.91658764186172	2.09775619999798e-05	0.000382760532119238
KCNA3	-1.0370224066702	6.5919596135813	0.0010780576062165	0.00774560290872757
KCNJ15	1.47450215547108	9.60370424424666	2.70498996835296e-06	8.07078734270856e-05
KCNN3	1.65592727827215	4.48372402269247	1.87500141391459e-06	6.13507228101874e-05
KCNQ3	-1.41098366057818	7.09166936101764	0.0124319685426917	0.0474168433193729
KCTD14	1.1639206836722	3.7441127600966	0.00253598668948423	0.0146743933529385
KIAA0355	-1.02652595097508	6.69611453568523	5.58374720149006e-07	2.41940145380604e-05
KIAA1958	1.3121769418233	4.31545186652935	0.000179765007083691	0.00200018111080719
KIF11	1.21520209561584	5.29240035435786	6.48187135275239e-06	0.000157493967002618
KIF14	1.28693325998749	3.95315726175619	3.99534407298163e-07	1.86680327208961e-05
KIF1B	1.15280453514013	7.18246940725009	1.72511928619426e-06	5.79398198356593e-05
KIF2C	1.77537035798483	5.79666501032238	5.79097202670539e-13	1.88510988115483e-10
KIFC1	1.86746878735951	4.66185538136794	2.00792173100609e-12	5.20236129305873e-10
KIR2DL4	-1.29413037780695	5.86813659800825	0.00281326463591397	0.0158490353606594
KIRREL3	-1.0999508120966	4.07103860608375	0.000640487960175083	0.00523924929020797
KJ487098	2.73200874342385	6.95427388049079	1.0420935840727e-07	6.42228111485193e-06
KLF12	-2.09641750713244	6.33818339789886	3.21646844384177e-06	9.18665357228194e-05
KLF9	-1.16336348023302	7.11067204475226	3.71138284176796e-05	0.000591190224186514
KLHDC7B	1.34511069296703	7.88117618811422	3.55953734099981e-05	0.000573842619843341
KLHDC8B	1.64114141604006	5.52475770747345	1.53060069988364e-07	8.6507849736871e-06
KLHL3	-1.09322828490342	4.90752461745525	4.3176199731315e-05	0.000662008989962451
KLKB1	-1.20070816835551	6.0269047172547	0.00161556795468758	0.0104474812971689
KLRB1	-2.76867851050305	7.31928602559858	2.4670724328752e-12	6.26414361431342e-10
KLRC1	-1.96011441358632	6.38366243505761	2.01804854075501e-06	6.48114617184033e-05
KLRC4	-1.34753712455353	7.42963894093361	0.00011579313091873	0.00144618956574396
KLRD1	-1.08458363049415	7.55836860951423	0.000677028505965155	0.00545727961744801
KLRF1	-1.64907242741301	6.20762255824508	6.80567591946876e-07	2.84220717336752e-05
KLRG1	-1.2023877313069	7.20083452320049	0.000189430691269903	0.00208308128282118
KLRK1	-1.21223772173809	4.96057768672032	5.40148336953613e-05	0.000791853719606767
KNL1	1.41466480067141	5.38378904313603	2.90563320386295e-06	8.49964662203735e-05
KPTN	1.02171039895525	5.94423242172588	2.10303431891168e-06	6.69989264635965e-05
KREMEN1	1.41235198031365	7.55261422832937	0.000330308427402928	0.00319865037383209
KRT16P3	-1.28983557136827	4.39640814289016	0.00461078025523726	0.0227988941500933
KRT31	-1.11545843235948	5.24342245584281	0.00163114592811549	0.0105117833149189
KRTAP19-2	-1.51685007010153	7.03113203368642	0.00191584116135592	0.0118733519472756
KRTAP2-1	-1.44084802904493	7.42466470930106	0.00435501758456053	0.0218275269422772
LALBA	-1.51076220951827	6.59300934138226	0.0102057641456112	0.0410672832680212
LAMA3	-1.88565823466486	6.9096555581014	0.00157707170543963	0.0102882675722844
LAMB1	-1.01786237497149	6.86823490463007	0.011571128969682	0.0450203088674832
LANCL1	-1.08748679768709	4.29848004861948	0.000211510375557906	0.00227658327502789
LAP3	1.56877842345287	8.46504401638387	7.96633452114109e-05	0.00107994233756697
LAPTM4B	1.07644555162204	5.56067433453108	8.86011799353928e-05	0.00117374269008801
LCE1B	-1.22088593214765	4.5009327185395	0.000575554310830993	0.00481988769997023
LCN2	3.5336334340953	9.36660842579089	1.38249240814239e-09	1.72072866348742e-07
LDLR	1.14626620345014	7.30504623486545	1.55613647974973e-07	8.74156224719591e-06
LDLRAD4	-1.02490778902894	5.23114809459194	4.80915148889439e-05	0.000721685375026699
LEF1	-1.21592077924806	9.29423226396854	0.00158674239744561	0.0103199221858457
LEPROTL1	-1.50145346708439	8.48037866440341	2.83797946696466e-05	0.000483943160817324
LF205854	-1.48205067760599	8.01111251915508	0.00307865734805864	0.0169566569901425
LF206913	1.22880551540716	5.0902694509198	0.000907480143959162	0.00679098978345626
LF209623	-2.06122270998477	10.0890009178365	0.000127322100409491	0.00154977730177247
LGALS2	-1.42955512090557	8.87394812135506	0.0336698298675787	0.098537419336986
LGR6	-1.58009447140653	7.95586635409687	0.000807583342819008	0.00624462515909188
LHFPL2	1.52787910829252	7.69769737819171	8.6451739031118e-09	8.04064507596746e-07
LHFPL5	-1.22719481096016	5.18663634132431	0.000837157945099114	0.00641735430079063
LILRA5	1.37900967267931	8.80279099575753	6.4922464230913e-06	0.000157595247541789
LILRA6	1.37646165345813	11.3431761245655	3.21729636625695e-07	1.57096869299289e-05
LIMK2	1.35171476953223	8.87461957035355	5.74515116247596e-05	0.000833929341695742
LINC00299	-1.09149165137245	6.30072826283283	0.02677484056228	0.0830795523300564
LINC00494	-1.23900080319556	7.07038768049016	0.00733628867001644	0.0320501902306241
LINC00513	1.10367733249743	6.63958604474983	0.00167093129309533	0.0107056816712045
LINC00534	1.39741005696235	4.67003128132543	3.19632112470167e-05	0.000528715242197394
LINC00570	-1.67803917477877	7.55799549350173	0.000491111601868833	0.00426131618434998
LINC00644	-1.79338090139731	8.28176514051829	0.00211312023722135	0.0127991975055552
LINC00649	-1.25718714142873	7.43459825736763	7.02261470062898e-06	0.000168150371556237
LINC00673	-1.04645957664392	5.68401062921512	0.00438748932942223	0.0219685942739814
LINC00836	-1.53114729346832	5.08973781041968	0.000125590900320155	0.0015353291044916
LINC00853	1.03628111631942	6.35649191412296	0.00226964626570958	0.0135088111422016
LINC00870	-1.28982532950268	4.9832147312707	0.000732644660360346	0.00578661004702023
LINC00891	-1.51592944011835	4.49763811710879	8.45814529034881e-07	3.40890106455947e-05
LINC00987	-1.21594631895886	5.02129919554501	0.000132183670863197	0.00159291674745488
LINC01093	1.00122905865072	4.44075848155568	0.0165935215055995	0.0582424805845558
LINC01153	-1.03181614436803	4.28202684550601	0.00117196589182622	0.00825845574042895
LINC01270	1.0361853325509	6.63787028731041	0.00674325277801962	0.030207821327928
LINC01300	1.58430449132384	4.63760987491572	3.88403011645711e-05	0.000612162685828445
LINC01397	-1.24648157476195	6.74433904479757	0.0250684761756769	0.0791880665061721
LINC01686	-1.30121093142493	8.73445395887757	0.00495699484996456	0.0240840138223211
LINC01713	-1.03411988379146	4.70850495306254	0.00328631775532083	0.0177956388115881
LINC01762	1.17807330353769	4.99815796222625	8.52576290399928e-07	3.42141048741281e-05
LINC02127	-1.30912550003484	7.07297361432745	0.00500750225253983	0.0242458981110295
LINC02210	-1.14569538581718	4.76759785235125	0.00029040578695426	0.00291680907300459
LINC02345	-1.09713572842896	3.88710678692478	1.47659399192213e-05	0.000295278502782938
LINC02346	-1.31748404217114	6.90388980774971	0.0120636803409946	0.0463893544658782
LINC02541	1.42625737879751	9.33308852889788	1.97826454211402e-06	6.39874076290664e-05
LINC02555	1.42444088404651	4.61520138424492	0.000178909523189351	0.0019932828886796
LINC02574	1.25551774117679	5.24216540590333	0.00418837321938154	0.0212434120584095
LINC02576	1.09595734665967	3.75390792903343	6.55971303113386e-05	0.00093361924648834
LINC02597	-1.65151653110503	7.11053852551226	3.21722214187635e-05	0.000529820713709771
LINC02601	-1.55078348491371	14.5706271389579	0.00122634717397472	0.00853198581456089
LINGO1-AS1	-1.01121806194469	7.35997002432007	0.0197805881413502	0.0663385171703901
LIPC-AS1	1.56882327668599	4.79788329934064	2.47874596246717e-06	7.56464407848604e-05
LLGL2	-1.08440323959828	8.75482930876901	7.56185534514958e-05	0.0010367336342802
LMNB1	1.40047898020903	8.15786919363049	3.01299949677473e-06	8.76323828437655e-05
lnc-AC003101.1.1-1	-1.01555647034995	6.52910091442958	0.0278646803306212	0.0857382571830831
lnc-AC018816.3.1-4	1.10749512234544	4.20474471862557	8.90139429201575e-08	5.73642899666426e-06
lnc-AC040934.1-3:1	1.10172150169577	7.02036534580187	9.75568263631134e-05	0.00126509978456885
lnc-ACOT9-1	1.17283260234942	4.07961072449813	0.00195307156241401	0.0120394367665098
lnc-ADCY6-1	-1.20361319924749	6.06006582240349	0.0120535206493029	0.0463643300721786
lnc-ADD3-2	-1.49871010421663	6.92673839565059	0.0147421044039809	0.0535503251675937
lnc-AIPL1-2	-1.33794053694719	8.65683489717053	0.00807260669009479	0.0344716633769741
lnc-AL137145.1-1:2	1.42365246814406	4.7080807522902	9.89684756322137e-05	0.00127753358656713
lnc-ALDH3A2-2	-1.1871502399794	7.13006409914866	0.0388657201822062	0.109600122295246
lnc-ALDH7A1-2	-1.06974007124106	3.87933493802562	0.000646729066277341	0.00528349347549806
lnc-AMELY-4	-1.32931022652986	6.73251878369828	0.00741611985771341	0.0322933800904135
lnc-ANGPTL1-1:1	-1.30729310144214	8.31651630803222	0.00516841727898375	0.0248308955781791
lnc-ANO1-1	-1.84351080807404	6.56015682883783	8.55847526027078e-05	0.00114432988590593
lnc-AP001496.1-10:1	-1.83680179226412	6.34594935667598	0.00461871327823081	0.0228247856846163
lnc-APOA4-1	-1.04390432589986	6.11191114792563	0.0143656590233209	0.0526588780625918
lnc-C10orf11-1	-1.17760251496784	5.62432795412793	0.00956464987223235	0.039157695083175
lnc-C17orf63-3	1.1840326418784	5.91823813547416	5.42746380490713e-06	0.000137636701700557
lnc-C17orf97-6	-1.86215406947493	10.5030175981617	0.00320854618687132	0.0174801856111988
lnc-C1orf138-2	-1.44188627209807	4.69602273233001	0.000396395234304336	0.00363869307365314
lnc-C1orf177-1	-1.57429837900567	8.51190910056114	0.00935330272302515	0.0385160086669367
lnc-C1orf201-3	-1.10747000517224	5.94934036250052	5.2038334413563e-07	2.28599541365879e-05
lnc-C5orf49-1	-1.50269180844287	4.62487056766294	8.86166254538505e-05	0.00117374269008801
lnc-CCDC102B-8	-1.06398810000996	4.24886890145357	0.00762197648408097	0.0329524271934786
lnc-CDC25A-1	-1.4598247774982	8.02739732952909	0.0129738895069768	0.0488898825277009
lnc-CDKAL1-1	1.0809985487341	6.09332041960599	2.25236379400113e-06	7.0344119426178e-05
lnc-CHP2.1-1	1.42235677808442	5.78792674521309	5.81755991646072e-06	0.000144392633273562
lnc-CLEC18B-3	-1.17004088973719	5.80643491261303	0.0104755576029997	0.0418544269233306
lnc-CMPK2-1	1.83991057817542	5.26582617077449	0.000137201668878126	0.00164247410395309
lnc-CNBD1-2	-1.11035801822123	3.89885738624945	0.000904681718437913	0.00677603938432362
lnc-COX19-2	-1.16888005238684	6.58955361827026	0.0107068780601881	0.0424833443751688
lnc-CPN2-2	-1.81866737405243	7.27575965774492	0.000418768069074042	0.00378429498935376
lnc-CSN2-1	-1.06884185514606	4.55334290283784	0.00659633084287105	0.0296965690289097
lnc-DDX31-1	-1.5103083288279	7.54568528278554	0.0051386348393828	0.0247346117927524
lnc-DHRS9-1	1.1554506411477	4.6430487604861	3.68175966592627e-05	0.000587946916210906
lnc-DMRT2-1:1	-1.17591477864292	5.287233128918	0.00141758029120621	0.00951964590690739
lnc-DUSP1-1	-1.19763750274495	6.01548010974961	0.0128639392227602	0.0485809017393861
lnc-DYM-1	-1.41352729527989	6.85521125952754	0.0123657464768296	0.0472006417307848
lnc-EGLN1-1	1.32187627125368	9.40536529349811	4.03567104388391e-07	1.87330390265551e-05
lnc-EPB41-1	-1.25895059493781	4.95140162446948	0.00514951521814091	0.0247635115348136
lnc-FAM169A-1	-1.17004041313643	4.15759103026712	0.00147524539798396	0.00980318134001853
lnc-FANCI-1:1	-1.08606995139292	6.38681795263321	0.00560226353123275	0.0262884999670173
lnc-FBXL5-1	1.23646084106003	6.048178485901	0.000121071814778612	0.00149665747275742
lnc-FMOD-2	-1.57614608076219	6.55266466140298	0.00232181646673764	0.0137484239521771
lnc-FRG1-5	1.01202696446887	8.55419379853551	0.000327075855600539	0.00317784859944959
lnc-GNB2-1	-1.76218742584417	7.75815979315661	0.00757618559630956	0.0328271209003235
lnc-HIST1H3F-1	1.65847689736268	5.08604255234075	3.92226941543224e-12	9.2213280303e-10
lnc-IL18R1-1	1.08639588372146	5.65546173711018	0.00947706323432575	0.0389120492533579
lnc-IL1R1-1	1.15295124077922	5.75664463396876	0.00635145800862433	0.028891055230559
lnc-IRF2BP2-3	-1.80438243836974	9.9644748267303	0.00261113804164949	0.0149896916155375
lnc-JMJD7-PLA2G4B-5	-1.82224815451382	7.85324645940399	0.00248295449022749	0.0144366149442102
lnc-KBTBD3-1	-2.1652622042974	7.554474298264	0.000220414066821494	0.00235445249081386
lnc-KCNG2-1:1	1.1822836578945	4.56892877811957	0.000838845933482993	0.00641756007595189
lnc-KCNJ12-1	-1.431918111006	7.29386043541252	0.00450589229054847	0.0224243651801874
lnc-KLF7-1	1.27187052907329	5.68721931519323	0.000410195931767654	0.00372771064200098
lnc-LCP1-1	-1.21868569232768	6.89573320704442	0.0311073970758759	0.0929232846063018
lnc-LGALSL-1	1.03444662921985	8.32315971858609	0.00111922715663842	0.00798042592929128
lnc-MAGEB1-1	1.18638632576037	8.4264187564351	0.000465653345755238	0.0040937792821972
lnc-MAPK13-1	1.44031770099022	6.94988424661017	8.44809046766376e-06	0.000192900598079542
lnc-MARVELD3-2	-1.69749189486392	8.17365003288269	0.00206164358988836	0.0125413527583583
lnc-MINA-3	-1.02882943291862	5.16226675000124	0.0277388696801449	0.0854236070404559
lnc-MKL1-1	-1.15132910527966	7.29391635146701	0.0251994376245496	0.0794451356079807
lnc-MTFP1-2	-1.67270259473793	7.08508898177415	0.00463591430208636	0.022887517022025
lnc-MYO10-1:1	1.02297853283855	6.44718260892663	0.0028640128934986	0.0160743040183075
lnc-NTM-4	-1.10836350184076	4.42096679752331	0.00282205641424092	0.0158809473435264
lnc-PAQR4-1:6	-1.74353251271956	8.72924376334191	0.0017217186359371	0.0109454576577564
lnc-PARP11-1	1.13580006575481	5.34914833699236	0.000111427480257017	0.00140135747385754
lnc-PCYOX1-1	-1.13909701753482	7.24796853628951	0.0132039219801894	0.0494922915558001
lnc-PDCD1-2	-1.46947689848238	8.3971974226907	0.00452085847619784	0.0224636237904382
lnc-PIK3CG-4	3.05147387532923	6.96326805831965	3.53227325183642e-06	9.80762964279857e-05
lnc-PPP1R14D-1	-1.6973206800913	7.96657027122958	0.00296166676624621	0.0164694877051593
lnc-PXDN-3	-1.31136622083523	4.52855204826609	0.00492384667789689	0.0239483031279992
lnc-QPCT-3	1.03888235422096	6.45867880523588	2.90138536922781e-05	0.000492440346992402
lnc-RASAL1-1	1.20373973083948	5.24050945507004	0.000260744970055208	0.00268801280335842
lnc-RBPMS-1	-1.83441613149325	5.94634426616973	0.000854721698256766	0.0065015693949783
lnc-RER1-1	-1.6222824783855	7.47322481375586	0.000376663350127064	0.00351741784592728
lnc-RIC3-1	-1.20025800085314	5.80928903501573	0.0142541275017363	0.0523847953968138
lnc-RNF144A-3:1	-1.11136479881797	6.20186539258146	0.000116342252964744	0.00144948289746213
lnc-ROPN1L-1:1	1.16471637601197	5.28076400752161	7.30414194938282e-05	0.00101102795822066
lnc-ROPN1L-2	1.36746743842082	4.73348086684639	6.56077595378801e-06	0.000159106649706429
lnc-RP11-1220K2.2.1-1:2	1.52894551358707	7.29714425903356	0.000640081374460038	0.00523881552464259
lnc-RP11-211G3.3.1-1:1	1.25476590930064	6.72297381075201	5.24231507131596e-05	0.000771638388265412
lnc-RP11-778D12.2.1-4	-1.40022597504117	6.86617923461846	0.00727816887490073	0.0318565740221694
lnc-RP11-90J19.1.1-1	-1.21488587397476	6.25958597914628	0.00520421515995304	0.0249509492308096
lnc-RPP38-2	-1.12822466001412	6.37883320671063	0.00150272433071405	0.00995192318235798
lnc-RTDR1-1	2.01211080031816	3.50405569769022	2.97133901785755e-07	1.47354041020353e-05
lnc-SARM1-2	-1.36977374900117	5.80773931576441	0.00217865908291121	0.0131117167040054
lnc-SERHL2-3	1.05965188541777	15.4376516567752	0.036611031813968	0.104955482532287
lnc-SH2D7-5	-1.46870917816985	7.33511304648348	0.00835329392269985	0.035349747665212
lnc-SLA2-3	-1.18429129162149	6.19223278798126	0.00724012156821251	0.0317338040287388
lnc-SLC16A3-1	1.36856500010639	5.11860084010756	4.25345061503278e-06	0.000113325671108392
lnc-SLC2A13-2	1.59160480791332	4.76331313623365	4.65735843483584e-05	0.000701810017916421
lnc-SLC4A1AP-1:1	-1.03210736564769	5.72792210688642	0.0229286909595427	0.0742484877125045
lnc-SLC9A4-1	1.47333637026764	7.45494236104598	0.00140877199989349	0.00948306729832866
lnc-SNRPD3-2	2.09873498452976	6.87891082541755	1.54693631398924e-09	1.90671164798548e-07
lnc-STT3B-1	-1.38014223040493	7.09453264588378	0.0109708763327088	0.0432280448423044
lnc-SYT13-2	-1.66583458161679	10.5148468625402	0.00156654317996493	0.0102331098231257
lnc-TC2N-1	-1.18778210153673	5.48517721995195	3.25007803770969e-06	9.26181048883128e-05
lnc-TCN2-1:1	-1.13924205734876	8.56456631363455	0.0149652576392321	0.0540167814079673
lnc-TGS1-1	1.25022089292583	7.93377141565352	1.4792601508857e-05	0.000295514512125404
lnc-TIGIT-1	-1.04528880984995	5.98112705288727	0.000160636648552865	0.00184224261219774
lnc-TIGIT-6	-1.12525224853005	6.55964947462388	0.0248288690237994	0.0785386586997995
lnc-TLR2-1	1.59642179486671	5.37373185386671	8.14353538858564e-07	3.30307519251722e-05
lnc-TMEM140-1:1	1.20806899063243	9.86900991424826	2.6284179200567e-05	0.000453692450089461
lnc-TMEM185B-1	1.72272137818344	4.7231055905809	0.000111839435314028	0.00140440905146315
lnc-TOMM20-2	1.34841143109686	5.39286684149541	1.19072456287224e-05	0.00025090196992439
lnc-TRPV6-2	-1.05149628504336	5.83071178265328	4.60962681003964e-06	0.000120662921993522
lnc-TXN2-1	1.3361951154466	4.73071345054272	3.70367094344509e-05	0.000590332133867007
lnc-UBE2B-1	1.0670961114656	5.44135284496816	1.55983275813234e-05	0.000307975999702474
lnc-UQCRFS1-7	-1.1426093249148	8.93184716435264	5.52918828830328e-06	0.000139676783482419
lnc-USP14-5	-1.08448585904707	6.4260887108982	0.039040756913508	0.109971584068214
lnc-VRK1-5	-1.24306734914989	5.73647972697387	4.80891185766662e-05	0.000721685375026699
lnc-ZNF205-1	-1.31790702127322	6.84191808640141	0.00104495986653031	0.0075545311176506
lnc-ZNF30-1	-1.20797356724115	6.73711791041428	0.0286437621525341	0.0873731096606191
LOC100133286	-1.92659031810437	9.79383723598459	0.00349655289777308	0.0186279846049845
LOC100289061	-1.31463484761553	9.0940735596579	0.00401292739614008	0.0205676704714156
LOC100505664	-1.86545984245489	13.8185120991167	0.0036953654893421	0.0193581648730937
LOC100505736	-1.9563141761749	8.80210775458102	0.00395926225457799	0.020346008481277
LOC100507507	1.3007540302692	8.57918985499493	1.05094252802615e-05	0.000227683291204028
LOC100652833	1.12580667252356	5.33893983176617	0.000713229523976779	0.00567343698098195
LOC100996318	1.74541454945782	6.00404250382087	8.84194037919945e-06	0.000199143936479354
LOC100996701	-1.3513928459253	8.39464655830857	0.00226740255972184	0.0135088111422016
LOC101926887	1.25816615473258	5.28823995616727	0.00136314896984198	0.00925942094522679
LOC101927596	-1.26510168833334	6.56135329762828	6.41561266589987e-07	2.71046291513916e-05
LOC101927815	-1.39418382543586	7.2866698236458	0.000738159639402534	0.0058188796659639
LOC101927851	1.18122667213297	9.01561086280436	8.39634987625652e-05	0.00112628502490329
LOC101928595	-1.32925465669118	4.44569984740814	1.74400326391944e-06	5.82657722028664e-05
LOC101928635	1.27985192728789	3.64659117426052	0.000116017607017821	0.00144756907114963
LOC101929117	-1.09716342380295	5.73691859170829	0.00601373817789959	0.0277526037940837
LOC101929439	-1.276801787038	4.89308731822294	0.00447268241827181	0.0223071850878687
LOC102724156	1.38181451109047	8.39661276550897	8.33498961326396e-06	0.000191127706132847
LOC102724404	-1.37184770501746	6.56239160347442	0.00233546063768546	0.0138195481359757
LOC102724484	-1.99106333273825	8.35315955523921	0.000465792144707483	0.0040937792821972
LOC102724728	1.36361662221939	4.92222492902124	0.0003607695015411	0.00340658178268132
LOC105369183	-1.22406923672261	4.04464799668677	8.17989655746176e-05	0.00110476464622613
LOC105369213	1.17548811989046	6.87585092667204	2.8206479844929e-07	1.40705447886561e-05
LOC105369351	-1.02776577107889	5.94915723249952	0.0161119368476944	0.0569401599308974
LOC105369609	-1.50744808275593	6.63038083803075	2.71973466088276e-06	8.09575413534282e-05
LOC105369791	-1.35116616490281	6.11400753080257	0.00293252772862248	0.0163504197535031
LOC105369964	-1.08742063626363	4.80287490919316	0.0177935991736593	0.0613147909051793
LOC105370204	-1.12560590960259	4.41653165061259	0.00559851884179283	0.0262757840872388
LOC105370474	-1.03603181593294	5.39450377201135	0.0287795996078669	0.087661086089653
LOC105370890	-1.01905300270244	6.1488510693399	0.0154062960281348	0.0552672029457997
LOC105370969	1.37589355380335	6.48196545680876	1.37207611612509e-06	4.89991345492717e-05
LOC105371894	1.49343062328456	6.35613806962538	1.60702627774169e-06	5.48206330200781e-05
LOC105372379	-1.87916831420879	7.91639950474555	0.00595202897151661	0.0275529567211993
LOC105372990	-1.16188072223166	8.82024787752756	0.00167838084354807	0.010739860886726
LOC105374264	1.32010584152872	5.25490746596293	0.000878594522807901	0.00663392179813697
LOC105374435	-1.24919403268449	7.97323002803537	0.00524535877327807	0.0250677403749865
LOC105375423	-1.84370556568839	11.1838706394261	0.0017022956326935	0.0108600473391258
LOC105375486	-1.0711067537779	4.89954922533974	0.0103715408461039	0.041522976630044
LOC105376544	1.15268755612439	5.52783375889465	9.4167533269517e-05	0.00122993352064606
LOC105376553	-1.30019010872659	6.10668550121895	0.0103428161262185	0.0414598124994947
LOC105376898	-1.46100550511175	6.33848240110659	0.00761170944231541	0.0329291417318357
LOC105377156	1.71967955359659	6.69618130858944	6.18389982583308e-06	0.000151559266870394
LOC105378085	1.80000079551473	6.20134400686091	7.09257403990109e-06	0.000169414437861833
LOC105378180	-1.12852402272838	4.46771386433937	0.00138455701190933	0.00935089318239293
LOC105378383	-1.17595162061546	7.27019314189282	0.00528276911598073	0.0252019061557977
LOC105378453	-1.29074600282761	8.46011122520163	0.00862500056501071	0.0361979155944111
LOC105378906	-2.16934950801861	12.214972512199	0.0032992182236587	0.0178310876792077
LOC105379164	-1.78185370680812	6.09396521575743	0.00173242984254496	0.0109997814783844
LOC105379807	1.07616947854565	4.80151938377863	1.38777800126838e-05	0.000282122267655767
LOC107984128	1.372397898123	4.92244266828987	3.34841230551914e-06	9.42566927377345e-05
LOC107985366	1.41648717761969	6.56148087899366	7.25524590701659e-06	0.000172166307313139
LOC107986009	-1.13915733436081	4.97466178141287	0.0116186004578318	0.0451220379664739
LOC112268348	1.02665873959474	6.49439907180072	0.00651627929885788	0.0294875864689539
LOC145845	-1.29793753898296	6.45593985323565	0.00479191799364897	0.0234660732452731
LOC283710	1.62775232328882	5.33646187886808	6.83846478035875e-07	2.84648293832933e-05
LOC284933	-1.93766260536046	11.111674668682	0.003384078007078	0.0181621485262561
LOC399715	1.28996876447958	6.57320653027404	0.00139689916571742	0.0094256355877574
LOC399716	1.48348979083393	6.41559697431347	0.000342366506435641	0.00328534692551299
LOC646652	1.48263271078693	7.93245302805117	1.71632384685335e-05	0.000329645830525367
LOC728613	-1.02046713167819	7.67366106613938	0.0144300934287047	0.052810199027764
LOC728975	1.1484860344369	6.99108433802675	0.000141018548093234	0.00167474366446927
LOC93622	-1.3948943069165	6.54264221249621	5.08134457498677e-07	2.2516652723122e-05
LONP2	-1.03417502964419	8.17830763537864	9.80853999583817e-10	1.29040745613641e-07
LPAR6	-1.46381154640715	7.55168037615353	3.66492371587819e-05	0.000586212071357903
LRCOL1	-1.12739989631038	4.45963652773141	0.00659871775279069	0.0296965690289097
LRFN1	1.20596426393266	7.39011147595566	1.0307668864823e-07	6.38346390601761e-06
LRG1	1.0773702716624	10.3450018051274	0.000915489029590898	0.00683608321386267
LRRD1	-1.67679845366327	6.85233008597466	0.00218639759800918	0.0131489392257345
LRRN3	-1.60275092823126	5.97668086046345	5.33855889610017e-05	0.0007830811607792
LTB4R	1.08268700100522	7.25471904140018	3.75348089008135e-07	1.77827737672951e-05
LTF	4.04621186056906	10.109485442461	5.2703969465144e-09	5.26852948302942e-07
LUC7L3	-1.080984443686	8.36294345010987	0.0014131318716228	0.00949887656879687
LY6E	2.87697732144458	10.9826884825087	1.46320169008467e-06	5.11737659957848e-05
LY6G6F	1.31751070296397	7.93337550377823	0.00104125521408844	0.00753588552006062
LYPD2	-1.42571685948206	3.8040844889778	6.93351200759072e-07	2.88132247765525e-05
MAFG	1.16800111136981	6.13371313930078	9.36833792795357e-09	8.68144044995143e-07
MAL	-1.07048284920214	10.1388637551254	0.000640228607497379	0.00523881552464259
MANSC1	1.29401076070033	6.51338877460621	2.32156724693181e-06	7.17857845951845e-05
MAP1A	1.07795058732742	4.29829920174642	3.44948294647497e-05	0.000560728690742291
MAP2K6	1.31893052731209	7.69299779967746	1.53781051640078e-06	5.30523733993645e-05
MAPK14	1.57434095042166	9.12306201712071	4.29780834308278e-08	3.15392056760737e-06
MAPK4	-1.90409548669869	12.0450294402416	0.0038730449433849	0.0200182146690634
2001-03-01	1.45810985969351	7.53727732073306	1.30652205760683e-07	7.67914388071647e-06
MATK	-1.35055457700793	6.91319128212092	4.78990593404448e-07	2.15213008857607e-05
MBNL2	-1.10830846736583	5.41252597813369	0.00716908240296387	0.0315149188527797
MCAT	-1.3691052519503	8.42239583561013	0.000343192416853646	0.00329078499106153
MCEMP1	2.16814389455871	11.0007609998741	1.76992366205775e-06	5.8822161915325e-05
MCM2	1.34619202051381	6.2613639756761	1.29258057682311e-08	1.14754942049355e-06
MCM4	1.56286621036945	5.29070567445515	9.79582972394552e-10	1.29040745613641e-07
MCM6	1.09234387982774	7.93073220605015	1.3742985145218e-09	1.71895633409965e-07
MCTP2	1.03494581525258	8.16511467465875	2.70036266839045e-05	0.000462651204541848
MDFIC	-1.25141992023259	4.63908780006038	0.00173426900294918	0.011005954574827
METTL7B	1.64968025658061	4.93809487416884	1.11065054456617e-05	0.00023658161054597
MEX3C	-1.33860915933621	5.98948133706068	0.00109507774243384	0.0078390871702288
MEX3D	-1.06483885691242	9.46985449028133	0.0146460696268339	0.0533082502716369
MGAM	1.63772231744878	7.95120799967452	3.68732720852314e-06	0.00010158672031794
MGAM2	1.68882072267106	4.95155284456342	2.56844265848986e-06	7.79155645659689e-05
MGC16025	1.22063192906335	6.0817368701123	9.97400535584883e-07	3.91421901067013e-05
MGLL	1.38952241279666	8.23363637814906	3.84345236575831e-06	0.000105160667046303
MGST1	1.12599309278034	8.17511241369174	2.18755595048105e-06	6.9084867087891e-05
MIB1	-1.12087038007029	4.80785058357362	0.000271647328756155	0.00277784829820682
MICU1	1.05271539025293	7.33164450073663	1.3564425215562e-10	2.22202787515054e-08
MIER3	-1.12451989224562	4.98318300374473	0.00486646630502809	0.0237164119002255
MINOS1-NBL1	-1.28817941106247	6.89647512716129	7.26619780633776e-06	0.000172199309608481
MIR3150BHG	-1.08396069447209	7.27441356513261	0.0194252299382702	0.0654831693409734
MIR3945HG	1.20738121844245	6.29885042682373	0.00652962862808347	0.0295269457694866
MIR4435-2HG	1.31631828216779	8.28939475074466	2.38618742878383e-06	7.30852653851027e-05
MITF	1.24762062472851	6.01623111518703	1.25387228640873e-08	1.12102363465508e-06
MKI67	1.86764725529923	6.21211030794695	1.21875329217715e-12	3.43837387129667e-10
MMP8	2.27643960857715	4.59723817329456	1.58211679086685e-05	0.000310925134960528
MMP9	2.64071004098168	13.4241934277389	1.92545342949449e-13	7.29689373556635e-11
MMRN1	1.04778493206604	6.03330213429048	0.0191680319819311	0.0648495003402016
MOV10	1.15887249629166	6.76189049196376	0.00289690107505005	0.0162158763660925
MPIG6B	1.98390999910955	5.87245347356409	6.70871281256291e-08	4.53034380382406e-06
MPO	3.65435990365462	8.2930295845528	6.02326119100702e-12	1.34680812530103e-09
MRC2	-2.41703470504332	7.72884276578804	8.61194666791438e-07	3.44355807629943e-05
MRPS35	-1.33726090589443	7.77525970396169	0.0001772792173719	0.00197946200892257
MS4A1	-1.09431486518997	5.85511577287301	0.00558197911878729	0.0262466725565052
MS4A14	-1.0548565637468	5.2940597693208	0.00178197669135082	0.0112217683953593
MS4A2	-1.1143859849545	3.63171073739343	5.4059984363297e-06	0.000137263706296847
MS4A4A	1.91787973264908	7.71304534910819	8.4767112275925e-10	1.1387945755545e-07
MS4A7	-1.79642622954352	6.69014133858059	3.1950939038268e-05	0.000528715242197394
MSN	1.14894729220246	6.67106792467555	0.00011043564156725	0.00139241601010439
MSRB2	1.16762174576817	8.4110625656925	2.97830614012951e-07	1.47411639773934e-05
MSX2P1	-1.06261881102213	5.20833224094244	0.00015971725065783	0.00183584459549704
MT2A	1.01751547665736	13.7958820387655	0.0144700807874792	0.0529027820410202
MTF1	1.35587211123077	8.74484438447948	6.16450670021939e-10	8.69572164584837e-08
MX1	2.27692996402162	11.9665304216271	0.000226859440455131	0.00241012052409884
MYBL1	-2.25040281134378	6.0717962028539	1.50969903042715e-06	5.24595941600778e-05
MYBL2	1.96520069470987	5.74432514950855	3.45019357495e-12	8.34322524395766e-10
MYBPC3	1.26185500706793	8.64897948689721	2.85049193925675e-05	0.000485424821124534
MYBPH	-1.23097024600565	6.95355108272444	0.000529346390806287	0.00450574395204909
MYCL	-1.19873455914326	6.50592949998463	0.000195566315089824	0.00214220203039073
MYL6B	1.30659945852896	7.89468580115773	1.03115466161588e-11	2.18183733442406e-09
MYL9	2.37648733090375	8.16876538338587	6.2140490683686e-06	0.000152151321017307
MYLK	1.18090824817462	6.66499023621175	0.000166671465960498	0.00189264543479562
MZB1	3.80260638398614	10.7215532808572	8.59301929593718e-16	6.23386722694689e-13
NAB2	-1.00129100180859	6.83657965818354	0.000349086149307845	0.00332844401692659
NADK	1.01362986564671	9.29698490326344	2.6661407094092e-05	0.000458489144728641
NAIP	1.45598444011529	6.74709991524198	6.47718658780116e-05	0.000923945194667749
NAT10	-1.16140155647246	8.10385986070186	0.0102018274746002	0.0410579491849061
NDC80	1.09396246119257	6.10773040872464	7.81462556736907e-05	0.00106563457454924
NDRG2	-1.077737423102	6.90159242490541	3.46799123769817e-08	2.6364001651615e-06
NECTIN2	1.93109327962974	7.03735035299644	3.0826156619566e-05	0.000517439830079888
NEFL	-1.52627734967266	4.62315387851119	1.24482166306315e-05	0.00025844044846146
NELL2	-1.69021949084323	5.98259033943344	5.79028091996213e-07	2.4918817430298e-05
NES	-1.03354782364225	6.94456478133197	0.006750761821067	0.0302149189232553
NEURL1	-1.66200806773351	8.89401904786115	9.97301520951122e-05	0.00128345073078915
NEXN	1.02613128565448	6.3318348535112	2.34182219384454e-06	7.21616593736733e-05
NF1P2	1.14696003908512	6.59977901084138	1.0110833735273e-06	3.96179289154812e-05
NFE2	1.00971213163569	13.7921786424927	6.43966637960003e-07	2.71610579808014e-05
NFE4	1.05243161941764	5.88140276258913	0.00193879171232191	0.0119746680534093
NKTR	-1.00992935310338	8.34244141556288	3.5899022715624e-06	9.95100530319223e-05
NKX1-2	-1.9738636375359	11.0130375858559	0.00212535841673245	0.0128549250974878
NLRC3	-1.22588335081968	8.79116620438477	1.84836635377458e-05	0.000349195461969421
NMRAL2P	1.83423475454289	4.75024952130101	4.34918061465342e-06	0.000115376232872216
NMUR1	-1.051051450577	7.10972089017291	0.00408603714387304	0.0208539837427297
NOC4L	-1.3296620824345	10.1422471407307	0.000530579117567399	0.00451169938853109
NOG	-1.62727143437233	4.76526157120982	2.09213641656118e-06	6.6735472051388e-05
NOP53	-1.38143251945132	11.2365474475046	1.13106759718418e-09	1.45781407919307e-07
NOXA1	-1.10721421109694	6.45752203916972	1.91645505516449e-06	6.23855260329252e-05
NPC1L1	-1.76376200106828	7.21444530107792	0.00501201114255371	0.0242631029400536
NR3C2	-1.04641477362251	4.17820084351511	0.000121831636284682	0.00150291780062566
NRADDP	1.30470433257303	5.73787044769719	5.32452419357285e-06	0.000135737945581333
NRGN	1.5063588936471	12.2064917093354	0.000149751137667768	0.00175141922456117
NRIR	2.13891136477836	6.08757842380579	7.21165088687744e-06	0.000171452273098039
NT5DC2	1.64770187183833	5.86936465716197	1.30704288319009e-08	1.1563458483303e-06
NT5M	1.37908310092456	10.248430996442	0.000285044401659972	0.00287547175309827
NTNG2	1.5696972379971	10.4997334001917	5.36493493889162e-06	0.000136494051135669
NTSR1	1.72357794875124	5.34356868096426	1.30415598013753e-06	4.75773340397587e-05
NUSAP1	1.76796743289477	5.84306277895289	8.17465521116585e-10	1.11592833584254e-07
NYX	-1.46276764380882	9.7604288861417	0.00440960140056013	0.0220456000128734
OAS1	2.55592976718712	8.2490895240127	2.62127172449552e-07	1.33916922246812e-05
OAS2	2.31283279236348	7.76299081152168	1.5079523188768e-05	0.000300301312381184
OAS3	2.62510620492923	7.68953444304512	3.22033012842711e-05	0.000529924836622765
OASL	2.75069843380521	10.7894841798302	1.99047987853637e-07	1.06576331628532e-05
OGT	-1.19468851093967	9.37786245712537	0.000171102542945881	0.0019274466139924
OIP5	1.34368101720611	5.13741573590851	1.97183610253901e-07	1.0607392050756e-05
OLFM4	2.85486144211682	6.99967243053298	0.000278070702637303	0.00282306526408796
OLFML2B	-1.75033460957218	7.58653092698639	0.000921007549458153	0.0068659138838203
OLR1	1.01088194941834	3.60424266234443	0.01184664341972	0.0457905500182843
OPLAH	1.36402252740646	6.67690938790262	4.06916975449974e-07	1.88540673789239e-05
OR10A4	-1.24039623819728	4.53993872699138	0.000567748436256737	0.00475922764773681
OR2W3	-1.07803345744061	5.22636480779907	0.035507347783362	0.102497392856678
OR52K2	1.58875945654247	7.30788800708075	1.14610423331098e-07	6.89590819620831e-06
OR7E47P	-1.07497893444816	6.97047354236386	0.0167682892274316	0.0586588179783033
OTOA	-1.33603177746032	7.03895690016539	0.00805697681708466	0.0344236389025025
OTOF	1.55074949169234	9.08017372412321	0.000994072141317029	0.00726676211050433
OTP	-1.14918932728767	3.79292136027119	0.0016741078240411	0.0107206233947611
OTUD6B	-1.12417990698003	5.34143769388605	0.000542137898268338	0.00458541751330159
OXCT1	-1.0240792572931	4.9408592522711	0.0063412853389794	0.028855121154485
P2RX1	1.1075623713327	8.34200530170379	4.15949506062715e-06	0.000111289503777012
PADI4	1.5207569934272	6.4022486344647	1.50637944340444e-09	1.86577953402352e-07
PAGE2	-1.37083763495394	4.89289601348202	0.00238751230202172	0.0140359631536544
PAGE2B	-1.17748079698862	4.66830447362528	0.00177993987334244	0.0112154889645351
PANK3	-1.07249643373228	6.16191555996173	0.00500096141261129	0.0242234664684497
PARD3	1.30642021192238	5.5951781226793	7.89662583077274e-06	0.000183611013250138
PARP14	1.07991165685177	10.6401207124175	0.00178266389728376	0.0112233124264647
PARP9	1.62346152542245	8.57213165307999	2.79602379201789e-05	0.000477436859757097
PASK	-1.30138258335076	5.91422948834429	5.45045842368645e-05	0.000796733389958679
PBK	1.56850986681457	4.4932677089343	2.4594488670032e-06	7.51478534080365e-05
PCLAF	1.8455849907399	5.90406903918971	2.58175254899035e-06	7.82258698942888e-05
PCMTD2	-1.00751342186852	4.87655703985291	0.0102843417739339	0.041285331538649
PCOLCE2	1.75648322709467	4.75621278009084	0.00072844908846541	0.005765601871953
PCSK6	1.24390105301082	4.97222561208586	0.000303604370104319	0.00301355261175441
PCYT1B	1.053059776036	3.83948884227626	4.92517425074942e-05	0.000735185769551902
PDE2A	1.10033266103588	6.30136312431427	0.00104574920978774	0.00755623738922038
PDGFA	1.21792759704321	5.83170091412821	2.27487704609152e-05	0.000407919513257838
PDIA4	1.1664701062194	7.30267575385002	8.34033706412486e-06	0.000191127706132847
PDIA6	1.1840574277341	7.51987696280533	4.15689214145834e-09	4.361473072883e-07
PDLIM1	1.36683400043812	6.30347490743843	4.2051581864946e-07	1.93429658538559e-05
PDLIM7	1.2655527435065	11.0302410912948	1.38831346322303e-07	8.02976472544325e-06
PDP1	-1.56786958582415	6.10235164934825	0.00155249337473931	0.0101703775341858
PDZK1IP1	-2.28589222052026	8.68665666088774	2.37871231070723e-05	0.000422362827141029
PEAR1	1.55409556369191	3.65181550403462	8.71730423563588e-06	0.00019709801589228
PF4	1.03347816375067	13.8113143111602	0.00279502295949354	0.0157846450931691
PFDN5	-1.25204122444613	10.622722089871	0.000170215791472855	0.00191830854917321
PFKFB3	1.4999143317128	7.61172607464975	3.69721143463061e-05	0.000589672710657699
PGD	1.47602754723087	10.4189438868758	4.2711187482509e-10	6.21738416134928e-08
PGLYRP1	1.86383228782913	10.3865770230315	1.19188389251867e-05	0.000250938009244955
PHC3	-1.16926694119016	7.84987744507398	0.00102463576923945	0.00743329337621683
PHGDH	2.04075812659482	5.42790383080349	3.03670748704368e-10	4.58958570259084e-08
PI16	-1.26597476297765	7.41833516302373	1.8808182441685e-05	0.000352962720160254
PID1	-2.15445717890504	4.78056751729158	2.56373289138179e-09	2.83024964543804e-07
PIF1	1.01662779712678	5.38075225977754	3.34640127188241e-06	9.42566927377345e-05
PIGM	-1.14867518226416	5.2238950514214	9.5341810368729e-06	0.000210689635080278
PIK3AP1	1.54732406421976	6.67588452200894	7.24081692827556e-07	2.97976633105097e-05
PIK3CD-AS1	1.04520058767778	6.52315044969734	3.76785692259175e-06	0.000103426654185435
PIWIL4	1.25573249611778	6.81172958846821	3.43958043709558e-06	9.62892909352745e-05
PKM	1.34897983691216	11.371250048664	1.08589501701992e-10	1.82595764087104e-08
PKMYT1	1.96230921951394	7.8563352394193	2.92286223655907e-16	2.65051410887397e-13
PLA2G7	-1.42707508263219	4.7119606547994	1.83464500778695e-05	0.00034737860844682
PLAC8	1.0832682358731	11.090423454312	1.44207346057023e-05	0.000289681069915654
PLAG1	-1.03230138205729	5.53655215439848	0.00566501157023192	0.0265334153999774
PLAUR	1.23110681739986	8.68776639548436	4.0153158338864e-09	4.2480368474254e-07
PLBD1	1.19822014292919	12.0166540742559	1.11028745416845e-07	6.74433223655287e-06
PLCB1	-1.04275432019957	3.7674277189297	0.000346343844228251	0.00330900457146685
PLEKHA1	-1.25728567172798	7.06583371983972	9.31743257103039e-06	0.000206980691523213
PLEKHB2	1.37052718175308	7.24055491460652	4.89442470527095e-08	3.53052095714587e-06
PLIN3	1.52847551852723	8.25211387945916	8.159045429732e-10	1.11592833584254e-07
PLSCR1	1.76737740943605	8.53434701279044	7.95600921206802e-05	0.00107937327218791
PML	1.65333661035206	6.11494376464385	0.000135442134698037	0.00162601004355455
PNMA6E	-1.13879467434462	6.11388168124193	0.000126476205863781	0.00154392179956119
PNPLA1	1.55140302012553	5.33322401184566	7.21247192867826e-09	6.98976621149121e-07
POGLUT1	-1.25730165282904	5.17830423485858	1.27173345357399e-05	0.000262738682829107
POLR1C	-1.11133808401794	7.13303940671174	0.0130518531947799	0.049105793551931
POU2AF1	1.4452581457712	9.32931454557441	8.33103595127646e-06	0.000191127706132847
PPARG	1.78460951205646	4.44479301227797	8.5093024414211e-08	5.54514010282515e-06
PPARGC1A	-1.33132420181439	5.93455175222511	0.00991995771174438	0.0403004234014243
PPDPF	-1.13465780274069	12.2443779057898	0.0172797228086446	0.0600040265090668
PPIP5K2	-1.03924589756755	5.56235417794719	0.0106133109620172	0.0421989631438427
PPP1R2	-1.14362353846976	5.70277761920142	0.000851435983555817	0.00648045895037942
PRC1	1.4905451828893	6.08625768573989	1.22008531741766e-09	1.56460536841171e-07
PRG3	1.21875090546466	5.26669087520665	3.42004394384756e-05	0.000557013058231131
PRIMA1	-1.45863877087328	7.69841959351559	0.0031318762221285	0.0171678473998412
PRKACB	-1.25088313557812	8.54340030191537	3.09213199976273e-07	1.51861360939991e-05
PRKAR1B	1.05809779762931	5.09070291753351	1.84216801536123e-05	0.000348283604452994
PRKCQ-AS1	-1.25167254329378	8.58887213450427	2.34860080268997e-06	7.22821508408666e-05
PRNP	-1.00540884038574	6.6115672240889	0.0243589017922993	0.0775350226160552
PRR11	1.02917911582478	5.11108376933666	8.15583698037474e-08	5.36189996442457e-06
PRR23D1	1.08116769637964	4.81056935618932	4.81685856344646e-05	0.000722363299891042
PRRG4	1.38564794806004	6.80468953011696	1.23081170412239e-06	4.56226861012725e-05
PRSS30P	-1.34744593699349	5.59246280690372	0.000192691921979014	0.00211527911412414
PRSS36	-1.46743475458868	7.12870114912824	0.00117988696382019	0.00828732971571835
PRTN3	2.14836068482023	5.84210812496046	0.00052209676195205	0.00445748449318241
PSAT1	1.07163668403442	5.52546512012804	0.000259150736846009	0.00267701235120302
PSTPIP2	1.48829244137248	6.74913708075477	4.99114794300282e-06	0.000128269471073669
PTAFR	-1.07970087498653	11.894119050441	0.00578792048944974	0.0269752366276832
PTCRA	1.33087810041736	10.5053259844401	3.76181005225126e-05	0.000596975743979449
PTGDR	-1.49409363339832	6.78985353310262	1.16792243563619e-06	4.4024266647488e-05
PTGDR2	-1.03682250289109	4.61093052105994	0.00157392378269477	0.0102733929990753
PTGER4	-1.35383275564239	7.03381309888264	0.00100663085540398	0.0073404262060777
PTGS1	1.39950897229967	7.05164192938067	5.00316171057688e-05	0.000744619008312766
PTMS	-1.12894712923911	15.3271754742226	0.00385423090055144	0.019943504543693
PTPN4	-1.03378464753214	6.01736951906238	0.000305993746012647	0.00302550124805573
PTTG1	1.70076156325003	9.14808412042014	6.25528002370444e-13	1.98534768852349e-10
PTX3	1.59163313693933	5.53969170201814	1.70009557204129e-07	9.40460276028333e-06
PURA	-1.23669477474857	7.47908260093414	3.66970960791517e-05	0.000586391420104305
PWRN2	-1.52732313359442	6.34507959679563	0.00350699377048842	0.0186483934715123
PYCR1	2.78362124124721	7.04900975793111	3.07396656784346e-16	2.6914167284177e-13
PYHIN1	-1.17688531347456	6.92577095987048	6.97101791815876e-05	0.000978988473229917
QPCT	1.37709391171057	10.1190565640831	2.66395471155418e-08	2.10063584102708e-06
QSER1	-1.01556841376586	5.0942955513639	0.00241703460275528	0.0141668803320774
RAB13	1.11070331877257	4.59476603461306	2.3816118512025e-05	0.000422582155932095
RAB19	1.08198598733335	6.04452938043936	1.10985715055621e-05	0.00023658161054597
RAB20	1.438929128085	5.48231522219508	3.26525761141227e-06	9.27602816057192e-05
RABGAP1L	-1.21202526755062	7.80435393738867	6.58306035493923e-08	4.48854854264092e-06
RAD51	1.61302639612396	6.00690437995704	3.19200251764399e-12	7.79308999283641e-10
RAD54L	1.89821560844341	5.21315699531605	2.26063957373303e-13	8.44116167891992e-11
RALGAPA1	-1.24294683906283	5.37907714201552	0.000565040535056098	0.00474279147954029
RALGAPA2	1.03319884589456	5.20312298321036	3.17551669407905e-05	0.00052736584093081
RASGRP1	-1.47850818416977	8.45800088118694	3.2565319766161e-06	9.26979858949097e-05
RBM20	1.03545154120883	7.79111320231878	0.000444666151468964	0.00395326269325926
REEP5	-1.15079766641885	8.113159420628	0.00113687761816861	0.00808357871826358
RELL1	-1.24099730417511	8.00435028709185	1.864769009253e-05	0.000350912669704329
REREP3	-1.25788780679502	5.01342287856615	1.54066735270771e-07	8.67385471232847e-06
RETN	2.55935443811203	10.372362055807	2.64978436067558e-09	2.91258332042916e-07
RFX7	-1.32274535628221	5.9819211664917	0.000155448437539368	0.00179981362405932
RGL4	1.07158565830093	10.3373724233347	0.000374569835365913	0.00350141410875394
RGS12	-1.08275983537762	5.49659410866813	0.00143150698652899	0.00959287249800938
RGS4	-1.72955937020102	13.2898762166024	3.14856429540031e-06	9.06408118191714e-05
RHOBTB1	1.48782003592162	6.00854552127232	3.16411933933248e-05	0.000526475453112655
RNA18SN5	-1.21786428820036	14.0743159592251	0.000334554776153756	0.00323454417918399
RNA5-8SN5	-1.45255191751196	14.1031654556615	2.35355350311719e-08	1.89711355548091e-06
RNASE1	2.34151014935549	8.30014392955925	2.22652942054827e-10	3.44718344616714e-08
RNASE2	2.36079863885553	10.77101338846	7.83251496289631e-12	1.714442995025e-09
RNF11	-1.15679262562346	9.40562811844256	0.0163897846426518	0.0576788665088805
RNF141	-1.09160876236329	7.28195049881496	0.00700572419519573	0.0310332070900584
RNF19B	1.08656496978662	9.16444756666213	2.53591872045493e-05	0.000441121432014512
RNF208	1.9710996439382	6.24997204246521	9.35577615992804e-08	5.95369705455471e-06
RNF213	1.24359103042323	8.11068974376595	0.000125353639900347	0.00153316679706633
ROBO3	-1.10781165149637	6.38364827047317	0.00344914586010846	0.0184360429308096
ROPN1L	1.07278102702863	9.10192144059355	5.93851511680797e-06	0.000146535313246716
RORA	-1.34792986787911	8.61650603868555	2.31224515494064e-06	7.16852463114746e-05
RORC	-1.20883373741765	5.73141932207729	0.0007441905215149	0.00584796787632541
RPGRIP1	-1.41215693989729	5.96566465456156	4.92044667628793e-05	0.00073491212680957
RPH3A	1.58788103316383	4.98025274163438	9.60936569873765e-06	0.000211614401089894
RPL10L	-1.15182122512498	12.2513280946965	1.68099553019861e-07	9.31924836403339e-06
RPL13	-1.10836293754483	13.9163523416787	3.24424829967989e-07	1.57805955128682e-05
RPL13A	-1.12848864121052	13.2410624231084	1.74173040146587e-07	9.59311857345335e-06
RPL13AP3	-1.13289702421625	12.385472171788	6.66988586923092e-08	4.51613525615046e-06
RPL15	-1.16932994710403	10.8615967288087	2.41947054850814e-07	1.25886837494201e-05
RPL17	-1.59753357142356	9.92300600762363	7.80983387448127e-05	0.00106555342239094
RPL21	-1.51856778222968	11.059711865559	1.50102176031896e-05	0.000299390758179566
RPL21P44	-1.28201455407653	10.7019215261617	2.26604218506644e-06	7.06843699275454e-05
RPL22	-1.07431514146846	8.3408013857315	3.04352079976902e-07	1.49763636873906e-05
RPL23	-1.60290858408355	11.2309193620215	0.000128850784815394	0.00156313916734241
RPL23P8	-1.41651945654685	10.9083326416348	4.62786737706056e-05	0.000698194774634252
RPL26	-1.59203615838081	10.0314067427061	0.000978415613803304	0.00718627447210868
RPL27	-1.45814592667019	12.8087609477188	4.09630268306156e-06	0.000110419406906163
RPL3	-1.12283617097376	13.5329180093429	5.66248062067985e-07	2.44933637887022e-05
RPL30	-1.37409754214308	12.8308638630034	4.03066787885285e-07	1.87330390265551e-05
RPL31	-1.83977530689097	11.6204072782874	0.000307400880605149	0.00303468730927112
RPL34	-1.72214728280587	10.1859893676948	0.000215079946791584	0.0023042594637068
RPL39	-1.90945349389982	10.7234204025944	3.93945301778884e-06	0.000107207581688743
RPL3L	-1.07018263733219	5.84302922771298	0.0255318796650335	0.0802525323811422
RPL4	-1.13468676509848	12.5530057501503	5.8790688018182e-07	2.52154452613118e-05
RPL41	-1.30041428811402	13.7749849582427	0.000757635345948126	0.00593586858496941
RPL5	-1.23116200409361	10.7445544496904	1.86439236774626e-06	6.10974793312887e-05
RPL7	-1.69404607253718	8.22623902705677	7.05060554664898e-05	0.000987434779012489
RPL9	-2.10153547696171	11.2510735884031	1.57333326848673e-05	0.000309678333489508
RPS10	-1.15664420083028	12.4040153330969	1.3523665147948e-06	4.85510827672196e-05
RPS14	-1.45457521689919	11.7330285178584	1.52988689252387e-08	1.32578013952469e-06
RPS15A	-1.7317416146828	11.9465478620561	4.08975412927074e-06	0.000110419406906163
RPS17	-1.75451204643228	11.945346725823	1.95822044751806e-05	0.000364792189163104
RPS18	-1.55166488819325	13.2466313842639	1.835209255181e-07	1.00115459124812e-05
RPS21	-1.45151415281646	11.8380289879338	4.0004166209319e-07	1.86680327208961e-05
RPS23	-1.42899472212195	9.87535311968091	1.83508928705312e-08	1.53778059694936e-06
RPS24	-1.10811147467067	10.5815816201585	0.0034980252638682	0.0186304678204567
RPS27	-1.89855978849244	13.5967766231338	1.71467125578108e-06	5.77231667656657e-05
RPS27A	-1.22585304013491	12.0878388257611	1.86333116211512e-06	6.10974793312887e-05
RPS29	-1.77912327489788	13.2739563807548	5.34507297283179e-07	2.33190288407512e-05
RPS3	-1.34629146838758	11.2722120327457	7.80148033358176e-09	7.47499574150847e-07
RPS3A	-2.26893962737212	9.97732404643105	1.33471067565192e-05	0.000273083309955503
RPS5	-1.02706388818735	14.1550433933937	4.51824916935131e-07	2.05596531646952e-05
RPS6	-1.05298162469433	13.3048866827162	1.69828826582549e-05	0.000326923710065012
RPS6KA5	-1.31678305615062	8.32202072576384	6.28153607761806e-08	4.33408919964131e-06
RPS7	-1.85412180567675	11.1053444168095	7.06635431928653e-05	0.000988549876148784
RPS7P5	-1.66848641572418	8.84924701328592	5.8684392553246e-05	0.000847585558202201
RPS8	-1.00556277891035	14.2904236552166	7.73588036589674e-05	0.00105716759079916
RPSAP52	-1.27715442603356	10.2654043216597	2.40716034115009e-07	1.25503507643002e-05
RPSAP58	-1.25693192296943	11.7800678031509	2.44693711175013e-07	1.26796286131526e-05
RRBP1	1.04934555054193	6.66539167749615	2.71593372468995e-06	8.09392877976555e-05
RSAD2	3.11614110534748	10.5677351881159	8.94597342021003e-05	0.001179985512273
RSL24D1	-1.22739358630833	5.30866112228402	0.00886293746420794	0.0369886333257238
RSPH9	1.35856742774831	5.56653300839513	6.61319325240501e-06	0.000160072058981712
RTN2	1.22795278953785	6.3528412282773	1.58626585165258e-05	0.000311499429538366
RTP4	1.41870284610069	8.8371986676073	0.00648477234311051	0.0293764236510114
RYK	-1.13830677535276	6.95666275810691	0.000102766479054505	0.00131519338189161
S100A12	1.40094813753767	13.8738123000952	0.000553462400082445	0.00465947075613175
S100A8	1.08404115951228	15.6278745472765	0.00450854398702494	0.0224331648784147
S100A9	1.31331673934086	15.0969847902904	4.0970805093328e-09	4.31655482209415e-07
SAMD11	-1.1459234739667	8.4331433110697	0.00716553103053613	0.0315102179418675
SAMD14	1.79604957655278	5.00881977313638	0.000286822799408542	0.00288996734118345
SAMD3	-1.17004542745233	7.12893866833539	0.00035179694056491	0.00334581080605012
SAMD9L	1.14361687989995	8.95795169620104	0.00705357886192172	0.0311527954223438
SAMSN1	1.11352259640304	8.15958556570074	3.72741402205879e-05	0.000592628487376924
SAPCD2	1.05632436300845	5.64776412540183	7.36838675348498e-07	3.02246701224131e-05
SARAF	-1.11472734564212	10.5372668214305	0.000426108477960251	0.00383194964994295
SATB1-AS1	-1.04439163977995	6.78983412220958	2.27227551510026e-05	0.000407740972465799
SCARF1	1.6980168864901	9.51022251758368	8.52960828062034e-07	3.42141048741281e-05
SCARNA10	-1.05873688109367	8.82817886099543	0.00230513241782154	0.0136751442104922
SCARNA12	-1.23114992660095	7.00288031048497	1.4916051980822e-08	1.30148960771495e-06
SCARNA16	-1.2125473296201	7.93122441386684	3.07748380471076e-05	0.000517143555826677
SCGB3A1	-1.07138070660394	12.6638799692874	0.020176509583847	0.0673815276658502
SCN9A	1.19677670559613	4.79279992557629	8.18487597789423e-05	0.00110484947344345
SCO2	1.46673421562953	11.2717011999792	0.000109384950594049	0.00138325319445413
SDC1	1.36623244947719	6.94574571897972	1.03761152439349e-07	6.41021757077252e-06
SEC14L3	-2.10169149670916	6.95189349836739	1.15731438010585e-06	4.39900739899217e-05
SELL	1.27078047943764	14.0182694894086	3.4434635398061e-06	9.62918312105911e-05
SELP	1.72358275859183	6.7615721520542	4.54939935117918e-07	2.06643647452219e-05
SEMA3F-AS1	-1.34012621999507	8.81908744967615	0.0147511462148467	0.0535755047262442
SEMA4C	-1.17616644010149	8.0216777855373	2.99359031584124e-07	1.47592721766068e-05
SERPING1	3.24839426043418	7.67602609604931	1.22423089719064e-07	7.26272119405783e-06
SH2D1A	-1.71143481864056	7.87470870527949	7.77323605944409e-08	5.1264996567622e-06
SH2D1B	-1.97443284422508	6.64832690093485	1.24926506170549e-08	1.12085120783619e-06
SH3YL1	-1.19572125689518	4.80830364500261	0.000177360293215937	0.00197949679342675
SHCBP1	1.69228810722543	4.81472641911394	1.78604506632282e-09	2.12908311169027e-07
SHISA5	1.07154054719929	12.0574403548044	0.000260042284508547	0.00268294743842199
SHKBP1	1.04471186078414	9.10854470711952	2.73766010961324e-06	8.12055231812964e-05
SIGLEC1	2.23901072576731	5.74042007756378	0.00766492525113076	0.0330922262371738
SIGLEC14	1.17443956965887	5.28566339157626	0.000688124646244563	0.00552986530972979
SIGLEC17P	-1.82489815883073	5.71041644008621	1.40234387377533e-11	2.80369396055349e-09
SIGLEC5	1.8038345624144	8.88472539415427	9.9878160594145e-10	1.30721978126079e-07
SIPA1L2	1.52966968156957	7.4816936221043	1.01564577586689e-05	0.000221739139252245
SKA1	1.29109415327101	3.65108948125715	5.00472723611157e-08	3.58969009186749e-06
SKAP1	-1.14755947501745	9.74703905253557	1.77911473201866e-05	0.000339905960577019
SLC16A3	1.11619782224088	13.8787506724045	9.83915562308417e-08	6.18662848869471e-06
SLC1A3	1.03153501547535	4.44245662593856	0.000989537006896754	0.00724756171946178
SLC22A4	1.01578670089796	8.54472601087599	3.92430724371642e-05	0.00061583489014341
SLC25A36	-1.07854137410815	6.77016467362391	2.79606400086174e-05	0.000477436859757097
SLC26A11	-1.04331007555627	8.15233606840517	2.4756383202767e-07	1.27762058110052e-05
SLC26A8	2.81873466776563	7.40692655519902	1.23971079542218e-10	2.0573527324552e-08
SLC27A5	-1.02891862791344	6.50329275373302	6.44783468796947e-08	4.41285634938633e-06
SLC2A14	1.24855512899759	11.1749711535312	2.38284064266026e-06	7.30709018813847e-05
SLC2A3	1.87659872324648	6.65928570155853	3.63586969581964e-09	3.87892300195615e-07
SLC2A4RG	-1.04542448253621	10.5674627986946	3.48234951331877e-07	1.6841968855748e-05
SLC2A5	2.21466563259163	6.59492047557007	2.95695437982155e-09	3.22231882652571e-07
SLC38A1	-1.06455732711086	7.77562530709926	0.000264412856554087	0.00272030260971022
SLC38A10	1.33423568570165	6.02608915948903	7.86472637972921e-09	7.47914859579417e-07
SLC4A7	-1.30766837470337	4.27072063817497	8.49541482989608e-06	0.000193112871930073
SLC51A	1.12372790574754	4.24627756232036	0.00838518356501015	0.0354197630842078
SLC6A12	1.07344604646984	4.95249296789521	4.31106215358043e-05	0.000661572339990197
SLC6A19	1.29540443875458	4.70685445845389	0.00972033882480357	0.0396607943275892
SLC6A4	1.07718979849075	5.23449422298249	0.000367562848426782	0.00346246918574471
SLC7A5	1.29766827358231	6.13064536470983	4.81935894614401e-05	0.000722363299891042
SLC9A1	1.09647066007114	5.31629369227437	5.98715793180308e-06	0.000147306130858926
SLCO4A1	1.30117855539077	3.98251293306671	1.05427293262832e-06	4.09312599883268e-05
SLED1	1.74180553724767	8.69733727294283	1.32231058136965e-05	0.000271421083036028
SLPI	1.80159577839966	9.40694682038406	0.000207614275396092	0.00224416094788513
SMIM1	1.80059808779408	11.2474500124644	0.000343466464623486	0.00329216949915249
SMOX	2.19664691066874	9.40097846893324	5.52253646384579e-06	0.000139664067085168
SMPD5	-1.16752950146236	11.3317890433379	0.0133705195353482	0.049997116300642
SMR3A	-1.02582174380612	6.84310461542266	0.0227403007989245	0.0738078713518461
SMTNL1	1.52401254289386	5.32536421224954	2.47113914116181e-05	0.000433619170236625
SNAR-A3	1.15560099673318	10.8879741240437	3.69381970063595e-07	1.76296571463999e-05
SNAR-B2	1.47762052974518	10.1801432303633	3.60149063261945e-07	1.73192137600077e-05
SNAR-D	1.4184337795082	9.76134192235949	7.97747619295623e-07	3.24609131434858e-05
SNAR-H	1.17876021402287	9.07509906506009	1.20335837394363e-05	0.000252282162241756
SNHG29	-1.35074757154815	10.8590672139197	2.64460876999684e-06	7.96551142099522e-05
SNHG5	-1.15516717179858	9.56473860973764	2.95107716337275e-05	0.000499538668367984
SNHG6	-1.11852002789529	9.36612799007696	1.70191741537569e-06	5.73882936172698e-05
SNHG8	-1.3335126589862	8.39100580420522	0.000242358431807052	0.00254391192311404
SNORA12	-1.37996945356664	4.32672914737462	1.05142202477208e-11	2.20633525875932e-09
SNORA24	-1.18868575248799	6.61012194453855	1.56517715427799e-05	0.000308744433980663
SNORA25	-1.06269389738954	7.01830066446301	0.000443661361454395	0.0039470937731915
SNORA27	-1.08629279825767	10.8015684292264	0.000139740052609129	0.00166579327502272
SNORA54	-1.16752607539608	11.5975411239979	1.78628438608431e-05	0.000340762936491862
SNORA61	-1.1321980042731	8.30403614207365	9.73648199775935e-06	0.000213857278897152
SNORA81	-1.21324584209102	7.80133120821822	2.64490230272426e-05	0.000456227679133639
SNORD105B	-1.19651909739069	11.3873880976674	6.83580010185402e-07	2.84648293832933e-05
SNORD107	-1.12200876213271	4.69648129715776	2.18160712365874e-06	6.89827976050049e-05
SNORD12C	-1.26621986138309	9.36847157927973	4.13096551078166e-07	1.90361788174695e-05
SNORD15A	-1.36920741151159	9.6833267408891	9.42153006048043e-05	0.00122993352064606
SNORD15B	-1.4382269898536	8.81920942783566	0.000152770044546093	0.0017757706109334
SNORD16	-1.14888108537946	9.48986139733555	7.07179121745149e-05	0.000988765698250611
SNORD26	-1.14750016193259	10.5347319944626	0.00172877045212852	0.0109792922836407
SNORD27	-1.20722436640731	7.09258299300598	4.73812019231468e-05	0.000713556404525872
SNORD45A	-1.00686290244217	5.70243103979558	9.49182322198888e-06	0.000210302690601675
SNORD46	-1.3768090268067	10.1210487931862	6.24059996585524e-06	0.000152507289444688
SNORD71	-1.32564250337494	7.47756190422258	9.46461674492556e-08	6.00790209426012e-06
SNORD8	-1.43719150411011	8.43176265569531	1.65859976707024e-06	5.60765734829301e-05
SNORD87	-1.02819181299658	8.36288033742613	1.55541187011992e-06	5.33695443165067e-05
SNORD90	-1.18048460194564	5.90617573825085	3.10159997522702e-06	8.96955865273225e-05
SOCS3	1.74021348393925	8.29081591393259	0.000130208969988776	0.00157510050356598
SORBS3	-1.49611896631975	13.1764706254311	0.00711546533518107	0.0313466693945805
SORT1	1.19003837478957	7.3198512462978	1.08792780282269e-06	4.18539012749558e-05
SP4	-1.16085493002272	5.84523664826039	0.000274250786980478	0.00279322171368685
SPAG5	1.71682660783401	6.48167324969521	8.53192430191471e-13	2.54863635235196e-10
SPATC1	1.51804519162553	4.45386257718088	2.57151177038263e-05	0.000446297029130454
SPATS2L	2.15901401460259	7.4781818607132	0.000277634216214271	0.00281976415355863
SPC24	1.82298926932492	5.06035158795092	4.51975623002784e-11	8.31602394468383e-09
SPC25	1.71803865306202	4.75244471908503	4.14912519096915e-08	3.06251272453191e-06
SPI1	1.09300519270011	12.6669969916755	1.51575441225709e-06	5.2505484695252e-05
SPINK2	-1.0303349810849	4.20356161631859	0.000476429297954092	0.00416563922326183
SPOCD1	2.11493438581175	7.00431332728749	2.96460523092261e-07	1.47307810994826e-05
SPP1	-1.09103958688324	3.89404334327608	0.000758336185294719	0.00593737714487148
SPTB	1.02682160389823	5.36673514953664	0.000524890554660072	0.00447531768749963
SPTLC2	1.02655151886843	7.28572350731048	1.7542283095672e-06	5.84535577535705e-05
SQOR	1.03343035872813	12.4830798810852	1.47310292631215e-06	5.144918349655e-05
SREBF1	-1.00164956870553	9.0584961175045	0.000664279129039673	0.00538439286321823
SSH1	1.02303549420743	8.28676371757049	4.53038660413864e-05	0.00068743035375376
STAT1	1.26723084395973	10.3309575218168	0.000156497119546075	0.00180979051552501
STAT4	-1.0241455497701	7.46109114905196	1.63961614156949e-06	5.56570768056029e-05
STMN1	1.08533493412918	8.97193196471233	2.6847230526877e-05	0.000460282262193068
STON2	1.03900933336817	5.24748164283382	0.000292028146376958	0.00292731411948573
STPG3	-1.66258129514548	9.01466190956634	0.0025837442467725	0.0148759553080764
STRADB	-1.45114015264916	9.06838684470877	0.00460426138938303	0.0227872354827929
STXBP2	1.04035015140143	7.29110114603111	4.09487718968401e-08	3.03128357793781e-06
STYX	-1.17915132591741	7.58878225990558	7.6863106769111e-06	0.000179377862497656
SUCO	-1.1549544065553	5.77377290860296	0.00772752951379458	0.0332784433318789
SYNE1	1.18576080023238	6.93257309046592	5.16985818857752e-06	0.000132193221818904
SYTL2	-1.06343909996163	5.98982128168076	0.00014427939719093	0.00170161949450604
TAGLN	-1.27117118761333	6.01252289897874	1.91201307829863e-08	1.59173521544526e-06
TAP1	1.15211566816331	12.6054331902833	0.000726842111176476	0.00575467665883439
TBC1D4	-1.52407505896651	6.28466221891743	5.32441939353989e-08	3.77632214584836e-06
TBXA2R	1.6960187851799	8.00406809356464	1.38808428324756e-06	4.9490400061139e-05
TC2N	-1.51364614945541	5.39861287352505	5.83566828635076e-06	0.000144559466789007
TCF7	-1.1967326979139	9.38334952069592	0.000232238428642953	0.00245698580903051
TCN1	1.90775856880104	7.6509181161172	2.93790646714131e-06	8.58416376377273e-05
TCN2	1.30061151617195	4.73809073954755	0.000105739457954856	0.001347130244321
TCTN1	-1.16111177030775	5.78734821787403	2.59464780568552e-07	1.33207604209445e-05
TDRD9	2.47453580999956	7.30522670868829	2.40785843729559e-09	2.71724149250544e-07
TEDC2	1.36472888082309	5.25306537831717	1.94409993270225e-08	1.60716201514253e-06
TEX26-AS1	-1.32339601163063	5.64267558833009	0.0116766055553448	0.0453000944755889
TFAP2A	-1.09970885390898	4.9476647524191	0.0247224392101302	0.0783190834665522
TFF3	1.78924202082293	7.1891134855994	3.29765669419817e-05	0.000540198716918617
TFPI	1.15901689957902	4.4794249092481	2.12404818508217e-05	0.000385276879496913
TGFB1I1	1.37419133135953	7.60056331555796	0.000179137089275498	0.00199494290955884
TGFBI	-1.38634724674471	10.1006647797173	0.00022089761838799	0.00235862549558009
THC2658062	1.98095395933977	6.36291561241441	7.32153002434826e-09	7.0684779029744e-07
THC2668129	1.00612190845853	6.3123866178996	0.0166922950142122	0.0584442659730327
THC2675356	1.37719525604875	4.24036093450146	0.000126093998800784	0.00153999650002439
THC2685060	1.32356561231488	6.19071373442189	3.8990675786975e-08	2.92039011477016e-06
THEMIS	-1.26168862864755	7.21905605173293	0.000299610526045482	0.00298681227594065
TIGD3	-1.44273293428458	6.01249396363937	1.21314677715483e-05	0.000253508384389935
TIGIT	-1.1021845200956	5.94221250811977	0.000102112213416907	0.00131012188522925
TIMM10	1.37302817115781	9.4994697728286	8.21361530497303e-05	0.00110813977794139
TIMP2	1.00535037330734	11.4468595844563	6.56853907403602e-07	2.76128767597431e-05
TK1	2.85934371260946	9.96276594109191	2.70869692028924e-20	2.29255078343547e-16
TLN1	1.17277854566869	8.66996794456166	4.00696224366444e-07	1.86680327208961e-05
TLR5	1.22567050023857	7.44432681158336	1.51218892025834e-05	0.000300805890413064
TMC4	1.14033556453276	6.22326634575077	0.000252453061153632	0.00262921889899584
TMEM106B	-1.2465225588932	6.61853862398682	1.55637777413725e-05	0.000307594932873883
TMEM119	1.89964712661392	5.31046948629826	4.0942390632727e-05	0.000635432909875043
TMEM140	1.18698244032305	9.6768073065003	1.82645099048818e-05	0.000346869604981158
TMEM158	1.53143164872132	6.01759554227004	0.00114719430444404	0.00813462531375255
TMEM161B	-1.2155642395027	5.72283147193007	9.08907493709592e-05	0.00119328180831335
TMEM181	-1.00864229760904	6.58179337056901	0.000163391697560422	0.00186323469685346
TMEM204	-1.19134966372455	7.80972835293487	2.11487423589344e-05	0.000384111385719388
TMEM26-AS1	-1.44079832594929	7.24982338885561	0.000840118410136718	0.00642126627085533
TMEM263	-1.04723992553019	5.83452957753429	0.0230216903957261	0.0744262466052816
TMEM267	-1.23421378563803	5.11185426030755	0.00022169533575471	0.00236316803952471
TMEM38A	1.30396510542802	6.25737229685139	2.80244456135014e-09	3.06710645936385e-07
TMEM42	-1.16907154943202	8.09917025291315	7.51444086339896e-06	0.000176502468050475
TMEM50B	-1.00876448140883	7.34262333673655	1.98730570661339e-06	6.41980651356494e-05
TMEM54	1.42266497186809	4.79362921117072	3.93953625283882e-05	0.000617461512319941
TMX3	-1.30303778716364	6.39209336665797	0.00471928300978378	0.0232088543291536
TNFAIP6	1.57051199466905	9.74584270464456	0.000533625258151268	0.00453304748401434
TNFRSF17	2.03388999892306	6.24603049102829	1.17480760004361e-05	0.000248372521005057
TNFRSF25	-1.12024802645917	5.30697401308746	4.22246359345429e-06	0.000112855340106735
TNNT1	1.6074457236687	8.44336396242005	2.8318616643692e-05	0.000483224459139774
TNNT3	1.64880670409264	5.3046037635702	1.07520926835593e-05	0.000231383805232948
TNRC6A	-1.21336447963629	9.65517596668438	0.0131924466299702	0.0494565794155578
TOMM7	-1.64119796270442	10.4437861717754	5.59543879169296e-06	0.000140806527611373
TP53I11	1.25505118173791	7.56191690871714	5.76088255413544e-08	4.05192711723138e-06
TP53I3	1.25584868997571	7.64559278456329	7.7023643007292e-10	1.06288441282508e-07
TPM1	1.15449702361165	6.3824088589709	0.00104457144412416	0.0075541764562109
TPPP3	-1.45945415383815	5.21743052220437	4.08874860538683e-07	1.89102761091761e-05
TPRG1-AS1	1.216188885037	6.91870770616609	8.62692524862854e-05	0.00114984912854555
TPT1	-1.44705757988549	11.8222881085836	3.15777261402713e-05	0.000526108953036502
TPX2	1.92860008052292	5.40206645511713	8.66946168221326e-17	1.00057409805944e-13
TRABD2A	-1.23617784945268	8.15708039261628	0.00010625758537611	0.00134958481453111
TRAF1	-1.14757131310764	5.74249457468379	1.68124793582056e-06	5.67667105564092e-05
TRAF5	-1.34117716966854	6.91801610891905	8.17085126383316e-05	0.00110471823450473
TRAT1	-1.36635444565695	8.2818129228645	0.000173978950882068	0.001949180741858
TREML1	2.00588805295749	9.02304528190175	7.46013540982432e-06	0.000175551712873818
TREML3P	1.05738395824383	5.2257228084358	0.00453042306210565	0.022495290418163
TRGV7	-1.1508643876416	4.976306487963	0.000590190421258604	0.00492620808224103
TRIM22	1.02296097020859	9.56517408649765	0.0041707448120446	0.0211734059479789
TRIM5	1.38262321189049	6.08192901750282	1.43289021275741e-05	0.000288521137130241
TRIP13	1.38517059455021	4.91564669010535	3.62531705710638e-09	3.87892300195615e-07
TROAP	1.7231205642733	6.54828308030297	5.40314958315766e-12	1.22492295594604e-09
TRPM2	1.11772737813279	6.8826011429454	2.48750206008804e-06	7.58225267799465e-05
TSPAN9	1.04608696926921	4.07181463050649	0.000121232906670314	0.0014979195782316
TSSK4	1.05692754549996	4.91677527293148	1.99779574138082e-06	6.43553971099174e-05
TTC7B	1.22021736686127	6.49529278879707	8.57459705748789e-05	0.00114588207308776
TTLL8	-1.37199928032453	7.52531399114194	0.00663906236697573	0.0298252711535528
TTTY12	-1.05428505627503	3.56004359912374	0.00360034037987108	0.0189896640185514
TTTY16	-2.04985259321126	9.95130514381914	0.000335824623189846	0.0032384819625573
TUBA8	1.24683746331021	9.29327220064507	0.000130660212017475	0.00157905447088801
TUBE1	-1.13912932966014	5.07820099779815	0.00146763143450303	0.00977048499042117
TXNDC11	1.07633397017398	8.56343355980212	6.65121661917725e-08	4.51553586036175e-06
TXNDC5	3.64820444512565	9.14068795782723	1.25629938100475e-15	8.62126961705178e-13
TYMS	3.30198566624206	7.30869218888119	5.81004492103077e-16	4.61008908093414e-13
UBE2C	2.08832658802981	7.3667325496863	4.01320787412879e-19	2.03798722264008e-15
UBE2Q2	-1.49067892300471	6.93095355656326	0.000197501556725464	0.00216197980838139
UBE2S	1.07313832712228	9.06852969492021	1.14030602801247e-11	2.31628082858116e-09
UBQLNL	1.00744598456154	5.28926027898444	0.00828239531025766	0.0351199564667255
UCA1	1.0680895571953	4.35497254805166	2.53150150208456e-05	0.000441121432014512
UCHL1	3.08364838635331	5.4721091630346	3.09393895916723e-11	5.90663188813648e-09
UCK2	1.06503170765404	6.27260739290656	1.60464756962648e-07	8.99417360714922e-06
UFL1	-1.00602135469546	5.08789758584003	0.015735435750825	0.0560755718104138
UGCG	1.04755130132027	8.06632223384329	0.000923679695433843	0.00687977446370217
UHRF1	1.22242579027245	4.37385507729569	9.5984031555586e-06	0.000211614401089894
UPB1	1.65812549369436	5.66876995800606	9.72864457733459e-09	8.98254598047646e-07
UPP1	1.75675265072778	8.68013685214065	1.02553381682186e-09	1.33535021245764e-07
USP18	1.98716308722418	6.58215996336258	0.00606334752815115	0.0279045664193233
USP41	1.32561539576945	4.58294452564808	0.015552557274507	0.0555955204500927
USP53	-1.27539511040493	4.39543468290909	1.83741498767919e-07	1.00115459124812e-05
VASP	1.02537677838021	12.4928448920595	4.39637079795216e-07	2.01131983659105e-05
VIL1	1.34067949215278	4.48518689007079	1.04371494364037e-05	0.000226310556225214
VIPR1	-1.01450081942857	5.59078284314052	2.02564207929611e-05	0.000374241869562801
VIPR1-AS1	-1.34077561347852	7.44518258070171	0.00785951975900196	0.0337552547700979
VMO1	-1.72999337222213	4.1532197483142	7.20204184224835e-09	6.98976621149121e-07
VNN 1,00	1.7730012660109	7.63866997506117	0.000238100521585876	0.00251063552474543
VPS36	-1.4161088878558	6.77520129209632	4.58766414417821e-05	0.000693365358838267
WASF1	1.01796645430399	5.31904999094293	1.32464699542285e-07	7.76769327038834e-06
WASH5P	-1.41177844471991	7.98129605881414	0.014514481257342	0.0529735796471426
WDR34	1.04673943877014	7.16818236155803	6.07454404087604e-08	4.21417343557059e-06
WDR86	-1.66158735803015	4.77114523074862	1.33678508748516e-07	7.81005989631818e-06
WI2-87327B8.2	1.13234651809315	6.14310466966311	7.30666891156283e-05	0.00101102795822066
WNT4	-1.03553358804214	4.42631924625885	0.0134331418631394	0.0501589566245546
XAF1	2.05086240314998	8.06570054897682	0.000156405773101239	0.00180979051552501
XCL1	-1.84436663353244	6.10616771771294	1.41188816164774e-05	0.000285017400313423
XIST	-1.91322618809505	4.68573724471808	0.0371366681758183	0.106150753309941
XLOC_014484	1.32342776598122	5.01702160746494	8.21276550064038e-06	0.000189064959493295
XLOC_l2_000297	1.55085365104957	8.66631120769677	7.848947788864e-05	0.00106916648769874
XLOC_l2_001192	-1.13505537007274	7.39694085272459	3.2696802818762e-06	9.27602816057192e-05
XLOC_l2_001496	1.41754054426668	7.53664382771212	7.32961649790234e-06	0.000172918705710924
XLOC_l2_002176	-1.33054517145462	11.2688488364814	5.31166009233137e-07	2.32131430988616e-05
XLOC_l2_002910	-1.30707453734489	12.82888064691	1.2140213861208e-06	4.51982654178787e-05
XLOC_l2_003627	-1.03506744694168	4.81447674258308	3.46337578734338e-05	0.000562267101128106
XLOC_l2_004562	-1.18301379852157	3.7548516141746	6.56630337066458e-07	2.76128767597431e-05
XLOC_l2_004940	-1.46063317745454	14.398072771173	6.96885732459101e-07	2.89127869818121e-05
XLOC_l2_005314	-1.26717118212253	8.01442903499641	0.00358924435834756	0.0189547636237111
XLOC_l2_008270	1.02985209702506	7.25038973939732	3.65850398184575e-07	1.75176737351345e-05
XLOC_l2_011620	1.21842863002798	5.40270482170279	0.000161735435376165	0.00185066446130518
XLOC_l2_014645	-1.23741364658225	6.46297411477299	7.94908477930509e-06	0.000184492880833031
XLOC_l2_015098	-1.28263398275105	7.95980805370189	0.00123404975219795	0.00857754099590967
XLOC_l2_015641	-1.21340169704016	6.18269280273815	0.00566829628881129	0.0265395004737613
XR_113143	1.17295158820004	4.04021512564447	0.00909407014214178	0.037705345359099
YWHAH	1.15589325502387	7.98751441837263	5.18748025024972e-09	5.20724859889074e-07
ZADH2	-1.09369682391652	8.00638186009606	2.22340771076113e-10	3.44718344616714e-08
ZBED5	-1.0201816217745	8.72941730620791	0.000380915719175786	0.00354669271198841
ZBP1	1.628795080434	6.94615991461762	0.000105352623725622	0.0013432594379308
ZC2HC1A	-1.25477418882844	6.62783448601945	1.6451305309549e-06	5.57697053557755e-05
ZC3H12B	-1.25655653645507	6.35022964354446	2.89065054337903e-05	0.000490946541451084
ZCCHC18	-1.84251273001197	9.33089020007909	0.002582651438633	0.0148759553080764
ZCCHC2	1.15105741631653	8.73931623187236	0.00307046344058473	0.0169225390101773
ZDHHC11B	-1.0502246936401	6.17166472699504	1.06094028207966e-05	0.000229067471958203
ZFAND1	-1.01698573120055	5.59395021865014	0.000273783538369178	0.00279171043186796
ZFP30	-1.32542032223041	4.53442493211558	0.000135814743393016	0.00162817381940136
ZFP90	-1.24480392493749	7.0399007171595	1.33116811940855e-09	1.6732519663318e-07
ZNF112	-1.55698399199156	7.52666046336562	0.00659497289492187	0.0296965690289097
ZNF204P	-1.277626307808	3.72250908851185	0.000402185022728649	0.00367465991799321
ZNF268	-1.25223742781642	6.21555464629924	0.000665865765414772	0.00539298170642631
ZNF286B	-1.21075056917875	4.85885381377102	7.41953941360097e-05	0.00102096417799503
ZNF302	-1.35765501841971	6.68478467717607	1.06056598441688e-07	6.50454852906497e-06
ZNF337-AS1	-1.79512142544348	10.0146641444314	0.00422466270464757	0.0213681240326962
ZNF354B	-1.153663183101	4.68723007716347	3.76134591950629e-05	0.000596975743979449
ZNF385D	1.12732168368374	3.88788583610465	0.000137792972873223	0.00164795423899167
ZNF418	-1.13047207060557	7.31056186558286	0.00915105586920016	0.0378612448386608
ZNF438	1.03795282740465	9.52979484340534	0.000109890676263646	0.00138748590801105
ZNF480	-1.12128680021201	4.97464443376742	0.000109392005610803	0.00138325319445413
ZNF502	-1.22599171930975	5.4923985367841	5.43152987688385e-06	0.000137636701700557
ZNF529	-1.02625769775333	5.01573457660157	0.000513296446363012	0.00439450593208593
ZNF540	-1.16806141136274	4.35523915390586	2.21882044185222e-05	0.000399844356558337
ZNF550	-1.26009660683811	4.14707782566406	0.00140504957725328	0.00946573952222318
ZNF579	-1.14224894928941	8.00625616285939	0.0022680587577932	0.0135088111422016
ZNF608	1.44578104737115	4.57265933267315	7.37660200147949e-06	0.00017374703285674
ZNF721	-1.00507972485122	5.04064978966882	0.0103647993731227	0.0415164254429655
ZNF83	-1.26150954760718	4.751882975666	0.000288233743701302	0.0028995812148652
ZNF831	-1.62652094366069	6.35507705011812	1.15564853388742e-06	4.39900739899217e-05
ZNF92	-1.1755110811603	4.96536496251498	0.00469732904272709	0.0231263007721705
ZNHIT3	-1.16751216600967	7.74044695832053	9.60614841745737e-05	0.00124889766752514
ZRANB2	-1.44372041412496	7.94300698805726	0.00211237805959556	0.0127977550253379
ZSWIM7	-1.24080846520377	6.54910643667898	0.000512318384394821	0.00438875711814065
ZWINT	1.61234031580672	5.20079159998813	2.0578021466594e-09	2.41896547712171e-07
ZXDB	-1.15279737056858	5.67709213399696	9.80897463262445e-05	0.00126977651338381
ZYX	1.11168015725797	10.677564139148	2.77959433387691e-06	8.22572024842292e-05

## Sheet: COVID-19 vs. Controls T3
gene_id	log2FoldChange	baseMean	pvalue	padj
A_19_P00808923	-1.11032891635183	9.84140710214675	0.00101366146909775	0.0121853480288433
A_19_P00811234	1.29208897809308	6.75115860570019	0.00576826808814775	0.0412918226744176
A_21_P0014546	1.32117519382515	6.36068869689013	0.000112721592728629	0.00260594045074971
A_32_P113154	-1.26385249782768	10.0250783745463	0.011403692507209	0.0657323851193062
A_32_P230825	-1.29711562110083	7.22079822896303	0.000272010404413944	0.00475007990266468
A_33_P3213518	1.8028392418725	6.32352926581514	3.45245993280972e-07	3.06508427111789e-05
A_33_P3251412	3.58976255600986	10.473256461001	8.01541875315361e-10	1.99528919177768e-07
A_33_P3316379	-1.18091903583352	7.73282036909723	0.00807440381773375	0.051745882719858
A_33_P3422712	-1.41967765408679	7.19546827409661	0.00346495458986322	0.0289308326179602
A2M-AS1	-1.84545704047555	7.93124743806493	8.82334654122464e-07	6.563896586965e-05
AB363267	2.75036948753957	8.53811423624087	1.40746879954319e-09	3.24882184447282e-07
AB593131	1.80636522330903	3.67628155540629	5.87688513157777e-05	0.00163439200849826
ABCA13	1.99350959771468	4.14480468082611	9.69885613647879e-08	1.12449158064536e-05
ABCB6	1.30348988617323	6.88443483267421	6.86834193902296e-08	8.34421388391062e-06
ABCC3	1.41916386453754	6.59643504781813	4.13010604545057e-05	0.00125470957183143
ABCC4	1.16444244714734	4.98590924981455	0.000601132274746339	0.00836347922634756
ABLIM3	1.52861033162414	5.46171956226339	4.29095424190413e-05	0.00128827132301664
ACKR3	-1.18365186471216	4.60141138636223	0.000718921534107713	0.00949746965272057
ACOT7	1.56028143153692	6.23670406597148	7.64505268726221e-09	1.26049047261217e-06
ACOXL	1.05125537065072	6.35135294888252	1.61595568968593e-05	0.000633190291926163
ACRBP	1.34419633646664	11.300819532664	2.05480174206585e-05	0.000749618836678076
ACTA2	1.26387340005383	6.42233847398166	2.09061619935376e-07	2.00312588369024e-05
ACTBL2	1.0053157388665	9.36195728152256	0.00108683997521308	0.0127936735329788
ACVR1C	-2.10397527401347	4.00311609919397	0.000132391642181533	0.00290484296211124
ADAMTS10	-1.39737004553961	6.55022571468114	1.56297950050898e-05	0.000616236218904091
ADRB2	-1.03966239459967	8.77810726447027	4.56321403882649e-05	0.00134832223332973
AES	-1.09777612941205	10.9157961937065	0.000105136297253589	0.00248096256836978
AF194718	4.04864369785266	9.65528991552606	9.63890161710014e-10	2.35328222076721e-07
AHSP	1.68353950500466	10.724095591699	0.0097463052642663	0.0589912841394483
AIM2	1.03558533072529	9.11402444499577	0.00439553824105839	0.034057708720999
AK093561	1.02086511398947	5.53129003215762	0.00512344673111374	0.0381046971147361
AK123450	1.87530958823566	5.55048685172441	4.58311441660908e-05	0.0013515662967726
AK126237	1.01765104907145	5.34243467665418	0.000265970303169804	0.00467676729070948
AK127156	-1.26772670874088	5.84661613449978	0.00035013330972011	0.00572455561307361
AKR1C3	-1.17403631762767	6.25462869372063	0.000444797499470711	0.00678309508051701
ALAS2	2.30074698974721	15.3531867171353	6.10419485432226e-05	0.00167377550265763
ALG13	-1.09279758736204	6.1979605100181	0.00683838520516667	0.0465505197706131
ALOX12	1.95625378121321	6.94399183105793	4.06065604225997e-06	0.000225118160631055
AMFR	1.37481972252489	7.24307674097904	1.32486253487847e-06	9.06727348331515e-05
AMIGO1	-1.17331997862236	6.944554444337	1.24637144344516e-05	0.000515417220203843
ANK1	1.09569573141006	4.19085952090597	0.0001494673272194	0.00315209709753137
ANKRD22	1.05125719225474	5.34042988175377	0.00548621044881909	0.0399096478856346
ANKRD34B	1.17847004233978	3.80655824814449	0.00225469955948694	0.021506039261808
ANKRD9	2.25053303100143	9.13513201915037	6.6525100446088e-06	0.000327024184556021
ANO2	1.10565970987769	4.02046474350356	6.69843915822217e-06	0.000328067349029912
ANXA2R	-1.08939592706758	9.79434424968592	3.27065685372263e-08	4.51332870504736e-06
ANXA3	1.57784181366296	9.13009642625727	0.000825521114480993	0.0104761824174888
APBA2	-1.10141846606296	6.3699336746943	1.433831820747e-05	0.000576963926475232
APP	1.74678492093012	8.18661226467244	2.712010789162e-11	1.22965474906451e-08
AQP10	1.63822490316906	8.32422652301819	0.00211357031048321	0.0204440623822778
ARG1	2.90768998081534	7.06655203848256	2.78653123382545e-07	2.61080496524214e-05
ARG2	1.45947567780938	4.52393150103062	6.45768614046297e-05	0.00174991578220379
ARHGEF17	1.25868689566176	4.56458446388262	0.000116155741511691	0.0026570364258769
ARHGEF37	1.11880162194457	3.85680521760216	0.00110317545977349	0.0129003208263483
ARL14EP	-1.08335690215653	6.93484164489763	0.000282901619309986	0.00490652665020482
ARL4C	-1.0681297419832	9.63526420137956	0.000753593516814993	0.00980753100228062
ASB2	-1.00688548833414	6.1848544669339	0.0019491984422672	0.0193404054894906
ASPM	1.40354950759809	4.73834030085647	0.000262722914972793	0.00462928350733809
ATP1B2	1.33786625718163	5.55166187174252	0.000117017513998279	0.00267192248647317
ATP2C1	1.3861692320237	5.33818081663494	2.68983059808234e-05	0.000905802237611523
ATP2C2	1.78197977150696	3.93742351452892	1.39656300162615e-07	1.49620806642572e-05
ATP8B4	1.10209522240199	5.01464663401522	0.000275410091928819	0.00479954539750491
ATP9A	1.02705672647234	5.51241493229868	0.00124251314853488	0.0140465945478402
AURKA	1.1996110645194	5.11469864790297	1.4923834231517e-07	1.56348038792714e-05
AZU1	4.50946155325557	7.7433153490769	6.98322358033734e-10	1.77311029928345e-07
B4GALT5	1.06248216990942	10.333401655622	7.50275678051895e-05	0.00194390303483833
BAMBI	2.58425954166062	6.87462541112683	1.46660828866649e-10	4.77418603301679e-08
BEND7	1.81082781581913	5.97741729083002	5.41676032987249e-05	0.00154189418762099
BEX1	1.63264102937084	4.29557626417841	0.0018226767276248	0.0184454303671269
BEX3	1.45767115135433	10.2045021628686	8.63042834720427e-07	6.48329012319123e-05
BF175071	3.48705868830103	12.1790132025397	4.74143514763136e-13	5.4722627197049e-10
BIK	1.13304351501979	6.19514571034133	1.4619045383561e-07	1.54663408889166e-05
BIRC5	3.17391955794856	7.91296046904364	6.6896546246753e-18	4.24642551437826e-14
BMP6	1.69061960653024	6.30923426688194	2.7495331402144e-06	0.000164266814031021
BMX	1.48603005544305	6.18345203403599	0.000166921162591876	0.00339063619149626
BOK	-1.25096383237373	4.13704723195663	0.000148440274163088	0.00314611602777542
BPGM	1.62580865279967	9.35216406804789	0.00269854021470517	0.0241889137868805
BPI	3.85354234222082	6.63632345670849	7.84326978814781e-13	7.11244511395932e-10
BUB1	2.28889667540312	5.23901468709091	1.62561009126506e-12	1.33606760221142e-09
C12orf57	-1.07349000812431	10.4406148968423	5.55569412303474e-06	0.000285555930117358
C17orf99	1.31299069096614	5.82608206478011	0.00108264674528667	0.0127620629106657
C1orf198	1.50381056967597	8.47115785977533	6.30742698372015e-06	0.000312796637780543
C1QB	2.01798921012795	7.33119915922619	3.32180385484491e-07	2.9698563971256e-05
C2orf40	-1.23529544420941	4.08169625652464	0.000191661153431684	0.00373768690229178
C2orf88	1.66086401959961	7.41716024804561	1.58019386267354e-06	0.000104486204081104
C3orf18	-1.01588166162805	6.68807203724929	0.000532331886732621	0.00763209426088536
C6orf48	-1.09068513797542	10.7201331239472	3.38057313786165e-06	0.00019552649782106
CA1	2.10838967845655	9.80922081319636	0.00338204309923087	0.0284530844452208
CA4	1.45126617483774	8.00502394847023	4.87097396440446e-05	0.00141347314205936
CACNG6	-1.66767729907289	5.43443509222567	0.000378737324761833	0.00607487012825502
CALD1	1.58496080918603	4.58051372847902	7.1578776163518e-05	0.00187366670677102
CAMP	3.29331304118105	11.1880619538642	1.34482451677634e-11	7.23843875466848e-09
CAPN1	1.16400893765606	7.59528604370061	2.95318527968007e-10	8.42520532992773e-08
CASP17P	-1.00849077805385	4.92881755554087	0.00236218595267616	0.0222471303873889
CAVIN2	1.29893940783579	8.57902585082198	2.73613201157079e-05	0.000918956718330606
CAVIN3	1.73950439602971	7.74533866389401	1.83343104834155e-07	1.81846280267345e-05
CBS	1.38072009266913	7.35367678776777	0.00189012112321761	0.0189168566967356
CCL4	-1.20490893964124	8.94467287836736	0.000195533734349812	0.00378126203265505
CCNA2	1.66008985782574	5.35083017048772	6.29845850453483e-11	2.42309333164612e-08
CCNB1	2.22445115264921	6.67974762279442	2.10097328818203e-12	1.61653978061303e-09
CCNB2	2.79615926514065	7.02341401475628	9.2497320614448e-15	2.34859946772145e-11
CCR3	-1.55373337076152	6.97294702985417	4.1251392003049e-05	0.00125470957183143
CD151	1.16530088425082	11.311017569587	0.000401751369563996	0.00633988130801705
CD160	-1.17732281467212	4.16834527453977	6.83785876700177e-06	0.000333243900101616
CD177	2.54844632211747	6.65942949387817	1.24270882783532e-06	8.57435321944743e-05
CD24	2.31709904810994	8.03982289008623	5.41338017625403e-06	0.000280512522561767
CD247	-1.19900386910395	9.1936191666397	0.000460389151382516	0.00693341692927252
CD38	1.71508748221676	8.80571934897661	1.67134089148659e-07	1.69748066302944e-05
CD3G	-1.01442045645504	10.4625044390771	0.0024465536973754	0.0226989988061635
CD40LG	-1.19850683768455	8.28980906342067	9.93856321199004e-05	0.00238066092939282
CD8A	-1.06804375279343	9.46226181549977	0.00837133028245916	0.0531258303428944
CD96	-1.10160881995274	6.81156931315685	0.000130838851417352	0.00288129165337206
CDC14B	1.33580850807434	6.21125921022833	9.22835465201745e-06	0.000415455944981162
CDC25A	1.09542239247338	4.27718220293188	4.72268060169212e-06	0.000253517089128044
CDC42EP1	2.07260975584964	7.3863467852559	6.16211528582952e-06	0.000308604081306701
CDC45	1.8154367486094	6.51439349895351	5.18015015697034e-13	5.49660357293868e-10
CDCA2	1.87014689965248	5.28768929347066	4.96426929802759e-09	8.87660293987454e-07
CDCA3	1.26507903377813	5.12955536039548	2.33685516657094e-08	3.38020900067977e-06
CDCA5	2.8066092485151	6.89343880977131	6.37652581112311e-18	4.24642551437826e-14
CDK1	1.75820724440793	4.88402614919908	8.0081563331974e-08	9.50164006804744e-06
CDK14	1.11272189410562	6.87627877362271	1.21614365531373e-06	8.48327020661289e-05
CDK5RAP2	1.19060899376094	8.13284301491106	0.00603602905312943	0.0426435207813048
CDKN2C	1.08873730486493	5.88306005025715	1.93711532618243e-05	0.000719083263846463
CDT1	2.70812358529362	6.46981868359993	1.46799979526359e-15	5.32485468593399e-12
CEACAM1	1.31444654879235	6.63880730848674	7.52726513123901e-05	0.00194453382580205
CEACAM6	3.42269635622388	5.30496878781525	4.16334494775949e-09	7.71616726777818e-07
CEACAM7	1.316431564857	4.85859301106824	0.000114682680591097	0.00263044981290746
CEACAM8	4.76435729460338	8.00950493785061	1.61485957656729e-10	5.0620863590889e-08
CEBPE	1.70135494530673	10.1472244407996	3.19710379592607e-06	0.000186187299271466
CENPA	1.28911230442685	3.70082639264474	6.88991443012254e-06	0.000333736303127536
CENPF	1.87720644106665	6.05474947153493	7.24659759395379e-12	4.48776486605075e-09
CENPM	2.29109837701518	5.57804618005227	1.18402106666637e-11	6.79521982523865e-09
CENPU	1.04235663419703	4.86196239091762	0.00201557624522468	0.0198132003261711
CENPW	1.25535692799181	5.84896713504359	1.36934131843692e-08	2.13306413597741e-06
CEP295NL	1.0008127589431	5.1862419577959	0.000120711502803857	0.00271715984433083
CEP55	1.4134400936562	4.28543596339968	4.11630332983198e-07	3.59165147243174e-05
CETP	1.51411992058666	4.78200931279707	3.24692828165011e-05	0.00105022619107488
CFAP36	-1.15310367150478	5.91767837454671	1.54295718933095e-07	1.59257016237001e-05
CFAP97	-1.03676888374171	6.77702837785373	0.00801799154798955	0.0516057853979728
CHEK1	1.30869779022993	4.91309213914883	1.77882957107636e-07	1.77819927713385e-05
CHIT1	1.94333257600935	6.94063058504981	7.40007881524158e-06	0.000350551121637685
CHPT1	1.43118233690816	7.99706086951882	1.93586158711835e-05	0.000719083263846463
CHRM3-AS2	-1.07001245232582	5.31058853115688	0.00033604769808765	0.0055334546706508
CIRBP	-1.01047263667618	8.18994246337781	5.3808473607197e-08	6.8655826802027e-06
CISD2	1.10351550143574	5.99167835640058	0.00832939845399992	0.0529336027360661
CIT	1.17676242811429	4.736408517193	7.69988890866754e-08	9.22206977735744e-06
CITED4	1.15667037882032	10.3960259267395	5.59691219108684e-05	0.00158253003835062
CKAP4	1.2135180759501	9.42929300203299	5.57386858941774e-07	4.56535797915825e-05
CLDN5	1.03374875628419	7.49057859636622	0.0057067348991477	0.0409900157918697
CLEC10A	-1.14255281668964	5.77718469882671	0.000227923709179658	0.00420964236026742
CLEC11A	1.36731364129444	7.99633808014667	6.98783135108328e-07	5.45150734606847e-05
CLEC1B	1.65296036462335	7.16147883282493	6.13913099930815e-06	0.000308604081306701
CLEC4D	1.04217397189798	7.71055747984056	0.00810750042516229	0.0519055832817185
CLIC3	-1.08617099466282	8.28410613964498	0.00384350040986173	0.0310500537406297
CLIC4	1.45908615736503	6.77979079373118	1.47351326368188e-14	3.40127047983152e-11
CLIC5	-1.17770957756286	5.69652220149142	1.12075108686636e-06	7.88282294920326e-05
CLPB	1.11714488185481	6.98901008960721	2.84274376150912e-09	5.72857990860938e-07
CLSPN	1.08763150993232	3.93833416495573	9.34113021100319e-06	0.000418308002094501
CLU	2.59952750170848	9.14350585368627	2.48559654239668e-11	1.16873670014804e-08
CMTM5	2.04380778134056	10.0350380427703	8.11710171667474e-06	0.000374729690341979
CNN1	1.60101723062114	4.9318430264144	6.7031317057291e-07	5.31872553563024e-05
COL17A1	1.72998781648385	3.48252628038775	2.36704945494239e-05	0.000830264107378964
CPA3	-1.33342223807923	4.9493126184638	1.14736850746668e-05	0.000490494427798731
CPNE5	1.10232810658751	10.8753110785952	6.5243842275684e-06	0.000322296964829162
CR1	1.30900060591062	8.27503466904385	0.000142673766332802	0.00306865747785954
CRIP2	-1.12843579277245	4.52967053578948	8.53237502433822e-06	0.000388950689843755
CRISP2	3.3145292780903	5.50756796265788	4.31275074889536e-09	7.93514885979725e-07
CRISPLD2	1.07033790671945	5.9135582266115	0.00072698381960117	0.00956693493162893
CROCCP2	-1.02583370250788	7.87762688527634	0.00171939786842124	0.0177180321741411
CRTAM	-1.03101787846219	4.76390906433988	0.00110586374254327	0.012915817059299
CRYM	1.4121324353892	5.70556128788883	0.000573039658090688	0.00808336108810037
CTDSPL	1.7524394579362	5.65481208609232	9.34018646530394e-06	0.000418308002094501
CTNNAL1	1.51426454275811	6.78923607093533	0.000463732542518077	0.00697136352106365
CTSA	1.41464814088419	9.08030061389536	5.64332505232891e-09	9.68173421646509e-07
CTSD	1.28128061893172	10.7969683077996	6.9537035446168e-10	1.77311029928345e-07
CTSG	4.53697149374767	8.91058386111409	5.05195325214512e-09	8.97021993183334e-07
CTSO	-1.03424322486947	7.16330400466352	0.00325395197620444	0.0276880343926967
CTTN	1.77860555557838	8.05233815248787	3.56550492390309e-06	0.000203204823931836
CU677518	-1.13606370031754	6.35666348441541	0.0044770593017181	0.0345208055663299
CYB561D2	-1.07084561652295	6.93563137618748	2.30557884408384e-05	0.000814949850529266
CYB5R2	1.17868764864865	5.21233741667417	0.0071272751039632	0.0478120586960976
CYB5R3	1.3312382315975	9.65224901502572	3.23608127707091e-08	4.49001856317527e-06
CYLD	-1.04900394129447	6.25947389593758	0.00256256172992897	0.0233955414982823
CYP1B1	1.37692965820553	9.07660909564338	4.47646359697727e-05	0.0013293787975538
CYP4F2	1.01332315351165	6.56684886342209	0.000249503724188505	0.00446451660385506
DBH-AS1	-1.05767940246031	4.82182365053037	0.000256182680013899	0.00454463150372169
DBN1	1.02984999866392	8.1637070971165	1.24028028048126e-06	8.57435321944743e-05
DEFA3	3.67778114377877	15.8504626631075	1.74636225951722e-09	3.8225762182243e-07
DEFA4	4.83463599877613	10.7639064581804	9.38225389859414e-09	1.52708210730259e-06
DEFA8P	3.45103167557481	5.70562789009216	5.45289482341567e-07	4.49527443056322e-05
DEFT1P	1.12147894995556	3.68519150498041	0.00789490519939454	0.051124595235355
DEPDC1	1.38098088860191	5.24214375338478	1.3562578699696e-06	9.18313162037286e-05
DHCR24	1.35300187873253	5.34382317331634	1.16022000245717e-08	1.8297606262354e-06
DIAPH3	1.88127798052694	5.24097217137575	6.02133218715319e-11	2.35211762406164e-08
DLGAP5	1.3540107341333	4.40761073007303	1.11594172726893e-05	0.000481684608405522
DMAC1	-1.00907174379909	4.06201841374491	0.000171882808172512	0.00345822217298594
DMTN	1.32174394226764	10.0678811318517	0.00195579083020728	0.0193906618390445
DNAI2	-1.31246164109203	5.00080507395105	5.08362566211332e-06	0.000267242938274781
DNASE1L3	-1.41074209158844	3.86000368797272	9.39034537520597e-07	6.87118903233011e-05
DNM3	1.11768119101177	7.72259924010724	0.000106735663023621	0.00250937520354884
DPCD	1.03857105575094	6.15919305567305	0.00358791783057194	0.0297330582165358
DPY19L1P1	1.15529085753537	5.33357411832422	0.000152975582871586	0.00320382513093575
DQ098707	2.94688118857884	10.9225946604087	1.96286853893042e-10	5.86343471435084e-08
DSC1	-1.00446686441127	3.58377690104942	2.43087473945953e-05	0.000845774417957607
DTL	1.95925962319578	4.95384151937547	1.3663918433373e-10	4.50572146677627e-08
DUSP13	2.42388799292977	6.77427559474601	1.23857345303284e-11	6.83665620564281e-09
DYRK2	-1.31204187311567	6.88935065930688	1.34315038142011e-05	0.000545662901354206
DYSF	1.33883094090087	9.05142859026808	1.01885733485803e-05	0.000449943412471096
E2F1	1.97795550842536	5.96871756830527	3.17769579364067e-11	1.36754023553102e-08
E2F2	1.28992784720642	10.3950262240025	1.09062215283232e-05	0.000475807338188411
E2F7	1.67082355216452	5.12974788721065	8.26199242143271e-09	1.3534209649845e-06
ECRP	2.45763922166086	8.89155952186944	2.91263644034086e-10	8.4039490746244e-08
EGF	1.71948435277919	4.30379584145062	2.03385522018521e-06	0.000128782089515518
EGFL7	1.56593286095233	6.33985172772795	9.14598624704682e-07	6.75074816275482e-05
EHD3	1.74913048161242	5.60453799703298	1.68030677604018e-07	1.69978762352335e-05
EIF1AY	1.14503986829538	5.56502817953931	0.0163167706452612	0.0846718012372423
EIF2AK1	1.30963086312553	10.3309255653915	0.000249057605930751	0.00446433968500876
EIF5A2	-1.00660328626318	4.67200070190015	0.000506696300799784	0.0073788583139636
ELANE	4.79193896113694	7.6402267695148	7.98232335742371e-11	2.93737930968616e-08
ELOVL7	1.07909080829759	5.47616610435652	0.00168277190527887	0.0174632126984475
ENDOD1	1.16942665281826	7.29113306230912	1.97219963531707e-05	0.00073103826190271
ENST00000390237	2.54756035120917	14.4529868719247	4.14453736981027e-09	7.71616726777818e-07
ENST00000390243	2.68707443811776	9.17364478490746	2.61146076131619e-08	3.66340332544637e-06
ENST00000390244	1.47697716266772	4.08565303283176	9.41922183006035e-05	0.00228209409815899
ENST00000390256	1.54905313717558	5.40598951861296	5.66850379029672e-05	0.00159650198557805
ENST00000390268	1.81105631597268	5.38648021168497	4.31334252420093e-06	0.000236483527660563
ENST00000390271	1.26585478295476	4.51869791923053	0.00033907869086693	0.00556891787826794
ENST00000390282	2.94428994709832	7.47894157044553	4.93573227182711e-08	6.36158264537879e-06
ENST00000390283	1.8121226481694	6.82631169658271	0.000858781328750357	0.0107680576386668
ENST00000390284	2.36804868994875	6.32119708022174	3.00547310756331e-07	2.76492636500507e-05
ENST00000390285	2.53435766358904	9.58482542610263	4.07100456765174e-07	3.56437506818088e-05
ENST00000390287	1.70804645188933	5.16038732871217	0.00088169046327501	0.010963272552897
ENST00000390291	1.86478041334597	10.222241455144	7.3334170964742e-07	5.62546203917149e-05
ENST00000390294	3.27744443724272	10.3418873235792	1.38810472911317e-12	1.21535748885905e-09
ENST00000390295	1.5933736911616	6.25516933529974	3.65499444590461e-06	0.000207151705303491
ENST00000390296	1.57134499302957	5.85316704065846	1.08854837249274e-05	0.000475719995283358
ENST00000390297	3.46066163227031	10.2237399273285	5.19548209013148e-13	5.49660357293868e-10
ENST00000390298	2.07590133256765	6.89950513523098	1.31114547252714e-08	2.05501819092201e-06
ENST00000390300	1.21404754415589	5.24664403383878	0.000165657648783759	0.0033676648200708
ENST00000390301	3.27505481514118	9.26562963128719	4.40883576456312e-13	5.33070232847725e-10
ENST00000390304	3.63628095923312	8.64468280117056	1.52369552483632e-10	4.89723456596444e-08
ENST00000390305	3.94609891659773	9.90754954534435	2.30922232358345e-12	1.72451364759139e-09
ENST00000390311	4.50438026649357	9.51814511566241	2.87521123818347e-11	1.25869807842615e-08
ENST00000390312	2.85324392753822	10.6014969749368	2.28510534902932e-10	6.74664068804691e-08
ENST00000390313	2.73825127297561	7.68267151393959	1.22704095084455e-06	8.53583473503946e-05
ENST00000390315	4.4261710459132	8.39345668754352	1.56138392915521e-11	8.09083660105713e-09
ENST00000390316	3.32033402496635	7.97899099472551	4.37358376986707e-08	5.87564367728544e-06
ENST00000390319	3.87366463223134	9.10316636227028	1.85880239031589e-11	9.07631759471361e-09
ENST00000390323	3.07911428555074	15.2790850404015	1.63121167612753e-12	1.33606760221142e-09
ENST00000390341	-1.24518487558573	5.06609885249612	0.00025465015705331	0.00452155394247594
ENST00000390477	-1.47141401120782	7.36269294183657	8.44776602873093e-05	0.00211288820189335
ENST00000390539	2.36433768567534	9.04491153775679	8.53635115770037e-08	1.00345598261653e-05
ENST00000390543	4.85793089705026	10.8545773156504	1.85673105308157e-14	3.72752270846288e-11
ENST00000390547	3.36314169225263	13.8772005644005	8.65865296133593e-11	3.01166927864768e-08
ENST00000390549	3.93451985586114	12.4092599055713	2.00726557055759e-11	9.61631700038258e-09
ENST00000390559	1.42382486685518	10.9716975870735	0.00086980994332067	0.0108687717868382
ENST00000390593	2.67659446057104	5.35636237052995	7.31206444059775e-08	8.84098229577226e-06
ENST00000390597	1.74492283650929	4.65935877395089	3.20688865789903e-06	0.000186329770967309
ENST00000390603	2.2578500437313	6.47664622404583	7.138026823641e-07	5.4921708811839e-05
ENST00000390604	1.7660365380267	5.55496144733851	0.000506822452819996	0.0073788583139636
ENST00000390606	2.51244639239465	6.7834317970532	6.0040614572088e-07	4.83307786090672e-05
ENST00000390611	1.28187953407792	3.96420361896193	6.70891675034987e-05	0.00179879730948399
ENST00000390615	2.77306728904559	8.64249973708499	3.90230552951433e-09	7.35095947603206e-07
ENST00000390616	3.06704668117394	7.3773947878031	4.344000754975e-11	1.80371170840529e-08
ENST00000390617	2.15887744289249	6.43668033459749	6.15450298249215e-06	0.000308604081306701
ENST00000390624	2.08544048293385	7.52240952536867	2.07169898581761e-07	1.99251927836723e-05
ENST00000390625	2.24325250706983	5.96135130951602	1.09253261461883e-06	7.74864616107172e-05
ENST00000390626	1.62468481697898	6.12738042958708	5.22794469044585e-06	0.000272572368860597
ENST00000390629	2.35005807733754	7.75072755668648	1.27513069602316e-10	4.26011098720054e-08
ENST00000390632	2.83545107422954	7.59838989080111	1.01536145409049e-08	1.63171156207669e-06
ENST00000390636	1.5618033211278	5.14054342012183	0.000107485147924993	0.00251651039826501
ENST00000394891	-1.19904156414455	4.69796113864384	0.000360750253854743	0.00585291354353085
ENST00000396131	-1.02390565332671	7.93210172201086	0.00525781099618889	0.0387633795018095
ENST00000398190	-1.3552400172007	6.79526464421895	0.00620839050370206	0.0434914374132386
ENST00000399411	1.477116113581	5.29977194569172	5.14614618794401e-09	9.07401374014488e-07
ENST00000399730	1.86723281216505	8.01686054609469	0.00029640048830241	0.00505773171941297
ENST00000410078	3.21721258269719	13.694306860951	3.04252274815019e-12	2.14590819717448e-09
ENST00000411475	2.78334286617656	9.77805821366836	9.95207900014557e-08	1.14037799356905e-05
ENST00000416186	-1.06108331583368	9.08771747129158	0.00262114161450806	0.0237013556744922
ENST00000422143	-1.36586957826764	5.47675505290155	5.58714612314518e-05	0.00158253003835062
ENST00000424969	2.73188414663912	8.26574474307795	2.03004871474648e-09	4.36821753526508e-07
ENST00000425150	-1.06049066834268	4.81809318227766	1.70588140019579e-05	0.000657269114300019
ENST00000425181	1.7278817790047	5.01403926023079	3.62891827327439e-05	0.00114604308304366
ENST00000426099	2.78958145697207	9.7524383680464	3.38811536179116e-09	6.61751055009533e-07
ENST00000427632	2.09432813197164	5.97254014338359	6.5724896976412e-07	5.23141335149868e-05
ENST00000428055	1.12743476408925	5.39432781623025	0.00810540254796324	0.05190523987272
ENST00000429208	1.22963032620855	5.38475391739789	4.02629638120765e-06	0.000224685036077458
ENST00000429552	-1.05459249418695	10.8735052668922	0.000118337649407248	0.00267561109180715
ENST00000433054	-1.04061226244903	10.3929145058563	4.98054509686582e-07	4.18745101173907e-05
ENST00000433072	1.43639994043258	4.76196164856269	3.04238153433308e-05	0.000995478215699114
ENST00000439124	-1.25646769773621	10.8271771568629	0.00237407168248696	0.0223342178918215
ENST00000440360	-1.11097518597878	12.9670348284477	0.000843112479045041	0.010624054072175
ENST00000441295	-1.22723114277894	5.31078956514118	0.0036874041785956	0.0301411666100588
ENST00000442083	-1.18067647938227	10.12717480369	6.21392563702239e-06	0.000309095235806524
ENST00000444775	-1.40532138645803	5.05937093445267	0.00097025627072178	0.0117818158631739
ENST00000453166	2.82697804665245	8.94928110272483	3.87837114396763e-11	1.64126202860803e-08
ENST00000453177	1.33896040650995	5.65696776460204	3.16174958473985e-09	6.27187372704138e-07
ENST00000453673	2.9903509416273	10.4168779087662	6.29554182138295e-09	1.0656673492449e-06
ENST00000455013	1.05186147625014	7.07482274765999	0.00120737209209089	0.0137472577534886
ENST00000455737	2.89330802117852	6.96273164892135	2.83418745212443e-11	1.25869807842615e-08
ENST00000456555	-1.10154484129513	10.316009872207	3.03752808898181e-05	0.000995172589772092
ENST00000461464	-1.00533802016516	10.299068529755	0.0171417931832946	0.0873990503447857
ENST00000461663	-1.13052441229591	8.78386692293057	0.00598576372076668	0.0423355227392721
ENST00000462693	2.43820154254074	6.12200108859565	1.01121270047549e-07	1.15137675685081e-05
ENST00000463344	-1.02055474502016	9.35727349250847	0.000932486548191116	0.0114270105912744
ENST00000464118	-1.30588872008774	11.1270622848762	0.00520490096679276	0.0384962541356932
ENST00000468879	2.96041781748469	8.60759789795685	4.18494485472141e-10	1.13042483836416e-07
ENST00000472161	-1.32561995117213	7.34552822951644	0.00716310582351105	0.047938434360772
ENST00000474213	2.72369016402915	6.98239779318944	3.90052689309669e-08	5.29616461725231e-06
ENST00000474651	1.1689524214494	4.23090157175901	0.000580686165436186	0.00816935988295769
ENST00000479981	2.60565591446495	9.99473388127717	4.44129656506029e-08	5.9352084780761e-06
ENST00000483158	2.51236230501543	9.83027113504215	4.92916409309313e-08	6.36158264537879e-06
ENST00000487417	-1.00461241889902	10.7710722253231	1.7544162415017e-06	0.000113929367744168
ENST00000487608	-1.30004950680239	12.0087262901402	0.00117586297877616	0.013497439825545
ENST00000491923	-1.39109652801022	10.2800049370114	0.00449481524632205	0.0345946813941689
ENST00000491977	2.51174006270177	7.86543816822146	2.36727497807151e-09	4.96756024530691e-07
ENST00000492051	-1.536386626223	8.96088888414366	0.000177426173984951	0.00353342871604074
ENST00000492167	2.52536428094937	9.94191684546812	4.62152546000084e-08	6.10595965755986e-06
ENST00000492446	3.03028893611072	7.66168833526991	4.98250549566493e-10	1.31782080250446e-07
ENST00000495111	-1.16356005380052	10.6270878476442	0.0031506785154959	0.0270540676993427
ENST00000509497	-1.23922760396048	4.35166030398671	1.32861615460233e-06	9.06851956492141e-05
ENST00000529945	-1.23118841299135	4.41647572986979	0.000156078103754075	0.00324037541489755
ENST00000530350	1.0903772370326	4.8034992342667	0.000150009005633545	0.00315827418079713
ENST00000533082	1.60675256035401	6.77066912184618	0.000175074803062105	0.00350301365212759
ENST00000540171	1.03081269708334	3.61638751374323	0.0378814812196788	0.150972953955245
ENST00000542248	-1.15103991834359	6.50378919999952	0.00072426857511963	0.00954823644385386
ENST00000546264	-1.11085070661179	8.94921865145513	7.57841070724639e-09	1.25766945273002e-06
ENST00000551928	1.05255394291636	4.35296616066679	9.33774792284624e-05	0.0022666802821127
ENST00000565401	-1.46342883729639	7.18552261660514	1.43240639114373e-06	9.57111333619221e-05
ENST00000567299	1.07818007337988	7.02979493716219	0.00252838781716622	0.0231984320954274
ENST00000568458	1.9111241933624	5.66450864732713	0.000249142189502478	0.00446433968500876
ENST00000568600	1.40618434997851	7.04503004804568	0.00197049811026592	0.0194832233324618
ENST00000570121	1.77906682713709	5.52187158890268	2.92764270004671e-05	0.000969175694874656
ENST00000575568	1.09172963440987	6.38107715804022	4.37583692997103e-07	3.76633476233541e-05
ENST00000586949	1.34844052088059	7.62903045189786	8.84337305330029e-05	0.00218002024462473
ENST00000589177	1.38811052352574	6.05121655210016	2.24269612087366e-09	4.74535810042527e-07
ENST00000590085	-1.18530953989776	6.81348018695997	0.0399517568064902	0.156666418080864
ENST00000603395	1.17852676947217	7.84821965369642	4.84255569636376e-05	0.00140683445865414
ENST00000606252	3.05586113639489	6.72619838585859	1.09905856283612e-05	0.000477845821386506
ENST00000611746	2.60194891820773	8.31716704750374	7.26433280981098e-09	1.21347812088099e-06
ENST00000612725	-1.42312534999997	6.11754524672222	2.0123877533266e-05	0.000740529528184284
ENST00000612787	-1.01121241585822	5.51703310173516	8.57649054825388e-05	0.00212869669120933
ENST00000615784	1.34251846229567	5.08633909466016	0.000506679453205725	0.0073788583139636
ENST00000617374	1.91050714914071	5.80291830341188	4.56537653435081e-07	3.90301264591587e-05
ENST00000618352	-1.04014795986697	6.13117068108067	9.78109836209951e-05	0.00234959194429582
ENST00000620395	2.88333706464047	10.9248301176619	4.40432144937685e-11	1.80371170840529e-08
ENST00000622053	-1.00346968208751	12.7354051349114	0.00244771213151415	0.0226989988061635
ENST00000628219	2.71123684020616	8.18545545265399	1.53355899788088e-08	2.34569858525262e-06
ENST00000632148	-1.1512218048956	6.05011724785288	0.000400795849508906	0.00632873595452776
ENST00000632774	4.84934379332793	11.7132835725187	4.40414693750968e-14	6.98910593064426e-11
EOMES	-1.09527603428375	5.95256168281538	0.00130858329230672	0.014534662456238
EPHX2	-1.07964475479287	7.17184150558174	9.51711467888142e-06	0.000424690788772369
EPSTI1	1.45985142506843	8.9006464162706	4.77595663773351e-05	0.00139386568952519
ESAM	1.06890232514803	6.08678977383192	0.000852795016121567	0.0107141604425248
ESCO2	1.3827243628068	4.45682808686293	6.14941218757614e-06	0.000308604081306701
ESPL1	1.04040434000324	5.6960832438791	3.71849998212829e-06	0.000209814295658265
F13A1	1.875558947788	8.33228955720032	8.72230406160699e-08	1.01590835976267e-05
F2RL3	1.25357834563085	7.54752410332404	7.54348319646731e-05	0.00194453382580205
FADS1	1.2593166338562	6.45282112563603	1.76787697639149e-08	2.63920630493929e-06
FADS2	1.13736188583279	7.86908928004208	3.37271909998438e-05	0.00108400899579371
FAH	1.21907114994193	6.92178637702816	1.13733900420457e-07	1.25557281111993e-05
FAM102A	-1.1843935382033	9.664349057365	0.000646699933163482	0.00879034154333725
FAM169A	-1.15711126827961	5.17374524123829	2.250849217222e-05	0.000801780195021883
FAM20A	2.08791548963503	5.64577957474387	1.64711549907989e-09	3.70105395018915e-07
FAM210B	1.26029064368543	10.6452576893171	0.00912373074927789	0.0563639777545474
FAM27C	1.00250024239815	7.15756600504626	0.000269066047448035	0.00471487647394966
FAM72D	1.06666426897578	4.54211270950351	2.66164986935193e-07	2.50559171245287e-05
FANCA	1.15742950989405	4.91497344800818	1.98565078330846e-06	0.000126677535273832
FANCI	1.03168541113591	6.68982544146152	4.96549850689577e-07	4.18745101173907e-05
FAR2	1.16712749421582	6.61972543206167	3.24245894680926e-07	2.91947784107921e-05
FAXDC2	1.09265214055895	9.2494970823136	0.00836487611654566	0.0531114202238587
FBLN5	-1.1404273482347	5.84577717075617	1.51343095236815e-05	0.000601935215050301
FBXL16	-1.1729105604631	6.43514304178815	0.000525828642756877	0.00757198901744667
FCAR	1.06220288170606	8.58226516356554	3.44986330038134e-05	0.00110281686605169
FCER1A	-2.54642836852803	6.58483000297361	1.39707356364759e-09	3.24882184447282e-07
FCGBP	-1.0733268993582	5.5189360648107	0.000308566744583748	0.00520240253102653
FCRL5	1.09036388022542	5.63957686965144	0.00318453712856922	0.0272894303852518
FECH	1.16804228820849	5.62505397448782	0.00220197906076527	0.0211142184032821
FER1L4	1.25122665605194	5.09351485188941	6.66060721826672e-05	0.00178962410453979
FERMT3	1.08527970216189	9.27642909796659	2.05207319745312e-07	1.98114792990617e-05
FHL2	2.00193634799398	5.44013426015164	2.46626674667716e-09	5.13286712826883e-07
FKBP9	1.00890871751066	6.16997867556061	0.000103426619965445	0.00244744203871631
FLCN	1.06873444988292	8.84856592921171	0.00419735960456448	0.0329595768424279
FLT1	1.07159324889221	4.4397934422777	1.7378514294422e-05	0.000665005880596799
FOLR3	1.17204659026211	9.38850856666185	0.0310157487999274	0.132001488062178
FOXM1	1.32500691729919	5.0296352123135	1.72197753138666e-10	5.33204042676081e-08
FRMD3	2.41740334566457	6.33046667709003	1.6275562979601e-11	8.265056392301e-09
FSTL1	1.09945580706921	5.8609935719641	0.0102889672450723	0.0611676814141022
FSTL3	1.48898762871811	6.26470722648741	1.86297540117504e-07	1.83282786312434e-05
G6PD	1.06872026816373	7.55132064454865	9.06939146617297e-07	6.71372940867633e-05
GADD45A	1.86499182673117	8.89518370407676	1.63579918708758e-07	1.66805530760404e-05
GALNT14	1.80015610354378	8.75804274521849	3.81364935381012e-05	0.00118351555132239
GAS2L1	1.70300741570261	7.25656146259721	1.01893372522106e-05	0.000449943412471096
GAS2L1P2	1.66089950808323	6.60659624494147	2.90019858431116e-05	0.000963860500710009
GAS5	-1.23678597878593	10.3577174680172	8.22662323666581e-05	0.00207019019427336
GBA	1.17693803402406	7.94893482815463	7.10429669697165e-10	1.78599205379017e-07
GBAP1	1.04019385424126	7.21753053246995	1.90468033160602e-08	2.8117289709191e-06
GCNT4	-1.26092805112801	4.43198590206015	7.02452257380787e-07	5.45442362909956e-05
GCSAM	-1.21606674499036	4.88923172259779	5.19610610660257e-08	6.66335000771443e-06
GDF15	1.30423372423199	5.90215188035201	0.00095990219002559	0.011685261602431
GFI1B	1.64723880904698	7.52935938545292	3.43475007719585e-06	0.000198208498204727
GGH	1.79726611797105	7.16166640595636	6.46027155354307e-08	7.96275509786467e-06
GIMAP5	-1.05961713902355	8.70255558527778	0.000193522204065393	0.00376530443174282
GINS1	1.26985594589531	4.87567240769694	3.51871345805523e-06	0.000201224444624956
GINS2	1.83038926446865	5.97060229264021	2.64497561637284e-09	5.41601418349377e-07
GLDC	1.61630158693606	4.33845106119788	7.87953438356041e-05	0.00200872748527091
GLRX5	1.14587516132371	11.2639864647806	0.017945759665984	0.090506758403359
GLUD1P3	1.00388920995142	13.4740649728319	0.0298764063256375	0.128738928139374
GMNN	1.02700360037246	6.04280280485452	0.00245341423097501	0.0227186873591125
GMPR	1.35479725795519	9.0628078619397	0.00268330852120761	0.0240895510792926
GNAZ	1.13125841341866	9.14128210469557	0.00124105158427137	0.0140363210584562
GNG14	-1.16509922144979	4.33741217478511	0.0128904315587724	0.0719342742217119
GNG8	1.15719946820862	6.06132742066718	0.000632931201950552	0.00865905696745535
GNLY	-1.11795006250322	5.60856917449493	0.00315328816185976	0.0270673224198043
GOLGA2P7	-1.2234613948391	6.16352012027087	9.88937838512584e-09	1.59937074252694e-06
GP1BB	2.17916014618279	13.8333108847318	2.81830250414947e-07	2.630864664811e-05
GP6	1.80451675889448	6.33124359364457	3.51065641763313e-06	0.000201216878329848
GP9	1.64802341027917	11.7510019185329	2.94865429835271e-05	0.000974860433456687
GPR141	1.05681119630838	5.89089448240116	0.000371784840853056	0.00597846035091827
GPR174	-1.23710974678846	6.34352425935964	6.15812165433109e-05	0.00168492313496897
GPR18	-1.01704203725489	6.28181447783125	0.000386852762306588	0.00615292372209119
GPR183	-1.65792707605622	7.74907264461014	1.5391274877784e-07	1.59257016237001e-05
GPR20	-1.34004861201118	5.73994951892855	0.000126325444159572	0.00280623740389824
GPR68	-1.265242860484	6.58002296736709	0.000139219634281342	0.00301939459927519
GPR84	2.07115006260019	6.45380130701594	1.46962395359039e-07	1.54834945251509e-05
GRB10	1.52553609471181	6.69830421838485	0.000120841268946361	0.00271715984433083
GRN	1.34801745202122	14.9466037845598	3.85344345281135e-09	7.35095947603206e-07
GSN	1.23337148462259	7.76642912910071	2.73172217238356e-06	0.000164180569662914
GSPT1	1.00755857327602	7.0321941898333	0.00605781339756802	0.0427498443517648
GSTM5	1.42063320624887	5.6972455441428	0.000157944408972845	0.0032604151033191
GTSE1	1.76696393716627	5.12348545648535	1.20430425007183e-11	6.79521982523865e-09
GUCY1A1	1.20443628587456	6.90561330977385	0.000827829333288744	0.0104887298410851
GUCY1B1	1.17880840979865	4.4262182344869	0.000180472213282469	0.0035688239621925
GVINP1	-1.01403930734024	8.24123150560281	1.34237141048655e-05	0.000545662901354206
GYG1	1.55720963361847	9.1394488879155	4.60987992828408e-08	6.10595965755986e-06
GYPB	1.68623190326341	7.15712811580817	0.0020714841009111	0.0201899111479279
GYPE	1.13434654826412	5.28069699157925	0.00127009164426491	0.014263112312928
GZMA	-1.22189432598112	9.82455996318945	0.00217510260973438	0.0209038722043019
GZMK	-1.79029822756253	7.92160087494198	2.27835505634976e-05	0.000809086898402474
GZMM	-1.03727005337695	9.64247510530245	2.55064380326474e-05	0.000876365315408592
H1F0	1.3895128390421	6.07530919855015	3.69256232130568e-05	0.00115607706412173
HAPLN3	-1.12019775119979	9.01832568526599	0.000101708783421109	0.00242032588551582
HBM	1.27551792446331	14.3222421458139	0.00344253586264364	0.0288004705398302
HDC	-1.82990254792606	6.74092687163688	0.000102412977803643	0.00243252377868315
HIST1H1B	2.72373745531942	8.76294583137083	1.99486101689099e-13	2.66586926736205e-10
HIST1H1C	1.00592047215162	13.0366379487351	1.36109947934113e-06	9.19140342551876e-05
HIST1H2AB	1.65219690459077	7.4630924443542	2.39291892325636e-10	6.98374762993128e-08
HIST1H2AD	1.12914204369765	13.2961186390747	9.45594048972674e-07	6.89930416593827e-05
HIST1H2AG	1.57784244700809	8.86883482103055	2.02866051367918e-08	2.96032868407058e-06
HIST1H2AH	1.33415810942986	12.2840992985649	4.49868981653201e-09	8.15901665225459e-07
HIST1H2AI	1.99443927245767	8.22684207237497	5.36774672508794e-11	2.16337233486838e-08
HIST1H2AJ	1.5099576358091	12.4111539621661	1.08243747587435e-11	6.39166743021523e-09
HIST1H2AK	1.35111768106635	12.5123573428431	4.29341534513011e-15	1.21126787809109e-11
HIST1H2AL	2.34447231351555	7.52856960979202	6.7864011243234e-13	6.38198188695168e-10
HIST1H2AM	1.09269455631893	10.561560568386	1.84224376849144e-10	5.63571223202003e-08
HIST1H2BB	1.19891254736018	10.1359912227314	2.34302226820385e-08	3.38020900067977e-06
HIST1H2BD	1.13526153682527	10.414136917207	1.72784168746084e-09	3.81492419881028e-07
HIST1H2BE	1.69878578949661	6.50911042737872	3.44041538962111e-10	9.59951507229336e-08
HIST1H2BF	1.4304935252256	8.81186149735695	3.51266704385704e-08	4.82108804922022e-06
HIST1H2BG	1.3922687244992	8.90961161717961	6.12785094269928e-13	6.14798148790892e-10
HIST1H2BH	1.15691412986642	12.0566484457469	8.36360717590575e-11	2.98004982019116e-08
HIST1H2BI	1.28178404312385	10.5800027151705	1.36837879651879e-11	7.23843875466848e-09
HIST1H2BJ	1.16001713025038	9.0758630093121	4.8040983837835e-12	3.21002268585913e-09
HIST1H2BK	1.44084182625882	11.4753864522307	5.36195087804039e-09	9.32502018796736e-07
HIST1H2BL	1.08436863280093	12.533978941086	4.13414163603009e-10	1.12870957290796e-07
HIST1H2BM	1.32917134057412	10.8185065333167	8.45037954605033e-11	2.98004982019116e-08
HIST1H2BO	1.14163097496622	11.6624102154173	1.12062180033155e-09	2.68431208794513e-07
HIST1H3B	1.73126725890995	11.6463600559703	2.70053925521336e-11	1.22965474906451e-08
HIST1H3H	1.28748854925681	9.54431803716181	2.10816377879863e-09	4.49818374012403e-07
HIST1H4H	1.77005843792926	8.66828515521014	1.13508952695734e-08	1.80131613618587e-06
HIST2H2AA4	1.10855447764417	10.6643410775082	4.69327505067704e-05	0.00137924706958033
HIST2H3A	2.98693079660786	11.1485746154117	3.84625959693169e-16	1.62767295709487e-12
HJURP	2.34462438330748	5.39975052527155	8.22737752931494e-11	2.98004982019116e-08
HK1	1.0069507803757	8.84730614508705	2.24109953686462e-05	0.000801780195021883
HK3	1.05339232988395	8.38526104972643	0.000126283733854877	0.00280623740389824
HLA-B	1.42334329815016	12.0884380848446	0.00746465765892437	0.0494902149110834
HLA-DMB	-1.106606017003	9.75133129143282	0.000431120459312411	0.00663429065600086
HLA-DPA1	-1.05996047688966	11.2971100421404	0.000595425744459642	0.00832412397832278
HLA-DPB1	-1.11629679945968	10.3340591008006	0.000145213153721189	0.0030977208711758
HLA-DPB2	-1.13471492280774	7.69538926393078	2.47701161594194e-05	0.000856934413587244
HLA-DQB1	-1.4626789189505	8.65464502396847	3.640810770396e-05	0.00114815480719794
HLA-DQB2	-1.28002770414966	7.18001946051337	0.000880798379791477	0.0109575461348777
HLA-DRA	-1.42448935717238	10.5390099901462	6.65871779037703e-06	0.000327024184556021
HLA-DRB5	-1.1745172177555	10.7663026102415	0.00755392883131632	0.0498834348389994
HMGB2	1.05584173125128	8.8150875370042	0.0018003166769499	0.0183187041871621
HMGB3	1.10285391961288	4.19245470884873	3.48354407100008e-07	3.07120373287372e-05
HMGB3P1	1.45869563634626	5.3853394436269	1.86956959768896e-07	1.83282786312434e-05
HMMR	1.62915536225564	4.79188835075021	2.11330917981486e-06	0.000133148966215084
HOMER2	1.01546665847348	5.15041504491797	0.00671033209664169	0.0459622450137116
HOPX	-1.18149116143028	7.45649224823289	0.000125520040014951	0.00280181856019068
HP	3.29540093438065	11.3808359039764	1.00057856592018e-09	2.41958955878851e-07
HPR	3.04551233731371	9.96280117591864	1.49846558323239e-09	3.42770627241925e-07
HPSE	1.09288473732922	7.13934545946231	0.000226536650100072	0.00419547197862212
HRASLS2	1.06131347820809	5.80698417745328	0.00355367454329745	0.0295066547838017
HTRA1	1.86035893948129	4.86216273273084	2.25146421586626e-05	0.000801780195021883
HYAL3	1.20469669943834	5.85564238824495	4.70134445409531e-06	0.000253096098510801
IFI27	3.83971188619651	12.1333483570486	3.11203387578265e-09	6.22186237322813e-07
IFIT1B	2.37511583300837	8.70323769631715	0.000256307837947677	0.00454463150372169
IGF1	1.00695746832818	5.08369462739554	0.000153055802600333	0.00320382513093575
IGF2	1.51414306234559	4.63175803495975	0.0034196197780407	0.0286648972237058
IGF2BP2	1.95468488850738	5.3968344044308	5.58140830429935e-06	0.000285720843254969
IGFBP2	1.39660130946372	6.62561425035719	0.00115018435078146	0.0132867747273394
IGFBP3	-1.06957604335529	4.27672915652034	4.55333280387066e-05	0.0013474787088937
IGLL1	1.6228434808626	9.75801000317455	4.50579025580849e-12	3.09206811851982e-09
IGLL5	3.16195303727753	14.4454286706503	5.29707123418956e-12	3.38962038308143e-09
IL11RA	-1.0022722811599	6.11893048286924	2.58805664554909e-05	0.000884395235769473
IL1R2	1.11966149211863	8.62145259741744	0.0236086609962005	0.109308444813006
IL23A	-1.42294912264213	5.9763987240466	3.08091964216409e-07	2.82410218895987e-05
IL2RB	-1.20201255704521	8.60517965124374	0.000130055552710412	0.00287151351206093
IL7R	-1.17003243337457	11.8380529550094	0.00107543324501021	0.0127124420503046
INHBA	2.17137255170367	4.88359209595699	4.30552706070836e-08	5.81498072332159e-06
INPP4B	-1.47159394036698	7.27061523030299	7.4594110964805e-06	0.000351395003990235
IQGAP3	1.16396484230725	4.83544813408791	2.95508292386723e-05	0.000975715351364276
IRAK3	1.37519891201482	8.80739142947288	1.52472006671815e-05	0.000604908862719383
ITGA2B	2.8356336804177	7.41762594033776	5.78591314039943e-08	7.30896122128766e-06
ITGB3	2.93544703518665	9.92896582023103	1.09865458681811e-06	7.74887183719407e-05
ITGB4	1.01849460270389	4.63773149283974	0.00707419803907931	0.0475933096806069
ITGB5	1.83999968789749	6.46985533710633	2.59437400707162e-06	0.000156842262889418
ITK	-1.05696842998724	7.7461946852696	0.000182804374092958	0.00360143859854088
ITM2C	1.14129159496778	7.21262306384496	0.00193119117764845	0.0191992463553923
JAM3	1.09285367881526	3.86965533358306	5.66758172028375e-05	0.00159650198557805
JCHAIN	2.92031476972597	10.7517927249929	3.53686826585892e-10	9.76137197156781e-08
KANK2	1.96858484383597	6.21831942159181	0.000420668143028118	0.00652884157678908
KANSL1-AS1	-1.02942046572764	7.74832197221666	0.00413677113775168	0.0325897474274442
KCNK5	1.15080739567994	5.0861417346579	9.29592586258715e-07	6.8217587739003e-05
KCNN3	1.45576733342811	4.48372402269247	6.96791983668782e-05	0.0018460914208365
KDM7A-DT	1.43717417174841	5.76226715316828	2.47721578343916e-05	0.000856934413587244
KIF11	1.45739047574777	5.29240035435786	3.15221004843098e-07	2.85849161927539e-05
KIF14	1.43130237725762	3.95315726175619	1.31530140366263e-07	1.42114118895309e-05
KIF2C	1.67540402708988	5.79666501032238	9.8263931268771e-11	3.32669263846049e-08
KIFC1	1.83138650500054	4.66185538136794	5.71842167090027e-11	2.26869444759107e-08
KJ487098	2.30667565568763	6.95427388049079	1.69710759821573e-05	0.000654882356022729
KLC3	1.15702307600672	7.62232352005025	0.0303112144393003	0.129963189922416
KLF12	-1.62029267945719	6.33818339789886	0.000525997462215752	0.00757198901744667
KLHDC8A	1.92747531432788	5.3611896103523	6.78911245060287e-07	5.3534892619024e-05
KLHDC8B	1.00063290790426	5.52475770747345	0.000790807449063437	0.0101667807286935
KLHL3	-1.08077827969372	4.90752461745525	0.00014468084498204	0.00309224859843348
KLRB1	-1.90974783096013	7.31928602559858	5.93887887603905e-07	4.81770203008012e-05
KLRC1	-1.39744087522022	6.38366243505761	0.00102673305697664	0.0122912678216378
KLRC4	-1.15352875896618	7.42963894093361	0.00183575931546232	0.0185309726496573
KLRD1	-1.23505678068565	7.55836860951423	0.000278508161375272	0.00484688192287836
KLRF1	-1.68702133218697	6.20762255824508	1.85838847189146e-06	0.000119762288552782
KLRG1	-1.43395197045649	7.20083452320049	3.11580981404906e-05	0.00101688338031516
KLRK1	-1.20531992427949	4.96057768672032	0.000162335431916181	0.00331872701431865
KNL1	1.59648509190216	5.38378904313603	6.89860296307204e-07	5.42298538189976e-05
KRTAP19-2	-1.478205933487	7.03113203368642	0.00448406317147842	0.0345433398018837
LAPTM4B	1.09514306034777	5.56067433453108	0.000189272614063704	0.00370248146663444
LCN2	4.51424801965852	9.36660842579089	1.27511727048193e-13	1.79869458971148e-10
LDLR	1.09163355912954	7.30504623486545	2.02118455671415e-06	0.000128621295938669
LEPROTL1	-1.44153719981025	8.48037866440341	0.000150296701143466	0.00315909233338886
LF205854	-1.42091016300667	8.01111251915508	0.00763196930484762	0.0502159452239922
LF209623	-1.12093775066543	10.0890009178365	0.0393188352502417	0.154806101075963
LHFPL2	1.21245538656087	7.69769737819171	4.43783763301445e-06	0.000241805011458949
LHFPL6	1.0205923761852	3.78175319809188	0.00861308500641884	0.054188700264703
LINC00402	-1.09447597444498	4.59266857628325	0.000394176734588577	0.00623973906978713
LINC00513	1.00287755741881	6.63958604474983	0.00700034859317011	0.0472602635280995
LINC00534	1.35783889333268	4.67003128132543	0.000148296685777065	0.00314569853681326
LINC00632	2.26702214066567	5.60611174503071	1.8575775888367e-05	0.000699952416260311
LINC00649	-1.16524384025208	7.43459825736763	7.74691624111676e-05	0.00198488345386676
LINC00853	1.26558635890897	6.35649191412296	0.000452358786569967	0.00684589120825284
LINC00891	-1.14017164881428	4.49763811710879	0.000315454525353035	0.00526954332449928
LINC00958	1.00586524586038	5.09723706701243	0.000251774311678317	0.00449564103222513
LINC00987	-1.57417471807582	5.02129919554501	5.77743973530809e-06	0.000293779564616007
LINC01300	1.09924717560512	4.63760987491572	0.00497609761998502	0.0372708243861474
LINC02210	-1.23635067525138	4.76759785235125	0.000254207566622212	0.00452001703368668
LINC02345	-1.15757046955641	3.88710678692478	1.85801240029715e-05	0.000699952416260311
LINC02541	1.12868320504836	9.33308852889788	0.000243572347223557	0.00439868098744903
LINC02576	1.00465502218552	3.75390792903343	0.000543341080636243	0.00775054684181733
LINGO2	-1.01712006948009	4.11674020381338	0.000240212546765945	0.00436283031111166
LLGL2	-1.28368619337922	8.75482930876901	1.14746835537177e-05	0.000490494427798731
LMNA	1.23544112211638	7.93383115649404	4.07748635905436e-05	0.00125037990510567
LMNB1	1.13591261064433	8.15786919363049	0.000197071265386355	0.00379942027291187
lnc-AMZ2-1	-1.20732735166974	5.71608614178191	3.14428100470897e-05	0.00102354408962263
lnc-EBF3-6	1.11465644563224	6.13221767087768	6.90053795210729e-06	0.000333736303127536
lnc-HIST1H3F-1	1.22456803462607	5.08604255234075	3.24056697269243e-07	2.91947784107921e-05
lnc-IL1R1-1	1.03933573915469	5.75664463396876	0.0208383344933796	0.100038977334355
lnc-MAPK13-1	1.08317484098056	6.94988424661017	0.00100983006960955	0.0121519408992683
lnc-MINA-3	-1.08627602770255	5.16226675000124	0.0297915380621423	0.128525446875911
lnc-PIK3CG-4	1.19112809893898	6.96326805831965	0.0376233922690015	0.15032188089728
lnc-RNF144A-3:1	-1.11434085664004	6.20186539258146	0.000281150432357357	0.00488282532693956
lnc-RP11-1220K2.2.1-1:2	1.05915578840541	7.29714425903356	0.0213803013484386	0.101815150888475
lnc-RTDR1-1	1.7799733691575	3.50405569769022	1.70942201094109e-05	0.000657635367875838
lnc-TC2N-1	-1.04542708079689	5.48517721995195	9.2963974819119e-05	0.0022631335423128
lnc-TIGIT-1	-1.07622796214396	5.98112705288727	0.000266391389363583	0.00468092994278944
lnc-TLR2-1	1.07639500162987	5.37373185386671	0.000738649178881015	0.00966280598146599
lnc-TRPV6-2	-1.01330553675384	5.83071178265328	3.17196152740613e-05	0.00102991400437812
lnc-UQCRFS1-7	-1.09298567680617	8.93184716435264	3.89441585326943e-05	0.00120003777828112
lnc-VRK1-5	-1.24418164727568	5.73647972697387	0.000130817456267881	0.00288129165337206
LOC100499489	-1.08056301012471	4.38368971448069	0.000194146797106109	0.00376627134258286
LOC100507507	1.04274440568175	8.57918985499493	0.000671504774588772	0.00902464782928875
LOC101927596	-1.28353560805781	6.56135329762828	2.02819701827595e-06	0.000128744876227611
LOC101928150	-1.09025640936713	5.13772862948785	0.000270893867415171	0.00473446311565917
LOC101928377	1.06556117191213	4.48947453812666	7.06964824184011e-06	0.000337416237798049
LOC101928595	-1.31645880098988	4.44569984740814	7.93428513562304e-06	0.000370329841688611
LOC101929076	1.18105043531731	4.47655360365987	3.42959763675796e-05	0.00109811996967114
LOC102724135	-1.19613885999919	7.02714234072511	1.42749398554039e-08	2.21009145041805e-06
LOC102724156	1.18853546835287	8.39661276550897	0.000234755963053072	0.00429444427801192
LOC102724404	-1.33378243030612	6.56239160347442	0.00541557075557076	0.0395702897999129
LOC105369609	-1.30865289587693	6.63038083803075	8.45798614593609e-05	0.00211288820189335
LOC105371622	1.05054681479412	4.14917348479677	0.000265593214332929	0.00467337304582633
LOC105373759	1.24437332667568	5.18187213306384	0.000239095450029688	0.00434564965762621
LOC105374546	1.2944435127499	4.43770680528396	0.0025696791875951	0.0234140938701874
LOC105375878	1.59275176735438	3.60333692586392	8.06194879350537e-06	0.000373853837115627
LOC105378085	1.11604013004022	6.20134400686091	0.0042771187919934	0.0334016739909379
LOC105378305	1.12492017738823	4.66539788334737	0.000419861122725745	0.00652828558618024
LOC107984360	1.3725920687462	6.34383387461781	0.00407934950196656	0.0322675274780165
LOC283710	1.38182504113733	5.33646187886808	6.28062389489843e-05	0.00171290355870425
LOC441455	1.03548785014229	9.7363166914704	0.00579765549742878	0.0414321054700856
LOC728975	1.2500798022143	6.99108433802675	0.000101609432387165	0.00242022992283537
LOC729291	1.30882991917549	4.20903670341658	0.000301587611114225	0.00512214784869651
LOC729870	2.41067831738783	5.41110187304875	1.48622735702694e-06	9.85295008414387e-05
LOC93622	-1.01344975436265	5.63346609590508	1.92548117018759e-05	0.000716860592261483
LONP2	-1.09057411265295	8.17830763537864	2.00393787573649e-09	4.34888774383121e-07
LPAR6	-1.00895274490642	7.55168037615353	0.00570657022784508	0.0409900157918697
LRRD1	-1.66074663433073	6.85233008597466	0.00438590790264404	0.0340038435285603
LRRN3	-1.3470469616943	5.97668086046345	0.00114341117314752	0.0132205615197581
LTBP1	1.17304968831926	4.16381064614244	0.00012161547808872	0.00273027285954967
LTF	5.48170670669769	10.109485442461	2.05526832021111e-14	3.72752270846288e-11
LY6G6F	1.59332199087163	7.93337550377823	0.000191322574050018	0.00373395194289316
LY9	-1.02531065524776	7.94847899675411	1.23441679232823e-05	0.000513551843370165
MAOA	1.80429671108262	4.43551200209623	7.10177947543966e-06	0.000338313851146132
MAP1A	1.26920368906171	4.29829920174642	4.63320235601272e-06	0.000251371027823758
2001-03-01	1.22948761224099	7.53727732073306	1.57228681277567e-05	0.000617986601597323
MATK	-1.00782999250186	6.91319128212092	0.00024774059545026	0.00445179154924102
MCEMP1	1.59282300319014	11.0007609998741	0.000477262400939348	0.00709910346939132
MCM2	1.32699689460994	6.2613639756761	1.20949262346637e-07	1.31803550225041e-05
MCM4	1.38876756281464	5.29070567445515	3.10804622686042e-07	2.83871948727385e-05
MCM6	1.08553311768965	7.93073220605015	1.60731348035831e-08	2.4148696201052e-06
METTL7B	1.21935747974577	4.93809487416884	0.00146088075748029	0.0157441525098396
MGAM	1.19115409605912	7.95120799967452	0.000984436432444108	0.0119027740267564
MGAM2	1.09284350272184	4.95155284456342	0.00219036694670914	0.0210187479757716
MGLL	1.55916537441598	8.23363637814906	1.09557086047211e-06	7.74864616107172e-05
MGST1	1.35313581576586	8.17511241369174	1.22822190430195e-07	1.33272574239875e-05
MICALL2	1.01236124692911	6.08089754232994	7.11510233255277e-05	0.001868096146521
MID2	-1.00173852843378	4.18672424048666	1.29251978818291e-06	8.89386719288681e-05
MINOS1-NBL1	-1.19837174390558	6.89647512716129	7.18570781742767e-05	0.00187708134971508
MITF	1.3082891627614	6.01623111518703	1.96113098857156e-08	2.8783281462902e-06
MKI67	2.00192460985217	6.21211030794695	6.29544006481163e-13	6.14798148790892e-10
MKRN7P	1.09358074644497	7.86612254429814	0.00400999600949535	0.0318916988929582
MMP8	2.90634918323807	4.59723817329456	1.95344657912472e-07	1.89312832406701e-05
MMP9	2.11955192602404	13.4241934277389	2.69743970490986e-09	5.47925532378929e-07
MMRN1	1.53229856770436	6.03330213429048	0.00120912270812361	0.0137548542481929
MOB1B	1.08993439556588	5.94538669340715	1.0868934821247e-05	0.000475719995283358
MPIG6B	2.64829743109295	9.78880015696621	1.11647665960158e-07	1.23792396785781e-05
MPL	1.24375247395075	4.69132457612821	7.45377845445558e-05	0.00193318578893853
MPO	4.3412560135627	8.2930295845528	2.84167149451601e-14	4.8101920611504e-11
MPP1	1.25549308291604	11.848675763134	0.000155507829091264	0.00323647482660352
MRPS35	-1.08905853833187	7.77525970396169	0.00362834743236622	0.0298327261244216
MS4A2	-1.20870089602846	3.63171073739343	4.09412519057759e-06	0.000226479156239555
MS4A3	1.8761736058076	5.29666761601977	0.00184635373052671	0.0186108644588344
MS4A4A	1.67354066945274	7.71304534910819	1.71830775406287e-07	1.72448822859329e-05
MSI2	1.39392584925024	7.8148400956861	4.7424020865955e-06	0.000254038673799043
MSN	1.38767570972221	6.67106792467555	1.21513623995928e-05	0.000509975607748859
MSX2P1	-1.10013225095973	5.20833224094244	0.000244646380982634	0.00440554344647522
MXI1	1.28756276822602	7.83257205528891	0.00281434464798768	0.0249574775255455
MYB	1.21549967973893	6.78757035617259	0.00254064071106442	0.0232466336196889
MYBL1	-1.15839466029996	4.71840166461143	1.06771125196345e-05	0.000468225499112332
MYBL2	1.59363487787845	5.74432514950855	2.55416080670482e-08	3.60292761350233e-06
MYL4	1.08603356601483	5.49324917600579	0.00955007113275861	0.0581042889290511
MYL6B	1.22515764491079	7.89468580115773	1.31780730204107e-09	3.09818937093748e-07
MYL9	2.97282374409525	8.16876538338587	1.03812161396177e-07	1.1717158201625e-05
MYLK	1.45823402883321	6.66499023621175	1.20931522111445e-05	0.000508961496865578
MZB1	3.22472617662368	10.7215532808572	1.75771111173846e-11	8.75098879179437e-09
NCR3	-1.09795559800012	9.04042683794833	0.000308148371690786	0.0051988008675088
NDC80	1.08286202935915	6.10773040872464	0.0002337820135561	0.00428589105141007
NDRG2	-1.08326305841821	6.90159242490541	1.69916215435779e-07	1.71204072465471e-05
NECTIN2	1.5275684192798	7.03735035299644	0.00141975273405874	0.0154319099616805
NEDD4L	1.2806058814485	4.87539066573793	9.72680456109994e-05	0.00233876225957281
NEFL	-1.29629282855477	4.62315387851119	0.000361328417174973	0.00585855034514032
NELL2	-1.44592201516167	5.98259033943344	3.33746785407981e-05	0.00107540160257539
NEURL1	-1.47827516336276	8.89401904786115	0.00102018981294444	0.0122244641531252
NLRC3	-1.11882540940966	8.79116620438477	0.000212709559825509	0.0040155453037394
NLRC4	1.01590189006572	9.12211955962461	6.91784400637138e-05	0.00183543340821082
NMRAL2P	1.26615543258725	4.75024952130101	0.00113472940221962	0.0131485372782756
NMUR1	-1.1108847051547	7.10972089017291	0.00448724137547823	0.0345573387214946
NNMT	1.41545721228574	4.11692054306963	0.000207326654381651	0.00394452911820593
NOG	-1.65365224333544	4.76526157120982	6.153745089668e-06	0.000308604081306701
NOL4L	-1.02717909360974	4.45094133990022	1.91156688851779e-05	0.000713773453916989
NOP53	-1.17886479198672	11.2365474475046	2.90169931857309e-07	2.69879294497763e-05
NOXA1	-1.01088110663703	6.45752203916972	3.15611946429341e-05	0.0010260823216117
NPRL3	1.39630442660409	9.49939506327486	1.73905677096717e-05	0.000665005880596799
NRGN	1.78617917311092	12.2064917093354	2.30777686342076e-05	0.000814949850529266
NRIR	1.26104520387208	6.08757842380579	0.00431701451199165	0.0336443571129466
NT5DC2	1.41231601475661	5.86936465716197	4.14870414858297e-06	0.000228999450079718
NT5M	1.49072933356688	10.248430996442	0.000234383754652637	0.00429072668665112
NTN5	-1.00972545249289	4.22756876920129	2.9241814055414e-05	0.000969175694874656
NTSR1	1.77293935926735	5.34356868096426	2.89529682981577e-06	0.000171121512659256
NUSAP1	1.95356019106921	5.84306277895289	1.54827642749278e-10	4.91403584630865e-08
OASL	1.06746005206174	10.7894841798302	0.0102071435732193	0.0608236523040628
OIP5	1.29885522073072	5.13741573590851	1.91417478077986e-06	0.000122734373380761
OLAH	1.21479765340138	4.62653550336589	0.00668220016674805	0.0458066264670356
OLFM4	4.12364986676205	6.99967243053298	5.38809749719595e-07	4.45632519711082e-05
OLR1	1.93426420055129	3.60424266234443	2.38138718346648e-06	0.00014570072765156
ORM2	1.00719889288091	6.78802964438232	0.0291539460488637	0.12660301763754
OSBP2	1.0568263339091	5.67699010061609	0.023442009661671	0.108754991288048
OVGP1	-1.08202384987134	4.70925363826979	4.40930371909766e-06	0.000240766947809911
P2RX1	1.05287208942288	8.34200530170379	3.73829980309944e-05	0.00116465239632513
P3H4	-1.09105370428967	5.49638314542906	2.22357511474371e-06	0.000137841257353556
PADI4	1.24626248266046	6.4022486344647	1.70547023246403e-06	0.000112185478426151
PARD3	1.31328275058122	5.5951781226793	2.43163059788529e-05	0.000845774417957607
PARVB	1.19405584665685	6.76152942926272	6.4032031157727e-05	0.00173886342580304
PASK	-1.1835234461662	5.91422948834429	0.000487614877316575	0.00719368814426442
PBK	1.47838089053681	4.4932677089343	2.61719710663338e-05	0.000886043356460375
PBX1	1.46795938740574	5.59300960204107	0.00108591538421126	0.0127887187015344
PCLAF	2.24641008195441	5.90406903918971	7.76958749142571e-08	9.26185896689156e-06
PCOLCE2	2.91071886534136	4.75621278009084	1.57293723544368e-07	1.61694126903443e-05
PCSK6	1.56718699217904	4.97222561208586	1.71211138946833e-05	0.000657673529349326
PCYT1B	1.1028947041235	3.83948884227626	6.80930625604416e-05	0.00181231755919515
PDE2A	1.45969442238848	6.30136312431427	4.05433062067366e-05	0.00124500898252558
PDGFA	1.20974814335038	5.83170091412821	7.61387112255765e-05	0.00195952456050752
PDLIM1	1.28997733685959	6.30347490743843	7.82440759872802e-06	0.000366548954500559
PEAR1	1.77193642973641	3.65181550403462	2.18353518249203e-06	0.000135970074280917
PF4	1.28788930715205	13.8113143111602	0.000448408992624045	0.00681361623681456
PF4V1	1.6040585177185	6.27831959494929	0.000432915825487518	0.00665385334440289
PGD	1.27573000559064	10.4189438868758	1.1819249578703e-07	1.29354554333125e-05
PGLYRP1	2.38793048001771	10.3865770230315	8.6998374072071e-08	1.01590835976267e-05
PHGDH	1.54654541922192	5.42790383080349	2.77192137706386e-06	0.000165215623673776
PI16	-1.03740411936797	7.41833516302373	0.000741914365397381	0.00968034308931392
PID1	-1.36603910471841	4.78056751729158	4.17302856804277e-05	0.00126290069572317
PIP5K1B	1.04855798604688	5.11548008825017	0.00160379620464993	0.0168481545023858
PIWIL4	1.19535239658924	6.81172958846821	3.01459712425094e-05	0.000990215208044705
PKM	1.33344147375637	11.371250048664	1.70957771024453e-09	3.80770944217708e-07
PKMYT1	1.93280516654406	7.8563352394193	1.92935038030212e-14	3.72752270846288e-11
PLA2G7	-1.13766026859862	4.7119606547994	0.00103672543477929	0.0123934982634258
PLBD1	1.14716252663768	12.0166540742559	1.37387560597901e-06	9.25307042743055e-05
PLEKHA1	-1.15296506788551	7.06583371983972	0.00011765664134563	0.00267561109180715
PLEKHB2	1.09753374756441	7.24055491460652	1.87347918499439e-05	0.000702651550756167
PLIN3	1.02317717687315	8.25211387945916	1.99342828433777e-05	0.000736670697848568
PLOD2	1.08204272975893	4.90963546624645	0.000740422217034372	0.00967081302094637
PLXNB3	1.14334218624766	3.68733330721036	0.000301575846542547	0.00512214784869651
PNMA6E	-1.20768148591918	6.11388168124193	0.000142415603659287	0.00306865747785954
POGLUT1	-1.07931678479853	5.17830423485858	0.000358295500810158	0.00582425163960993
POU2AF1	1.07787692038728	9.32931454557441	0.00134898083272695	0.014859857841115
PPARG	1.41653770523784	4.44479301227797	3.24682329725461e-05	0.00105022619107488
PPBP	1.21008361460926	12.1375661541012	0.0121040377857305	0.0687547255967525
PPP2R5B	1.03007525754191	7.09461540968768	0.000237480305221708	0.00432558280479512
PRC1	1.63421457201448	6.08625768573989	3.30652535840824e-10	9.32844281948263e-08
PRKAR2B	1.71976979265136	9.27290276238936	2.10172140742557e-05	0.000762354403656323
PRKCQ-AS1	-1.30644088228965	6.13065877354394	2.17117117246942e-05	0.000783071125570612
PROS1	1.13863799897715	4.30278724276706	0.00109231390006656	0.0128313506157278
PRRT4	1.58892771054509	5.62633502603292	6.01493680456273e-07	4.83307786090672e-05
PRSS30P	-1.51473137307363	5.59246280690372	8.21761042837398e-05	0.00207019019427336
PRSS36	-1.48303576026418	7.12870114912824	0.00209643180930285	0.0203625025042124
PRSS50	1.00326725060621	3.86983299028255	0.00181087072537483	0.0183772256546732
PRTN3	3.55989337782801	5.84210812496046	2.40360690504576e-08	3.44802163423824e-06
PTCRA	1.13046915973598	10.5053259844401	0.000958322592255457	0.0116759927734925
PTGDR	-1.50719557314122	6.78985353310262	4.00074939021135e-06	0.000223751162482062
PTGDR2	-1.09348871690217	4.61093052105994	0.0020066191358242	0.0197404364501016
PTGDS	-1.04443490774277	9.64935859961604	0.0309560810957448	0.131858053196117
PTGS1	1.46514490550799	7.05164192938067	6.77910804441634e-05	0.00180617347697561
PTPN4	-1.03121800351965	6.01736951906238	0.00072368660943355	0.00954552036370248
PTPRF	1.00243251210454	3.83511019559745	0.000813115954674053	0.0103591707000145
PTTG1	1.6217798125503	9.14808412042014	7.48721391988416e-11	2.79570365646733e-08
PTX3	1.96065049743668	5.53969170201814	1.55005137220656e-09	3.51404949925865e-07
PURA	-1.02073489782131	7.47908260093414	0.00117468818728286	0.0134900532624601
PWAR6	-1.04183951984565	5.61546454415733	0.000526893870814337	0.00757551657635721
PYCR1	2.38077000010263	7.04900975793111	5.33987693762582e-12	3.38962038308143e-09
PYHIN1	-1.2359625010705	6.92577095987048	8.90210472803284e-05	0.00218812527734252
QPCT	1.08972304020208	10.1190565640831	1.17769064303029e-05	0.00049921107040371
RAB13	1.71883354198669	4.59476603461306	5.66694300708226e-10	1.46825867237577e-07
RAB2B	1.11912341074143	8.59534120019124	0.00389101439185498	0.0312754403115941
RAB32	1.12371487940467	7.57901857685314	1.34245355433005e-06	9.13512031438172e-05
RAD51	1.50452286406394	6.00690437995704	9.34485611716193e-10	2.30364312301805e-07
RAD54L	1.93102219934217	5.21315699531605	1.74094162349191e-12	1.3813827738151e-09
RASGRP1	-1.26211316501744	8.45800088118694	0.000131296296807451	0.00288885985462564
RETN	2.69142428905302	10.372362055807	3.8442300004512e-09	7.35095947603206e-07
RETREG1	-1.04011067281959	5.49021082100319	0.0259762208286029	0.116741034557392
RGS4	-1.16557369798581	13.2898762166024	0.00185525261345736	0.0186635178717495
RHAG	1.55614426913262	4.1798631837541	0.00153273431622845	0.0163108369754218
RHCE	1.96259145332148	4.8400602660094	9.26108138910986e-05	0.00225886760375493
RHOBTB1	1.89828598240976	6.00854552127232	6.54966772118095e-07	5.22964192165111e-05
RIOK3	1.21680137930345	10.5253951013084	0.00373640121396885	0.0303781502478011
RIPOR3	1.05813447280385	4.60768043948022	0.0021739653331582	0.0209008533791063
RMI2	1.29155121562591	6.12318696927715	1.13935069106582e-06	7.99150646321888e-05
RNA18SN5	-1.58301976119568	14.0743159592251	1.82743559883068e-05	0.000693578733780417
RNA5-8SN5	-1.63402615388562	14.1031654556615	6.63732125078496e-09	1.11608095283895e-06
RNASE1	1.80520430533315	8.30014392955925	4.62015731873508e-07	3.9234252334449e-05
RNASE2	2.30502942827441	10.77101338846	1.87687305466083e-10	5.67329568224918e-08
RNF10	1.30084902263699	11.5162439961727	6.56654754100233e-05	0.0017718513136407
RNF208	2.54112767551804	6.91745037897919	1.63144871148493e-07	1.66805530760404e-05
RORA	-1.30144026636601	8.61650603868555	1.62558298495366e-05	0.000635981164421547
RORC	-1.19768860913835	5.73141932207729	0.00169324107408037	0.0175195941776588
RPGRIP1	-1.35936948245201	5.96566465456156	0.000225566073586472	0.0041835998352331
RPH3A	1.03479389211827	4.98025274163438	0.00499752211469787	0.0374092228815724
RPL27	-1.01000310912864	12.8087609477188	0.00152436292791059	0.0162381985875778
RPL34	-1.00109057463197	10.1859893676948	0.0349442803169309	0.143069907678857
RPL39	-1.13451265260428	10.7234204025944	0.00570566651488451	0.0409900157918697
RPL9	-1.29593642224119	11.2510735884031	0.00883548822628567	0.0552719827788001
RPS17	-1.10718063619148	11.945346725823	0.00771116748732161	0.0504494340815725
RPS18	-1.08105303139618	13.2466313842639	0.000243426840489004	0.00439868098744903
RPS21	-1.02332670152549	11.8380289879338	0.000312756650559278	0.00524459105191459
RPS29	-1.1218295853907	13.2739563807548	0.00137297139127702	0.0150198692787225
RPS7	-1.0435243560274	11.1053444168095	0.0277541765050628	0.122132806870026
RPSAP52	-1.03447956484494	10.2654043216597	3.83943318706711e-05	0.00118886643966855
RSU1	1.17161303601363	7.81481043428834	1.04337423201407e-05	0.000459138910313159
RTN2	1.29170403421791	6.3528412282773	2.03008692067675e-05	0.00074380861476051
S100A12	1.29212787339957	13.8738123000952	0.00265983092231575	0.0239549036668416
S100A8	1.07845994546407	15.6278745472765	0.00804110220940663	0.0516916264080417
S100A9	1.07872786506013	15.0969847902904	1.76328974541301e-06	0.00011412770496125
S1PR5	-1.0519803625348	5.81481366289997	0.00861350849782763	0.054188700264703
SAMD14	2.23845526466316	5.00881977313638	1.86793337131831e-05	0.000702223743965451
SARM1	-1.11058329774171	6.48504726077096	4.56360250148572e-06	0.000248125120161079
SATB1-AS1	-1.05685062258992	6.78983412220958	5.67826080333953e-05	0.00159664141813504
SCARNA10	-1.1878948410846	8.82817886099543	0.00134989709417488	0.0148635026531632
SCARNA12	-1.16376432998977	7.00288031048497	3.28934118945767e-07	2.95122481065441e-05
SCARNA16	-1.43730444258924	7.93122441386684	3.47977344740143e-06	0.000200092990484051
SCARNA6	-1.02628840216976	6.36237858766695	4.66929723418686e-07	3.95193753577462e-05
SCN9A	1.15245794201737	4.79279992557629	0.000344597964006029	0.00564860355330994
SDC1	1.16814682601393	6.94574571897972	1.52849659460491e-05	0.000605461108168694
SEC14L3	-1.07549063273698	6.95189349836739	0.0110274565988423	0.0642050333641836
SELENBP1	1.2831486256841	11.0011674382523	0.0484048898872247	0.177531208887263
SELENOM	-1.18819841670642	6.64462882590072	1.16784289265738e-05	0.000498364687184261
SELENOP	1.05786505615759	4.46731135529167	0.000632949065873622	0.00865905696745535
SELP	1.82643051343295	6.7615721520542	5.04998584777758e-07	4.23182147395777e-05
SEMA4C	-1.08638776224167	8.0216777855373	6.86871911371953e-06	0.000333736303127536
2005-09-01	1.04550854876537	4.84889418512939	0.000952559162549672	0.0116280912001436
SERPING1	1.03814603950275	7.67602609604931	0.0241904445189808	0.111251508201674
SGO1	1.06602137905158	4.88738103483448	4.73938161728502e-05	0.00139118657392467
SH2D1A	-1.45558609074133	7.87470870527949	1.00595592873274e-05	0.000446542429833095
SH2D1B	-1.80470111468387	6.64832690093485	8.84113517680293e-07	6.563896586965e-05
SH2D3A	-1.00580838444357	7.99088026169989	1.66972428979189e-05	0.000647974686452922
SH3BGRL2	1.25471590696724	5.41322404584302	0.000814509296909735	0.0103707452928
SHCBP1	1.63328486590264	4.81472641911394	3.64287212154201e-08	4.97291215258458e-06
SIAE	1.21726911424172	5.28822342189218	5.43638056847697e-06	0.00028113062935682
SIAH2	1.60674731800823	11.4059196285601	0.000230599998304605	0.00424287286735668
SIGLEC17P	-1.72231328598545	5.71041644008621	1.17193493564587e-09	2.78099064962469e-07
SIGLEC5	1.21081594281698	8.88472539415427	1.10689184271672e-05	0.000479609057652222
SKA1	1.2696547048326	3.65108948125715	4.15589571517173e-07	3.61377904465498e-05
SKAP1	-1.00975098015959	9.74703905253557	0.00032558893356561	0.00539975742140066
SLC12A5-AS1	1.90890208919858	5.51847100136937	5.79133983491708e-05	0.00161591109613604
SLC14A1	1.26505081168279	5.53319748959902	0.00366836020440714	0.0300365475492105
SLC22A16	1.19470168196813	4.86057036029556	0.00022171778690194	0.00413943847590233
SLC24A3	1.05724136638393	6.24151742406269	0.00714110904041587	0.04783301138775
SLC26A8	1.79673796308738	7.40692655519902	6.72198818799107e-06	0.000328226927079387
SLC27A5	-1.00498553479614	6.50329275373302	5.73519037725935e-07	4.68238645881004e-05
SLC2A3	1.18197706816476	6.65928570155853	6.58811597379547e-05	0.00177578399883907
SLC2A5	2.72089544292177	6.59492047557007	2.8044808137955e-12	2.03453063837376e-09
SLC38A10	1.17320329605368	6.02608915948903	1.08015943476668e-06	7.70692553480344e-05
SLC38A5	1.55542030268531	8.33399526797221	2.88057986421337e-06	0.000171121512659256
SLC4A1	1.63468271485041	6.44726294192299	0.000270380649909647	0.00473144153834066
SLC4A10	-1.03995100667574	4.31989487264418	0.000410757498808283	0.00644594786912306
SLC6A12	1.20397541632625	4.95249296789521	1.79608347611969e-05	0.000682699933265796
SLC6A19	1.66268455564327	4.70685445845389	0.00191036828941731	0.0190444292252041
SLC6A4	1.41842230449489	5.23449422298249	1.01274560774198e-05	0.000448771792777952
SLC6A8	1.59911368050865	7.80867324148821	0.00136705133241379	0.0149744609065222
SLC6A9	1.5637755537808	5.01385226278777	0.000159842230358226	0.0032809652958979
SLC7A5	1.77367797131852	6.13064536470983	1.52121372136701e-07	1.58299744259139e-05
SLCO4A1	1.22218894613411	3.98251293306671	1.29279382198616e-05	0.000530296089403078
SLPI	2.05956845043726	9.40694682038406	7.12683945898313e-05	0.001868096146521
SMIM1	2.51201649451503	11.2474500124644	3.64909706443495e-06	0.000207151705303491
SMOX	2.51151474267699	9.40097846893324	1.04293934454925e-06	7.50177702477337e-05
SNAR-B2	1.13575851437198	10.1801432303633	0.000178337721021541	0.00354594602541733
SNAR-D	1.03569812612135	9.76134192235949	0.000558647552760937	0.00791994417205637
SNCA	1.02958518095204	10.8673075492617	0.0384442002326151	0.152662719451896
SNHG5	-1.07013381103061	9.56473860973764	0.000237028497068802	0.00432355644330025
SNORA12	-1.19335460810701	4.32672914737462	5.35166686794389e-09	9.32502018796736e-07
SNORA15B-2	-1.06129299453759	7.27879829839078	0.00855419144562072	0.0539491989557267
SNORA16A	-1.36625088120477	13.4740859174043	0.000129217626223985	0.00285734628903549
SNORA16B	-1.32378236878014	9.04645036040323	0.000503603943300298	0.00735731169409543
SNORA19	-1.22467791360223	8.64907741434333	0.000500020839831233	0.00731759604850423
SNORA24	-1.15268172553484	6.61012194453855	7.95258774761032e-05	0.00202126281781355
SNORA25	-1.05399427353639	7.01830066446301	0.00108906430183264	0.0128079813283152
SNORA27	-1.23922160413617	10.8015684292264	4.60230179061014e-05	0.00135565017129214
SNORA38B	-1.03177786855905	5.46372155862039	0.000101159133950703	0.00241176673252797
SNORA44	-1.21690398628232	5.81758910487617	0.00019747474020536	0.00380431041620205
SNORA54	-1.45191263501121	11.5975411239979	6.38450163187806e-07	5.11384482444845e-05
SNORA57	-1.10147308047583	10.1777618924688	1.08056614169982e-06	7.70692553480344e-05
SNORA61	-1.36683935814173	8.30403614207365	5.18220067798631e-07	4.32833083601152e-05
SNORA63	-1.04875160190035	8.17127173476525	0.00287876852769271	0.0253977802941784
SNORA8	-1.07782515627776	7.32373683030008	0.000109866919814055	0.00255795817516487
SNORA81	-1.43740631998565	7.80133120821822	3.13893497195756e-06	0.000183642160997637
SNORD10	-1.11348699268259	10.6166452373938	4.41775060556655e-07	3.78956437925474e-05
SNORD103C	-1.10584196187804	5.77552475665052	6.99929658075035e-07	5.45150734606847e-05
SNORD105	-1.08691985617212	5.93389849742508	1.7795815472971e-05	0.000678458784796106
SNORD105B	-1.46510705953159	11.3873880976674	1.46826559245972e-08	2.25943828231181e-06
SNORD107	-1.21818891269858	4.69648129715776	1.47903181400239e-06	9.83091538987821e-05
SNORD110	-1.14325631448846	8.24251401227714	6.18461599232528e-05	0.00169035074985071
SNORD12C	-1.19164812938236	9.36847157927973	6.99343173626504e-06	0.000335038160783973
SNORD15A	-1.44793249046463	9.6833267408891	0.000106950890102355	0.00251210920498509
SNORD15B	-1.48566037696823	8.81920942783566	0.000242040973814702	0.00438959514145319
SNORD16	-1.2826390403623	9.48986139733555	3.18292219459595e-05	0.00103215296862051
SNORD21	-1.00744726561802	6.32396550143693	5.98317812263397e-08	7.4470037113627e-06
SNORD22	-1.12118505851366	8.41000334694565	6.22061618278656e-06	0.000309095235806524
SNORD25	-1.21293022868236	5.83382655044174	1.8400443997599e-05	0.000695246538010471
SNORD27	-1.36241175306684	7.09258299300598	1.74686246325298e-05	0.000666986237661
SNORD33	-1.02347766281869	8.15949833179555	1.34970070782432e-05	0.000547448093807784
SNORD35A	-1.05162136296179	7.65292667778019	1.00096271520169e-05	0.000445104103357025
SNORD45A	-1.13840238818012	5.70243103979558	2.74399348360798e-06	0.000164266814031021
SNORD46	-1.611976584503	10.1210487931862	8.32274293324955e-07	6.28936803030177e-05
SNORD64	-1.15025482934453	5.56106221330891	0.000267157011381053	0.00468789473115157
SNORD66	-1.0058477350445	6.67901327413652	6.55408027752943e-06	0.000323135247236408
SNORD71	-1.43652637307035	7.47756190422258	5.85978375035378e-08	7.36563213887291e-06
SNORD8	-1.61606045679805	8.43176265569531	4.32058970290588e-07	3.7314317396763e-05
SNORD80	-1.06970946788824	6.20283853620983	3.13226062473117e-08	4.36984777596424e-06
SNORD83A	-1.04275002686854	7.06010531044378	0.000118688952803154	0.00267995638658533
SNORD83B	-1.27265257438923	10.7793574652193	3.37225867934955e-07	3.00438667113559e-05
SNORD84	-1.15664529797633	5.41488413448806	1.05602600288462e-06	7.57445091504053e-05
SNORD87	-1.04508301753648	8.36288033742613	4.32154530481279e-06	0.000236483527660563
SNORD9	-1.04104203244967	5.31546720667367	4.36779557003003e-05	0.0013062744089356
SNORD90	-1.45706578271744	5.90617573825085	7.38137153149046e-08	8.88248362824997e-06
SNORD94	-1.12669808436391	6.47293018393923	1.41282574282629e-06	9.46518692245441e-05
SNORD96A	-1.27923719622906	7.70118007265062	2.58762654035829e-09	5.34166060863719e-07
SNORD96B	-1.10613648293082	6.63162146526427	3.26798708683655e-09	6.43236124975711e-07
SORT1	1.08800917465066	7.3198512462978	2.0649260331351e-05	0.000751529586212822
SPAG5	1.64486760451349	6.48167324969521	6.79301591858462e-11	2.57435025654899e-08
SPARC	1.43319843540716	6.143433484316	0.000118323100880278	0.00267561109180715
SPC24	1.84021369194738	5.06035158795092	4.66539012966944e-10	1.24693600823618e-07
SPC25	1.69712953041896	4.75244471908503	3.13307546277186e-07	2.85132326434553e-05
SPOCD1	2.31001892805948	7.00431332728749	1.38907721611486e-07	1.494494050609e-05
SPTB	1.81387999087295	4.34232369325971	3.56934943379933e-06	0.000203204823931836
ST6GALNAC6	-1.0959867952467	5.56121202579196	2.1517688346953e-06	0.000134902623411724
STAT4	-1.17398446944578	7.46109114905196	2.65478926245389e-07	2.50559171245287e-05
STEAP3	1.07853622582545	4.93984886065631	2.66436832878687e-07	2.50559171245287e-05
STMN1	1.15909434905129	8.97193196471233	2.58223061396996e-05	0.000884395235769473
STOM	1.36970147541584	9.84274666150793	0.000142210022437836	0.00306784594708505
STON2	1.00152074648999	5.24748164283382	0.00104246999637463	0.0124386069915171
STOX2	1.29231024609514	4.40921166318804	1.48820933162194e-05	0.000597010033950554
SYTL2	-1.30162978792539	5.98982128168076	1.37259505077001e-05	0.000555509836331346
TACSTD2	1.31586996679224	4.46534082965614	0.0036882598029795	0.0301411666100588
TAL1	1.21835642779391	4.93089163659531	4.29754501846687e-05	0.00128829947537063
TARM1	1.20214841029313	3.86405220824277	8.28159769224351e-05	0.00207840415888049
TBC1D22B	1.02538841590329	5.73767166415348	8.1842469285402e-05	0.00206772352002552
TBC1D4	-1.35105455500887	6.28466221891743	3.31545150884271e-06	0.000192197783700971
TBXA2R	1.80158202263655	8.00406809356464	1.45646598517944e-06	9.70633276369847e-05
TC2N	-1.20108193650825	5.39861287352505	0.000498387716053989	0.00730211338622438
TCF7	-1.19707330367391	9.38334952069592	0.000542859173957506	0.00774956933654428
TCN1	2.53067833350969	7.6509181161172	4.46446091138103e-09	8.15518899286875e-07
TCTN1	-1.14011851517875	5.78734821787403	1.72015062450841e-06	0.000112607922598501
TDRD9	2.10664313172477	7.30522670868829	7.05441596680041e-07	5.46093523820211e-05
TEDC2	1.27463614314816	5.25306537831717	6.95051612942634e-07	5.44693071118099e-05
TENT5C	1.76963856553496	10.4978192280779	0.00084517876017308	0.0106342586221777
TEX2	1.07802546716666	5.9621584858794	9.97061614636405e-08	1.14037799356905e-05
TFDP1	1.23883482791008	7.76061194479445	3.76677758489368e-06	0.000212036753509335
TFF3	1.88307397755874	7.1891134855994	4.1172606543307e-05	0.00125470957183143
TFPI	1.31762462456323	4.4794249092481	5.53959894530441e-06	0.000285306200446702
TGFB1I1	1.63993777779986	7.60056331555796	2.43080248494073e-05	0.000845774417957607
TGM2	1.38854132529007	3.97899733807042	2.23987570046584e-05	0.000801780195021883
THC2658062	2.02520367345089	6.36291561241441	2.49943039346123e-08	3.55408804369756e-06
THEM5	1.63435177168351	5.87282901629998	0.00319090108967499	0.0273019307792668
THEMIS	-1.21038521754719	7.21905605173293	0.00108736205690953	0.0127938878531001
TIFAB	-1.10794671176559	3.70851382783891	0.000623553802710281	0.00858603828883771
TIGD3	-1.04109990623541	6.01249396363937	0.00151031897674603	0.0161467406899193
TIGIT	-1.11559203940624	5.94221250811977	0.000221049873538302	0.00413000540030245
TIMP1	1.09133271200007	10.3724074001342	5.26137624544598e-06	0.000273193464720079
TK1	2.81281014698127	9.96276594109191	4.93349313989839e-18	4.24642551437826e-14
TLN1	1.1032979096862	8.66996794456166	6.19941002494486e-06	0.000309095235806524
TMCC2	2.27622004450091	7.70221289944685	1.55222083412346e-05	0.000613900922106368
TMEM106B	-1.05091582966683	6.61853862398682	0.000533591687027608	0.007641526523022
TMEM119	1.2030993307516	5.31046948629826	0.0110098014506287	0.0641294476386864
TMEM158	2.52557708978303	6.01759554227004	5.27629839077297e-07	4.39247516197104e-05
TMEM204	-1.18733376871295	7.80972835293487	6.74927693638552e-05	0.00180200726279458
TMEM26-AS1	-1.23955671561336	7.24982338885561	0.00663071346315942	0.0455520685993184
TMEM38A	1.26534446894823	6.25737229685139	5.89114431845155e-08	7.36857366452233e-06
TMEM54	1.02178475365248	4.79362921117072	0.00403854186657359	0.0320152650391068
TMEM56	1.12158685016851	4.8454857051025	0.00611404122531671	0.0429913100947152
TMSB15A	1.04477556807595	3.59057444094912	0.0024791092917544	0.0228815209112817
TNFRSF17	1.9669835798005	6.24603049102829	6.55812380253335e-05	0.00177146086670345
TNFRSF25	-1.37828132049777	10.3469811117728	5.14264314791772e-05	0.00147820125488709
TNNT1	1.35450413000688	8.44336396242005	0.000769937569053863	0.00995391283902578
TNS1	1.38936269398255	8.04348616802288	0.00284556252324297	0.0252011433650723
TP53I3	1.42346347481532	7.64559278456329	9.4948157427468e-11	3.25787657464978e-08
TPM1	1.43143696737307	6.58862053256599	2.06595900585463e-05	0.000751529586212822
TPST1	1.46035093728939	6.72701649527341	0.000566762224476491	0.00801283168572441
TPX2	1.90811537884986	5.40206645511713	3.97120733511784e-15	1.21126787809109e-11
TRABD2A	-1.26816224523475	8.15708039261628	0.00019637263468891	0.00379134141060399
TRAF1	-1.07526299594065	5.74249457468379	1.99609877562843e-05	0.000736670697848568
TRAT1	-1.14845960085251	8.2818129228645	0.00257664903830918	0.0234325557778325
TREML1	2.51199371523463	9.02304528190175	1.17782059498097e-07	1.29354554333125e-05
TRIM10	1.47250744029458	6.67327656979786	0.000743671719393327	0.00969828897129737
TRIM58	2.23506848988189	10.6423744785574	0.000119094694776829	0.002685553636837
TRIP13	1.16762180337414	4.91564669010535	1.38906188639439e-06	9.33060062366139e-05
TROAP	1.96286004486017	6.54828308030297	1.08794907116668e-13	1.62494793329371e-10
TSPAN5	1.16018383834766	8.5997907961545	0.0150955835721594	0.0805404417904391
TSPAN9	1.17091096705242	4.07181463050649	5.43912724303871e-05	0.00154307128299437
TSPO2	1.05876248682302	6.22447986667867	0.0124613729462504	0.0702657607102474
TTC7B	1.44945547020268	6.49529278879707	1.17420433890307e-05	0.000498811116624153
TTTY14	1.1609521584311	3.96049026326838	0.0060736895942384	0.0428186867033475
TUBA8	1.31345311251353	9.29327220064507	0.000157292609814182	0.00325432010835761
TUBB1	1.3330304793733	8.26956903369607	0.00022518494815366	0.00417958407790174
TUBB2A	1.02620695546772	6.17927395612281	0.00330507048978019	0.0279450698654708
TUBE1	-1.18133924350508	5.07820099779815	0.00199841749064221	0.0196772645981309
TWIST2	1.3792221759299	4.36653420719996	0.00110760654984794	0.0129302243251444
TXNDC5	3.18670748596246	9.14068795782723	8.45122080028278e-12	5.10916541285667e-09
TYMS	3.51618415255802	7.30869218888119	3.76221539288126e-16	1.62767295709487e-12
UBE2C	2.13366478283378	7.3667325496863	3.83921983539021e-18	4.24642551437826e-14
UBE2H	1.06235587471379	8.18312094526256	2.28415507117656e-05	0.000810013706874916
UCHL1	2.5295935081818	5.4721091630346	9.89483411811063e-08	1.14037799356905e-05
UHRF1	1.16562943250839	4.37385507729569	7.89209199162221e-05	0.00200991081002286
UPP1	1.50669633330734	8.68013685214065	2.29597710406708e-07	2.19162235523937e-05
USP53	-1.08498125824	4.39543468290909	2.36741843071313e-05	0.000830264107378964
VCL	1.0639674459849	8.70124450005361	5.63512756109736e-06	0.000287890390148538
VEGFC	1.07061651325011	4.08089377618327	0.00011260971500743	0.00260594045074971
VEPH1	1.17830587529414	3.91183675144485	3.10889193846459e-05	0.00101593146987844
VIL1	1.18732665947724	4.48518689007079	0.000244080793283426	0.00440400926785914
VNN 1,00	1.64331951241752	7.63866997506117	0.00127415228739098	0.0142733205891936
VTI1A	1.01564807554713	4.24545025323513	0.00303998418646505	0.0263621033055103
VWF	1.38997031885846	6.46386732417305	0.000488161316429338	0.00719368814426442
WASF1	1.07830384277715	5.31904999094293	1.49630079266785e-07	1.56348038792714e-05
WDR86	-1.56912340426886	4.77114523074862	2.17677064954427e-06	0.000135970074280917
WI2-87327B8.2	1.06326963814434	6.14310466966311	0.000439674924206915	0.00672517228948059
WNK1	1.0042398937638	7.70612474233428	2.86582017374657e-05	0.000954053084391746
XCL1	-1.79771483014932	6.10616771771294	6.97255591580563e-05	0.0018460914208365
XK	1.77573586805649	7.22883996654519	0.000850145213282694	0.0106914497822986
XLOC_l2_001496	1.05228535795756	7.53664382771212	0.00104922753306136	0.0124898904322368
XLOC_l2_003627	-1.02173848270397	4.81447674258308	0.000118223109431845	0.00267561109180715
XLOC_l2_005179	-1.21007028668517	4.78403855320423	6.73169417906591e-05	0.00180110059958548
XLOC_l2_006417	-1.04736549979306	4.05551309461934	0.000733717552456841	0.00962781518058483
XLOC_l2_014645	-1.23730910357137	6.46297411477299	2.60579237470643e-05	0.0008845410987456
XR_113143	2.22705555529986	4.04021512564447	8.0754889312277e-07	6.15749968326734e-05
YBX3	1.24075056951656	11.709112105321	0.00420446516493897	0.0329797883852226
YIF1B	1.0091903457494	7.54699686901209	7.92750011404098e-06	0.000370329841688611
YOD1	1.43854370413064	7.05981312294465	0.0151701040825041	0.080785258548419
YWHAH	1.30282564406109	7.98751441837263	5.6241659012064e-10	1.46825867237577e-07
ZAP70	-1.20567842275884	8.39965460040185	7.61707195943809e-05	0.00195952456050752
ZBTB20	-1.03523616295218	5.56075176145568	0.000545731828762842	0.00777778175603544
ZDHHC11B	-1.15366236641085	6.17166472699504	6.35168538631521e-06	0.000314377472990116
ZFP30	-1.15653698611988	4.53442493211558	0.00159158989808246	0.0167476415674313
ZFP90	-1.0099206020157	7.0399007171595	1.16057016970648e-06	8.11791657824169e-05
ZNF204P	-1.17856236131724	3.72250908851185	0.00211291677876495	0.0204440623822778
ZNF286B	-1.03639797362726	4.85885381377102	0.00127325160528627	0.0142733205891936
ZNF354B	-1.02717522744458	4.68723007716347	0.000507756459486253	0.00738503767287376
ZNF383	-1.0140225697442	4.85354251229022	0.00037552724382239	0.00603100078930696
ZNF385D	1.20030580432009	3.88788583610465	0.000140938046550225	0.00304558122549513
ZNF502	-1.0168866707772	5.4923985367841	0.000290327147558348	0.00500115102011806
ZNF540	-1.13113893664842	4.35523915390586	0.000105943514211339	0.00249306002719194
ZNF579	-1.18270430019913	8.00625616285939	0.00306975179782541	0.026556752265276
ZNF608	1.74337543573117	4.57265933267315	5.56893876120434e-07	4.56535797915825e-05
ZNF678	-1.00790851305728	5.22416389338258	0.000309727255615525	0.00521504293589775
ZNF788P	1.20399096082588	4.31056974947196	2.89462617849562e-06	0.000171121512659256
[truncated: 4 more rows]

## Sheet: Severe vs. Moderate T1
gene_id	log2FoldChange	baseMean	pvalue	padj
[truncated: 91 more rows]

[truncated: 10 more sheets: Severe vs. Moderate T2, Severe vs. Moderate T3, Severe vs. Controls T1, Severe vs. Controls T2, Severe vs. Controls T3, Moderate vs. Controls T1, Moderate vs. Controls T2, Moderate vs. Controls T3, T2 vs. T1, T3 vs. T2]
