# Supplementary material for: Longitudinal whole blood transcriptomic analysis characterizes neutrophil activation and interferon signaling in moderate and severe COVID-19
Source: Sci Rep. 2023 Jun 26;13:10368. doi: 10.1038/s41598-023-37606-y (PMC10293211; doi:10.1038/s41598-023-37606-y)
Supplement: Supplementary file 3 — Supplementary Information 3. [file 41598_2023_37606_MOESM3_ESM.xlsx]

## Sheet: COVID-19 vs. Healthy T1
ID	Description	setSize	enrichmentScore	NES	pvalue	p.adjust	qvalue	core_enrichment
GO:0002181	cytoplasmic translation	145	-0.749095220381382	-3.16156356942206	1e-10	1e-10	1.46152450090744E-08	EIF2D/NCBP1/NEMF/EIF3K/RPS15/YBX1/RPL22L1/EIF4A2/RPL32/DNAJC24/FAU/EIF3D/RPL36/DPH5/NCBP2/RBM4/RPL7A/RPL8/EIF3H/RPS19/RPL14/RPL37/RPS11/RPL37A/RPL19/RPL12/RPL38/RPL18/RPS9/RPL23A/RPL10/RPLP2/RPL29/EIF3F/RACK1/RPS28/RPS16/RPL35/RPL6/RPLP1/RPL11/RPS25/RPS12/RPL10A/RPL18A/RPS2/RPS24/RPL35A/RPL24/RPS4X/RPLP0/RPS20/RPS8/RPS13/RPS6/RPS10/RPL41/RPS5/RPL13/RPL3/RPL13A/RPL15/EIF3L/RPL22/EIF3E/RPL4/RPL30/R…
GO:0048525	negative regulation of viral process	77	0.760265668461427	2.79252192488239	1e-10	1e-10	1.46152450090744E-08	RSAD2/OAS3/LY6E/OASL/OAS1/IFIT1/ISG15/MX1/OAS2/LTF/PLSCR1/EIF2AK2/IFIH1/TRIM5/IFITM1/IFITM3/STAT1/SLPI/IFI16/PTX3/IFIT5/BST2/IFITM2/TRIM21/APOBEC3B/TRIM25/ZNFX1/GSN/ZC3HAV1/ISG20/TRIM14/APOBEC3A/TRIM6/TNIP1/ZFP36/TRIM26/CIITA
GO:0051607	defense response to virus	249	0.636227262597636	2.76944639496183	1e-10	1e-10	1.46152450090744E-08	IFI27/RSAD2/IFI44L/OAS3/OASL/OAS1/IFIT3/IFIT1/ISG15/MX1/OAS2/IFI6/HERC5/PLSCR1/GBP3/IRF7/IFIT2/GBP1/EIF2AK2/RTP4/AIM2/ZBP1/RNASE2/IFIH1/PARP9/DDX60/PML/TRIM5/DDX60L/IFITM1/IFITM3/MOV10/STAT1/TRIM22/IL27/DHX58/AZU1/DEFA3/DTX3L/IFI16/MX2/EXOSC4/STAT2/IFIT5/BST2/IFITM2/TRIM21/APOBEC3B/TRIM25/ZNFX1/CXCL10/IRF1/ZC3HAV1/ISG20/ADAR/TLR2/IRF9/TRIM38/CGAS/CASP1/UNC93B1/MICB/IL1B/NT5C3A/IFNGR2/MYD88/IL10RB…
GO:0140546	defense response to symbiont	249	0.636227262597636	2.76944639496183	1e-10	1e-10	1.46152450090744E-08	IFI27/RSAD2/IFI44L/OAS3/OASL/OAS1/IFIT3/IFIT1/ISG15/MX1/OAS2/IFI6/HERC5/PLSCR1/GBP3/IRF7/IFIT2/GBP1/EIF2AK2/RTP4/AIM2/ZBP1/RNASE2/IFIH1/PARP9/DDX60/PML/TRIM5/DDX60L/IFITM1/IFITM3/MOV10/STAT1/TRIM22/IL27/DHX58/AZU1/DEFA3/DTX3L/IFI16/MX2/EXOSC4/STAT2/IFIT5/BST2/IFITM2/TRIM21/APOBEC3B/TRIM25/ZNFX1/CXCL10/IRF1/ZC3HAV1/ISG20/ADAR/TLR2/IRF9/TRIM38/CGAS/CASP1/UNC93B1/MICB/IL1B/NT5C3A/IFNGR2/MYD88/IL10RB…
GO:0045071	negative regulation of viral genome replication	49	0.816977354868244	2.74570306362552	1e-10	1e-10	1.46152450090744E-08	RSAD2/OAS3/OASL/OAS1/IFIT1/ISG15/MX1/OAS2/LTF/PLSCR1/EIF2AK2/IFIH1/IFITM1/IFITM3/SLPI/IFI16/IFIT5/BST2/IFITM2/APOBEC3B/ZNFX1/ZC3HAV1/ISG20/APOBEC3A/TRIM6/TNIP1
GO:0140888	interferon-mediated signaling pathway	75	0.740358888785529	2.70160386154522	1e-10	1e-10	1.46152450090744E-08	IFI27/OAS3/OAS1/USP18/ISG15/OAS2/IRF7/ZBP1/PARP9/IFITM1/IFITM3/PPARG/STAT1/PARP14/STAT2/ARG1/IFITM2/SP100/IRF1/ADAR/IFNGR2/MYD88/IL10RB/TREX1/TRIM6/TRIM56/RBM47/HCK/TANK/PTPN6/IFNAR1/NLRC5/NR1H2/IFNAR2/RNF185/SAMHD1/AZI2/YTHDF3/TYK2/IFNA4/JAK2
GO:0009615	response to virus	327	0.589504086638081	2.65934337994337	1e-10	1e-10	1.46152450090744E-08	IFI27/RSAD2/IFI44L/IFI44/OAS3/OASL/OAS1/IFIT3/IFIT1/ISG15/MX1/OAS2/IFI6/HERC5/PLSCR1/GBP3/IRF7/IFIT2/GBP1/EIF2AK2/RTP4/AIM2/ZBP1/RNASE2/IFIH1/PARP9/DDX60/CLU/PML/TRIM5/ACTA2/DDX60L/IFITM1/IFITM3/MOV10/MAPK14/STAT1/TRIM22/IL27/DHX58/AZU1/DEFA3/DTX3L/IFI16/MX2/IRAK3/EXOSC4/STAT2/IFIT5/BST2/POU2AF1/BCL3/IFITM2/TRIM21/APOBEC3B/TRIM25/ZNFX1/CXCL10/IRF1/LGALS9/ZC3HAV1/ISG20/ADAR/TLR2/IRF9/TRIM38/EXT1/C…
GO:0034340	response to type I interferon	61	0.752642311978736	2.6584778692654	1e-10	1e-10	1.46152450090744E-08	IFI27/OAS3/OAS1/IFIT1/USP18/ISG15/MX1/OAS2/IRF7/ZBP1/IFITM1/IFITM3/STAT1/STAT2/IFITM2/SP100/ADAR/MYD88/TREX1/TRIM6/TRIM56/RBM47/TANK/PTPN6/IFNAR1/NLRC5/IFNAR2/RNF185/SAMHD1/AZI2/YTHDF3/TYK2/IFNA4
GO:1903900	regulation of viral life cycle	121	0.663556732813979	2.63614826975232	1e-10	1e-10	1.46152450090744E-08	RSAD2/OAS3/LY6E/OASL/OAS1/IFIT1/ISG15/MX1/OAS2/LTF/PLSCR1/EIF2AK2/IFIH1/NECTIN2/TRIM5/IFITM1/LAMP3/IFITM3/TRIM22/SLPI/IFI16/PTX3/IFIT5/BST2/IFITM2/TRIM21/APOBEC3B/TRIM25/ZNFX1/GSN/LGALS9/ZC3HAV1/ISG20/ADAR/TRIM38/LGALS1/TRIM34/APOBEC3A/TRIM6/TNIP1
GO:0071357	cellular response to type I interferon	57	0.760007718993171	2.63103066362842	1e-10	1e-10	1.46152450090744E-08	IFI27/OAS3/OAS1/IFIT1/USP18/ISG15/OAS2/IRF7/ZBP1/IFITM1/IFITM3/STAT1/STAT2/IFITM2/SP100/ADAR/MYD88/TREX1/TRIM6/TRIM56/RBM47/TANK/PTPN6/IFNAR1/NLRC5/IFNAR2/RNF185/SAMHD1/AZI2/YTHDF3/TYK2/IFNA4
GO:0042742	defense response to bacterium	171	0.623873344361459	2.60364117372801	1e-10	1e-10	1.46152450090744E-08	OAS3/OAS1/MPO/ISG15/OAS2/HP/LTF/JCHAIN/RNASE1/LCN2/FCGR1A/ELANE/ANXA3/BPI/NAIP/CAMP/GRN/RNF213/AZU1/FCER1G/GBP2/CLEC4D/DEFA4/DEFA3/SLPI/PLAC8/CTSG/S100A9/FPR2/AKIRIN2/S100A12/SELP/GBP6/BCL3/ZNFX1/S100A8/WFDC3/NOD2/PGLYRP1/STAB1/CLEC4E/RBCK1/TLR2/NLRC4/GBP4/SIGLEC16/PRKCD/IL1B/EMILIN2/MYD88/HMGB2/FGR/C5AR1/ANG/IL10/MR1/DEFB1/CASP7/CYBA/HLA-A/TNFRSF1A/GSDMD/ARG2/CEBPB/ADAM17/TLR4/IL6R
GO:0060337	type I interferon-mediated signaling pathway	56	0.753760271656163	2.59673325071761	1e-10	1e-10	1.46152450090744E-08	IFI27/OAS3/OAS1/USP18/ISG15/OAS2/IRF7/ZBP1/IFITM1/IFITM3/STAT1/STAT2/IFITM2/SP100/ADAR/MYD88/TREX1/TRIM6/TRIM56/RBM47/TANK/PTPN6/IFNAR1/NLRC5/IFNAR2/RNF185/SAMHD1/AZI2/YTHDF3/TYK2/IFNA4
GO:0050792	regulation of viral process	142	0.635659528084453	2.58944179372714	1e-10	1e-10	1.46152450090744E-08	RSAD2/OAS3/LY6E/OASL/OAS1/IFIT1/ISG15/MX1/OAS2/LTF/PLSCR1/EIF2AK2/IFIH1/NECTIN2/TRIM5/IFITM1/LAMP3/IFITM3/STAT1/TRIM22/SLPI/IFI16/PTX3/IFIT5/BST2/IFITM2/TRIM21/APOBEC3B/TRIM25/ZNFX1/GSN/LGALS9/ZC3HAV1/ISG20/ADAR/TRIM38/TRIM14/LGALS1/TRIM34/APOBEC3A/TRIM6/TNIP1/DYNLT1/ZFP36/TRIM26/CIITA/STOM/FCN1/N4BP1/TRIM8/NOTCH1/RAB7A/SRPK1/LARP1/RNASEL
GO:0045069	regulation of viral genome replication	76	0.703911848275957	2.57619879095575	1e-10	1e-10	1.46152450090744E-08	RSAD2/OAS3/OASL/OAS1/IFIT1/ISG15/MX1/OAS2/LTF/PLSCR1/EIF2AK2/IFIH1/IFITM1/IFITM3/SLPI/IFI16/IFIT5/BST2/IFITM2/APOBEC3B/ZNFX1/ZC3HAV1/ISG20/ADAR/TRIM38/APOBEC3A/TRIM6/TNIP1
GO:0045087	innate immune response	668	0.538371130501851	2.5607189189984	1e-10	1e-10	1.46152450090744E-08	IFI27/RSAD2/SERPING1/OAS3/OASL/OAS1/IFIT3/IFIT1/USP18/ISG15/MX1/CD177/OAS2/IFI6/LTF/HERC5/JCHAIN/LCN2/PLSCR1/IRF7/IFIT2/GBP1/EIF2AK2/HLA-B/CEACAM1/C1QB/AIM2/ZBP1/IFI35/RNASE2/IFIH1/PARP9/DDX60/CLU/NECTIN2/FCGR1A/PML/BPI/VNN1/CR1/TRIM5/PIK3AP1/IFITM1/NAIP/CAMP/IFITM3/GRN/RAB20/PPARG/STAT1/TRIM22/MAP2K6/IL27/DHX58/LILRA5/FCER1G/PARP14/GBP2/CLEC4D/DEFA4/DEFA3/SLPI/DTX3L/TLR5/CD14/TREML1/IFI16/GCH1/M…
GO:0019079	viral genome replication	114	0.624211865451044	2.46747039656005	1e-10	1e-10	1.46152450090744E-08	IFI27/RSAD2/OAS3/OASL/OAS1/IFIT1/ISG15/MX1/OAS2/LTF/PLSCR1/EIF2AK2/IFIH1/IFITM1/IFITM3/SLPI/IFI16/IFIT5/BST2/CCL2/IFITM2/APOBEC3B/ZNFX1/ZC3HAV1/ISG20/ADAR/TRIM38/ZC3H12A/APOBEC3A/TRIM6/TNIP1
GO:0009617	response to bacterium	440	0.531214644128498	2.44800200417384	1e-10	1e-10	1.46152450090744E-08	IFI44/OAS3/OAS1/USP18/MPO/ISG15/CMPK2/OAS2/HP/LTF/JCHAIN/RNASE1/LCN2/FAM20A/HLA-B/CD274/FCGR1A/ELANE/ANXA3/BPI/TRIM5/ADM/NAIP/CAMP/GRN/MAPK14/HERC6/RNF213/IL27/DHX58/AZU1/FCER1G/GBP2/ABCA1/CLEC4D/DEFA4/DEFA3/LRG1/SLPI/CD14/GCH1/PLAC8/CARD16/CTSG/IRAK3/S100A9/GBP5/ALPL/FPR2/ARG1/AKIRIN2/CCL2/C2/TBXA2R/S100A12/SELP/GBP6/BCL3/SPI1/ZNFX1/FKBP5/S100A8/CSF2RB/WFDC3/NOD2/PGLYRP1/STAB1/CXCL10/LGALS9/CLEC…
GO:0045088	regulation of innate immune response	307	0.543814604482869	2.43806565481225	1e-10	1e-10	1.46152450090744E-08	RSAD2/SERPING1/OAS3/OASL/OAS1/USP18/ISG15/LTF/PLSCR1/IRF7/HLA-B/CEACAM1/AIM2/ZBP1/IFI35/IFIH1/PARP9/DDX60/NECTIN2/CR1/TRIM5/PIK3AP1/NAIP/GRN/PPARG/MAP2K6/DHX58/PARP14/TLR5/CD14/IFI16/IRAK3/FFAR2/GBP5/STAT2/FPR2/ARG1/AKIRIN2/TRIM21/SPI1/ZNFX1/HSPA1B/NOD2/IRF1/LGALS9/CLEC4E/ADAR/TLR2/IL18RAP/NLRC4/CGAS/CASP1/FLOT1/TRAFD1/UNC93B1/HSPA1A/MYD88/ALPK1/LYN/HMGB2/NCF1/FCGR2B/FGR/TGFB1/LILRA2/NMI/LILRA4/C…
GO:0002831	regulation of response to biotic stimulus	376	0.525550731348485	2.38799245407313	1e-10	1e-10	1.46152450090744E-08	RSAD2/SERPING1/OAS3/OASL/OAS1/USP18/ISG15/LTF/HERC5/PLSCR1/IRF7/HLA-B/CEACAM1/CD274/AIM2/ZBP1/IFI35/IFIH1/PARP9/DDX60/NECTIN2/CR1/TRIM5/PIK3AP1/NAIP/GRN/PPARG/STAT1/MAP2K6/IL27/DHX58/PARP14/DTX3L/TLR5/CD14/IFI16/CARD16/IRAK3/FFAR2/GBP5/STAT2/FPR2/ARG1/AKIRIN2/TRIM21/SPI1/ZNFX1/HSPA1B/NOD2/IRF1/LGALS9/CLEC4E/ADAR/TLR2/IL18RAP/TRIM38/NLRC4/CGAS/SIGLEC16/CASP1/FLOT1/TRAFD1/UNC93B1/MICB/IL1B/HSPA1A/E…
GO:0002221	pattern recognition receptor signaling pathway	152	0.577715719329004	2.37654787199471	1e-10	1e-10	1.46152450090744E-08	RSAD2/OAS3/OASL/OAS1/LTF/IRF7/AIM2/IFI35/IFIH1/DDX60/PIK3AP1/NAIP/MAP2K6/DHX58/TLR5/CD14/IRAK3/FFAR2/HSPA1B/NOD2/IRF1/CLEC4E/TLR2/NLRC4/CASP1/FLOT1/UNC93B1/HSPA1A/MYD88/ALPK1/LYN/LILRA2/NMI/LILRA4/CLPB/TNIP1/TNFAIP3/CD300A/NFKBIA/IRF4/SLC15A4/IRAK2/NINJ1/CYBA/TLR4/RELA/LY96/TLR9/TICAM1/FCN1/RNF135/TLR10/GPR108
GO:0060759	regulation of response to cytokine stimulus	133	0.584882701006471	2.37218276769601	1e-10	1e-10	1.46152450090744E-08	OAS3/OAS1/USP18/ISG15/IRF7/ZBP1/IFIH1/PARP9/IL1RN/NAIP/PPARG/PARP14/CARD16/IRAK3/STAT2/ARG1/IL1R2/HSPA1B/ADAR/TLR2/CASP1/HSPA1A/PADI2/AGPAT1/TREX1/TRIM6/TRIM56/RBM47/TNFAIP3/PIAS4/IRAK2/PTPN6/TNFRSF1A/SPPL2A/ADAM17/IL1R1/TLR4/NLRC5/NR1H2/GAS6/RNF185/LRRC70/SAMHD1/CASP4/PYDC1/STAP1/YTHDF3/AGPAT2/HIPK1/HIF1A/PYCARD/CAV1/PTPN1/FADD/RABGEF1/NLRP6/CARD8/RIPK1/PAFAH1B1/TBK1/SYK
GO:0019058	viral life cycle	269	0.528167396017311	2.32804108155307	1e-10	1e-10	1.46152450090744E-08	IFI27/RSAD2/SIGLEC1/OAS3/LY6E/OASL/OAS1/IFIT1/ISG15/MX1/OAS2/LTF/PLSCR1/EIF2AK2/IFIH1/NECTIN2/CR1/TRIM5/IFITM1/LAMP3/IFITM3/ITGB3/TRIM22/SLPI/IFI16/PTX3/IFIT5/BST2/CCL2/CDK1/IFITM2/TRIM21/APOBEC3B/MVB12A/TRIM25/ZNFX1/SLC3A2/LDLR/ITGB5/HSPA1B/ICAM1/SLC6A19/GSN/LGALS9/ZC3HAV1/ISG20/ADAR/CLEC5A/TRIM38/CHMP5/HSPA1A/ANPEP/LGALS1/TRIM34/ZC3H12A/APOBEC3A/TRIM6/TNIP1/DYNLT1/SELPLG/CD55/PPIB/TRIM26/CIITA/…
GO:0071216	cellular response to biotic stimulus	196	0.544421099451851	2.3270366159164	1e-10	1e-10	1.46152450090744E-08	CMPK2/LTF/CD274/BPI/TRIM5/CAMP/MAPK14/ABCA1/DEFA4/DEFA3/CD14/CARD16/CTSG/ARG1/CCL2/TBXA2R/SPI1/NOD2/CXCL10/TLR2/CHMP5/SLC7A5/CASP1/IL1B/MYD88/LYN/HMGB2/FCGR2B/MAP2K3/TGFB1/LILRA2/DDIT3/IL10/ZC3H12A/FBH1/TNIP1/TRIB1/TNFAIP3/BMP6/HCK/CDA/NFKBIA/CD55/PAF1/BCL2L11/IRAK2/ZFP36/TSPO/LITAF/HADHB/CEBPB/NFKBIB/CXCL2/TLR4/TNFRSF1B/CEBPE/RELA/LILRB1/LY96/LILRB2/ASS1/TLR9/PF4/SLX4/TICAM1/TLR10/VIM/APAF1/NOTC…
GO:0002833	positive regulation of response to biotic stimulus	261	0.529086904750036	2.31924042472549	1e-10	1e-10	1.46152450090744E-08	RSAD2/OAS3/OASL/OAS1/LTF/PLSCR1/IRF7/CD274/AIM2/ZBP1/IFI35/IFIH1/PARP9/DDX60/NECTIN2/TRIM5/PIK3AP1/NAIP/GRN/MAP2K6/DHX58/TLR5/CD14/IFI16/IRAK3/FFAR2/GBP5/FPR2/ARG1/AKIRIN2/SPI1/ZNFX1/HSPA1B/NOD2/IRF1/CLEC4E/TLR2/IL18RAP/NLRC4/CGAS/SIGLEC16/CASP1/FLOT1/UNC93B1/HSPA1A/EMILIN2/MYD88/ALPK1/LYN/HMGB2/LILRA2/NMI/LILRA4/CLPB/LAG3/TRIM6/ADAM8/TNIP1/TRIM56/RBM47/TNFAIP3/BMP6/HCK/CD300A/NFKBIA/MR1/IRF4/SLC…
GO:0071222	cellular response to lipopolysaccharide	162	0.552174276489983	2.30154188059405	1e-10	1e-10	1.46152450090744E-08	CMPK2/LTF/CD274/BPI/TRIM5/CAMP/MAPK14/ABCA1/DEFA4/DEFA3/CD14/CARD16/CTSG/ARG1/CCL2/TBXA2R/SPI1/NOD2/CXCL10/TLR2/CHMP5/SLC7A5/CASP1/IL1B/MYD88/LYN/HMGB2/MAP2K3/TGFB1/LILRA2/IL10/ZC3H12A/TNIP1/TRIB1/TNFAIP3/BMP6/HCK/NFKBIA/CD55/PAF1/IRAK2/ZFP36/TSPO/LITAF/HADHB/CEBPB/NFKBIB/CXCL2/TLR4/TNFRSF1B/CEBPE/RELA/LILRB1/LY96/LILRB2/ASS1/TLR9/PF4/TICAM1/VIM/STAP1/EPHB2/NLRP3/NFKBIZ/NFKB1/NUGGC/JAK2/XBP1/NLRP…
GO:0071219	cellular response to molecule of bacterial origin	170	0.552812825694298	2.30107014520532	1e-10	1e-10	1.46152450090744E-08	CMPK2/LTF/CD274/BPI/TRIM5/CAMP/MAPK14/ABCA1/DEFA4/DEFA3/CD14/CARD16/CTSG/ARG1/CCL2/TBXA2R/SPI1/NOD2/CXCL10/TLR2/CHMP5/SLC7A5/CASP1/IL1B/MYD88/LYN/HMGB2/FCGR2B/MAP2K3/TGFB1/LILRA2/IL10/ZC3H12A/TNIP1/TRIB1/TNFAIP3/BMP6/HCK/NFKBIA/CD55/PAF1/IRAK2/ZFP36/TSPO/LITAF/HADHB/CEBPB/NFKBIB/CXCL2/TLR4/TNFRSF1B/CEBPE/RELA/LILRB1/LY96/LILRB2/ASS1/TLR9/PF4/TICAM1/TLR10/VIM/STAP1/EPHB2/NLRP3/NFKBIZ/NFKB1/FZD5/NU…
GO:0002218	activation of innate immune response	192	0.537819163385198	2.29344201259328	1e-10	1e-10	1.46152450090744E-08	RSAD2/OAS3/OASL/OAS1/LTF/IRF7/AIM2/ZBP1/IFI35/IFIH1/DDX60/TRIM5/PIK3AP1/NAIP/MAP2K6/DHX58/TLR5/CD14/IFI16/IRAK3/FFAR2/ZNFX1/HSPA1B/NOD2/IRF1/CLEC4E/TLR2/NLRC4/CGAS/CASP1/FLOT1/UNC93B1/HSPA1A/MYD88/ALPK1/LYN/LILRA2/NMI/LILRA4/CLPB/TNIP1/TNFAIP3/HCK/CD300A/NFKBIA/IRF4/SLC15A4/IRAK2/NINJ1/CYBA/EP300/TLR4/RELA/LY96/TLR9/TICAM1/FCN1/RNF135/TLR10/GPR108
GO:0002274	myeloid leukocyte activation	188	0.539603920464794	2.2892943865805	1e-10	1e-10	1.46152450090744E-08	BATF2/CD177/PLSCR1/IFI35/CLU/NECTIN2/ANXA3/DYSF/BPI/CAMP/GRN/MMP8/AZU1/FCER1G/CLEC4D/CST7/CTSG/S100A12/PRG3/SPI1/LDLR/ITGAM/BATF/LGALS9/TLR2/IL18RAP/IL4R/MILR1/PRKCD/C1QA/IFNGR2/MYD88/LYN/STXBP2/FCGR2B/FCGR3A/FGR/LILRA2/C5AR1/ITGB2/RELB/NMI/ADORA2B/IL10/LTBR/ZC3H12A/TREX1/APP/CD300A/CXCR2/IRF4/ADGRE2/RAC2/LILRB4/PTPN6/LCP2/TLR4/PSEN1/UNC13D/MT1G/LAT2/TLR9/MYO18A/JMJD6/TICAM1/FES/TRAF3IP2/TMEM106A…
GO:0019221	cytokine-mediated signaling pathway	364	0.503442428668079	2.28767531835203	1e-10	1e-10	1.46152450090744E-08	IFI27/OAS3/OASL/OAS1/USP18/ISG15/MX1/OAS2/IRF7/CEACAM1/AIM2/ZBP1/PARP9/IL18R1/CCR1/IFITM1/IL1RN/CXCR3/NAIP/ACSL1/IFITM3/PPARG/STAT1/TNFRSF17/LILRA5/FCER1G/PARP14/CCRL2/TNFSF13B/CARD16/CTSG/IRAK3/STAT2/ARG1/OSM/CCL2/IFITM2/SOCS1/SPI1/UGCG/CSF2RB/IL1R2/HSPA1B/SP100/STAT3/CXCL10/IRF1/ADAR/IL18RAP/IL4R/EXT1/CXCR1/CASP1/IL17RA/IL1B/HSPA1A/IFNGR2/MYD88/IL15RA/LYN/SH2B2/IL10RB/TFF2/LILRA2/JAK3/PADI2/IL2…
GO:0045089	positive regulation of innate immune response	243	0.523260965162713	2.26653659642571	1e-10	1e-10	1.46152450090744E-08	RSAD2/OAS3/OASL/OAS1/LTF/PLSCR1/IRF7/AIM2/ZBP1/IFI35/IFIH1/PARP9/DDX60/NECTIN2/TRIM5/PIK3AP1/NAIP/MAP2K6/DHX58/TLR5/CD14/IFI16/IRAK3/FFAR2/GBP5/FPR2/AKIRIN2/SPI1/ZNFX1/HSPA1B/NOD2/IRF1/CLEC4E/TLR2/IL18RAP/NLRC4/CGAS/CASP1/FLOT1/UNC93B1/HSPA1A/MYD88/ALPK1/LYN/HMGB2/LILRA2/NMI/LILRA4/CLPB/LAG3/TRIM6/ADAM8/TNIP1/TRIM56/RBM47/TNFAIP3/HCK/CD300A/NFKBIA/IRF4/SLC15A4/IRAK2/NINJ1/CYBA/EP300/TLR4/RELA/LY9…
GO:0002758	innate immune response-activating signaling pathway	169	0.544652234623588	2.26624101096979	1e-10	1e-10	1.46152450090744E-08	RSAD2/OAS3/OASL/OAS1/LTF/IRF7/AIM2/IFI35/IFIH1/DDX60/PIK3AP1/NAIP/MAP2K6/DHX58/TLR5/CD14/IRAK3/FFAR2/HSPA1B/NOD2/IRF1/CLEC4E/TLR2/NLRC4/CASP1/FLOT1/UNC93B1/HSPA1A/MYD88/ALPK1/LYN/LILRA2/NMI/LILRA4/CLPB/TNIP1/TNFAIP3/HCK/CD300A/NFKBIA/IRF4/SLC15A4/IRAK2/NINJ1/CYBA/EP300/TLR4/RELA/LY96/TLR9/TICAM1/FCN1/RNF135/TLR10/GPR108
GO:0031349	positive regulation of defense response	337	0.497434955145415	2.24315169769603	1e-10	1e-10	1.46152450090744E-08	RSAD2/OAS3/OASL/OAS1/FFAR3/LTF/PLSCR1/IRF7/AIM2/ZBP1/IFI35/IFIH1/PARP9/DDX60/NECTIN2/FCGR1A/TRIM5/PIK3AP1/NAIP/GRN/MMP8/MAP2K6/DHX58/LILRA5/TLR5/CD14/IFI16/IRAK3/S100A9/FFAR2/GBP5/FPR2/ARG1/AKIRIN2/OSM/S100A12/SPI1/ZNFX1/S100A8/LDLR/HSPA1B/NOD2/IRF1/ALOX5AP/MDK/CLEC4E/TLR2/IL18RAP/NLRC4/CGAS/SIGLEC16/CASP1/IL17RA/FLOT1/UNC93B1/IL1B/HSPA1A/EMILIN2/MYD88/ALPK1/LYN/HMGB2/LILRA2/NMI/LGALS1/MAPK13/ADO…
GO:0034097	response to cytokine	707	0.467190474558538	2.23665588961835	1e-10	1e-10	1.46152450090744E-08	IFI27/OAS3/OASL/OAS1/IFIT1/USP18/ISG15/MX1/OAS2/XAF1/TYMS/PLSCR1/GBP3/IRF7/GBP1/EIF2AK2/CEACAM1/CD274/AIM2/ZBP1/IFIH1/PARP9/CD38/SOCS3/IL18R1/PML/CCR1/IFITM1/LAMP3/IL1RN/CXCR3/NAIP/ACSL1/CAMP/IFITM3/MYBL2/MAPK14/GLDC/RAB20/PPARG/STAT1/PCOLCE2/TNFRSF17/MT2A/CYP1B1/LILRA5/FCER1G/PARP14/GBP2/CD14/IFI16/CCRL2/TNFSF13B/GCH1/MX2/SELL/CARD16/CTSG/IRAK3/GBP5/ALPL/STAT2/ARG1/BST2/OSM/CCL2/SELP/GBP6/IFITM2…
GO:0006909	phagocytosis	195	0.522419647665455	2.23315062234505	1e-10	1e-10	1.46152450090744E-08	PLSCR1/FCGR1A/ELANE/ANXA3/DYSF/RAB20/ITGB3/AZU1/FCER1G/ABCA1/CD14/PRTN3/PEAR1/PTX3/FPR2/CCL2/C2/LDLR/NOD2/ITGAM/GSN/TLR2/RUBCN/PRKCD/NCF4/IL1B/C4BPA/MYD88/IL15RA/LYN/FCGR2B/LMAN2/CNN2/FGR/ADORA2A/CALR/ITGB2/MARCO/IL2RG/SIRPB1/CEACAM4/ELMO2/TREX1/SIRPG/P2RY6/HCK/CD300A/CYBA/NCKAP1L/TLR4/UNC13D/CEBPE/VAV1/GAS6/MYO18A/C4A/NCF2/JMJD6/FCN1/PTPRJ/RAB7A/BTK/STAP1/ABCA7/DOCK2/LIMK1/DNM2/FCN3/ANXA11/MYH9/…
GO:0031347	regulation of defense response	567	0.476139043829914	2.23292210578116	1e-10	1e-10	1.46152450090744E-08	RSAD2/SERPING1/OAS3/OASL/OAS1/USP18/ISG15/FFAR3/LTF/HERC5/PLSCR1/IRF7/MMP9/HLA-B/CEACAM1/AIM2/ZBP1/IFI35/IFIH1/PARP9/DDX60/SOCS3/NECTIN2/TNFAIP6/FCGR1A/ELANE/CR1/TRIM5/PIK3AP1/NAIP/GRN/MAPK14/PPARG/STAT1/MMP8/FANCA/MAP2K6/IL27/DHX58/LILRA5/PARP14/CST7/DTX3L/TLR5/CD14/IFI16/PBK/CARD16/IRAK3/S100A9/FFAR2/GBP5/STAT2/FPR2/ARG1/AKIRIN2/OSM/S100A12/TRIM21/SPI1/ZNFX1/BCL6/S100A8/LDLR/HSPA1B/ZYX/NOD2/IGF…
GO:0002237	response to molecule of bacterial origin	259	0.507606854353538	2.22692934987002	1e-10	1e-10	1.46152450090744E-08	MPO/CMPK2/LTF/CD274/ELANE/BPI/TRIM5/ADM/CAMP/MAPK14/ABCA1/DEFA4/DEFA3/SLPI/CD14/GCH1/CARD16/CTSG/IRAK3/S100A9/ALPL/ARG1/AKIRIN2/CCL2/C2/TBXA2R/SELP/SPI1/S100A8/CSF2RB/NOD2/CXCL10/LGALS9/TLR2/TAP2/CHMP5/SLC7A5/CASP1/IL1B/MYD88/LYN/HMGB2/FCGR2B/MAP2K3/SOD2/TGFB1/LILRA2/C5AR1/IL10/ZC3H12A/TRIM6/TNIP1/TRIB1/TNFAIP3/CNP/BMP6/HCK/NFKBIA/CD55/PAF1/IRAK2/ZFP36/TSPO/FOS/LITAF/HADHB/CEBPB/ADAM17/NFKBIB/CXC…
GO:0032103	positive regulation of response to external stimulus	430	0.482343612511086	2.21391768106085	1e-10	1e-10	1.46152450090744E-08	RSAD2/OAS3/OASL/OAS1/FFAR3/LTF/PLSCR1/IRF7/AIM2/ZBP1/IFI35/IFIH1/PARP9/DDX60/NECTIN2/FCGR1A/CCR1/TRIM5/PIK3AP1/NAIP/GRN/MMP8/MAP2K6/DHX58/LILRA5/AZU1/TLR5/CD14/IFI16/SCARF1/IRAK3/S100A9/FFAR2/GBP5/FPR2/ARG1/AKIRIN2/OSM/S100A12/SPI1/ZNFX1/S100A8/LDLR/C3AR1/HSPA1B/NOD2/CXCL10/IRF1/ALOX5AP/MDK/LGALS9/CLEC4E/TLR2/IL18RAP/NLRC4/CGAS/SIGLEC16/CASP1/IL17RA/FLOT1/UNC93B1/IL1B/HSPA1A/EMILIN2/MYD88/PLAU/AL…
GO:0032496	response to lipopolysaccharide	244	0.507347450338225	2.19607258027473	1e-10	1e-10	1.46152450090744E-08	MPO/CMPK2/LTF/CD274/ELANE/BPI/TRIM5/ADM/CAMP/MAPK14/ABCA1/DEFA4/DEFA3/SLPI/CD14/GCH1/CARD16/CTSG/IRAK3/S100A9/ALPL/ARG1/AKIRIN2/CCL2/C2/TBXA2R/SELP/SPI1/S100A8/CSF2RB/NOD2/CXCL10/LGALS9/TLR2/CHMP5/SLC7A5/CASP1/IL1B/MYD88/LYN/HMGB2/MAP2K3/SOD2/TGFB1/LILRA2/IL10/ZC3H12A/TRIM6/TNIP1/TRIB1/TNFAIP3/CNP/BMP6/HCK/NFKBIA/CD55/PAF1/IRAK2/ZFP36/TSPO/FOS/LITAF/HADHB/CEBPB/ADAM17/NFKBIB/CXCL2/TLR4/TNFRSF1B/I…
GO:0042254	ribosome biogenesis	285	-0.471708016664822	-2.18850083650297	1e-10	1e-10	1.46152450090744E-08	DDX10/SDAD1/UTP6/NOLC1/PIN4/DROSHA/TRMT61B/NAF1/UTP3/RIOX2/CUL4A/WDR55/RBFA/RPF2/FRG1/RPP25/DKC1/BRIX1/RPL7L1/SURF6/NOB1/GTPBP10/METTL16/DDX3X/SBDS/RPP38/RPUSD2/EFL1/MPHOSPH10/RPL26L1/METTL17/NHP2/DHX30/YBEY/USP36/NOL8/TRMT112/ESF1/DDX56/HEATR3/DDX21/C1QBP/RPF1/DDX47/FBLL1/UTP18/NLE1/ERCC2/GTF2H5/RIOK2/PPAN/DDX54/SRFBP1/TENT4B/PWP1/SNU13/LSM6/NOM1/RRP7BP/NGDN/REXO4/KRI1/RMRP/LSG1/WDR18/LTO1/ABCE1…
GO:0016032	viral process	365	0.477937025074758	2.16878937147446	1e-10	1e-10	1.46152450090744E-08	IFI27/RSAD2/SIGLEC1/OAS3/LY6E/OASL/OAS1/IFIT1/ISG15/MX1/OAS2/LTF/PLSCR1/IRF7/EIF2AK2/IFIH1/PARP9/NECTIN2/CR1/TRIM5/IFITM1/LAMP3/IFITM3/STAT1/ITGB3/TRIM22/SLPI/PARP10/IFI16/PTX3/IFIT5/BST2/CCL2/CDK1/IFITM2/TRIM21/APOBEC3B/MVB12A/TRIM25/ZNFX1/SLC3A2/LDLR/ITGB5/HSPA1B/ICAM1/SLC6A19/GSN/LGALS9/ZC3HAV1/ISG20/ADAR/CLEC5A/TRIM38/ST3GAL4/CHMP5/HSPA1A/TRIM14/EDEM2/ANPEP/LGALS1/TRIM34/ZC3H12A/APOBEC3A/TRIM…
GO:0032101	regulation of response to external stimulus	770	0.450618779125669	2.16712137487158	1e-10	1e-10	1.46152450090744E-08	RSAD2/SERPING1/OAS3/OASL/OAS1/USP18/ISG15/FFAR3/LTF/HERC5/PLSCR1/IRF7/MMP9/HLA-B/CEACAM1/AIM2/ZBP1/IFI35/IFIH1/PARP9/DDX60/SOCS3/NECTIN2/TNFAIP6/FCGR1A/ELANE/CCR1/CR1/TRIM5/PIK3AP1/NAIP/GRN/MAPK14/PPARG/STAT1/MMP8/FANCA/MAP2K6/IL27/DHX58/LILRA5/AZU1/PARP14/CST7/DTX3L/TLR5/CD14/IFI16/ALOX12/SCARF1/PBK/CARD16/KREMEN1/IRAK3/S100A9/FFAR2/GBP5/STAT2/FPR2/ARG1/AKIRIN2/OSM/CCL2/TBXA2R/S100A12/TRIM21/PLA…
GO:0071345	cellular response to cytokine stimulus	633	0.453095821983763	2.14605775421724	1e-10	1e-10	1.46152450090744E-08	IFI27/OAS3/OASL/OAS1/IFIT1/USP18/ISG15/MX1/OAS2/GBP3/IRF7/GBP1/CEACAM1/AIM2/ZBP1/PARP9/SOCS3/IL18R1/PML/CCR1/IFITM1/IL1RN/CXCR3/NAIP/ACSL1/CAMP/IFITM3/MYBL2/MAPK14/GLDC/RAB20/PPARG/STAT1/PCOLCE2/TNFRSF17/MT2A/CYP1B1/LILRA5/FCER1G/PARP14/GBP2/IFI16/CCRL2/TNFSF13B/CARD16/CTSG/IRAK3/GBP5/STAT2/ARG1/OSM/CCL2/GBP6/IFITM2/SOCS1/SPI1/TRIM25/UGCG/CSF2RB/IL1R2/HSPA1B/ZYX/SP100/GSN/STAT3/NFIL3/CXCL10/MCM2/…
GO:0006412	translation	613	-0.432625976831803	-2.13305542734486	1e-10	1e-10	1.46152450090744E-08	SH3BGRL/GUF1/MTG1/EIF4EBP2/MRPS26/PAIP1/GCN1/MRPL21/RBM4B/MRPS30/RPUSD4/MRPL39/EIF5/DAP3/CAPRIN1/PAIP2/MRPL43/TENT4B/NARS2/GSPT1/RWDD1/EIF3J/IMPACT/MRPL54/DALRD3/ZC3H15/DPH7/AIMP1/UBA52/MRPL10/FXR1/CDK5RAP1/MRPL11/UCN/NCK2/GFM2/GSPT2/RPS6KA3/IREB2/LTN1/DUS3L/HNRNPU/KLHL25/NGDN/PDE12/DIS3L2/TRIM3/MRPL13/CCL5/ELP1/BARHL2/TUT4/CAPRIN2/FTSJ1/EIF3G/PABPC1/DDX6/ILF3/LTO1/ABCE1/ZC3H12D/KHDRBS1/ZNF385A/R…
GO:0042060	wound healing	310	0.468409509044513	2.10290908911315	1e-10	1e-10	1.46152450090744E-08	SERPING1/PLSCR1/CEACAM1/ACTA2/MYL9/MAPK14/PPARG/ITGB3/GP1BB/FCER1G/INSL3/LRG1/TREML1/ALOX12/PEAR1/CTSG/MPIG6B/TBXA2R/SELP/PLAUR/S100A8/CYP4F2/FERMT3/SERPINA1/GP6/IGF1/HPSE/SDC1/TLN1/ST3GAL4/EXT1/CHMP5/PDGFA/TGFA/PRKCD/CDKN1A/EMILIN2/PLAU/LYN/VIL1/F5/ALOX5/GP9/CNN2/ACVRL1/TGFB1/ADORA2A/P2RX1/MYOF/MYLK/CFLAR/WAS/TFPI/TIMP1/VEGFA/TNFAIP3/F2RL3/NF1/MIA3/F13A1/F12/PLEK/CASP7/CLASP1/PTPN6/ITPK1/TPM1/CD…
GO:0006954	inflammatory response	585	0.445950972071641	2.09216962777296	1e-10	1e-10	1.46152450090744E-08	SIGLEC1/USP18/FFAR3/HP/HPR/PLSCR1/MMP9/AIM2/ZBP1/IFI35/SOCS3/CLU/TNFAIP6/FCGR1A/ELANE/IL18R1/CCR1/VNN1/ADM/PIK3AP1/IL1RN/CXCR3/NAIP/GRN/MAPK14/PPARG/MMP8/FANCA/IL27/LILRA5/AZU1/CST7/TLR5/CD14/IFI16/CCRL2/PBK/CARD16/S100A9/FFAR2/GBP5/PTX3/FPR2/OSM/CCL2/SCN9A/TBXA2R/S100A12/SELP/LTB4R/BCL6/S100A8/LDLR/C3AR1/IL1R2/SERPINA1/ZYX/NOD2/IGF1/ITGAM/PGLYRP1/FPR1/STAB1/STAT3/CXCL10/ALOX5AP/MDK/SDC1/LGALS9/B…
GO:0022613	ribonucleoprotein complex biogenesis	429	-0.430787562799448	-2.07843714491499	1e-10	1e-10	1.46152450090744E-08	SMN1/DDX10/SDAD1/UTP6/NOLC1/PIN4/DROSHA/TRMT61B/NAF1/TGS1/UTP3/RIOX2/ZRSR2/CUL4A/WDR55/GEMIN2/RBFA/RPF2/FRG1/RPP25/SF3B5/DKC1/BRIX1/PRPF18/RPL7L1/SURF6/NOB1/GTPBP10/METTL16/DDX3X/SBDS/SRSF5/SRSF1/RPP38/RPUSD2/RBMX2/EFL1/EIF3I/MPHOSPH10/CELF6/SNRPD1/RPL26L1/METTL17/NHP2/DHX30/YBEY/SLU7/YJU2/DDX1/USP36/NOL8/TRMT112/ESF1/ATR/DDX56/HEATR3/CPSF7/SNRPF/DDX21/C1QBP/RPF1/HTATSF1/DDX47/SNRPE/FBLL1/UTP18/N…
GO:0050776	regulation of immune response	671	0.434349347622489	2.0651859047859	1e-10	1e-10	1.46152450090744E-08	RSAD2/SERPING1/OAS3/OASL/OAS1/USP18/ISG15/CD177/LTF/PLSCR1/IRF7/GBP1/HLA-B/CEACAM1/CD274/C1QB/AIM2/ZBP1/IFI35/IFIH1/PARP9/DDX60/CD38/CLU/NECTIN2/FCGR1A/ELANE/IL18R1/CR1/TRIM5/PIK3AP1/NAIP/BMX/GRN/MAPK14/PPARG/MAP2K6/IL27/DHX58/FCER1G/PARP14/CLEC4D/CR1L/TLR5/CD14/IFI16/TNFSF13B/CTSG/IRAK3/FFAR2/GBP5/STAT2/FPR2/ARG1/AKIRIN2/C2/TRIM21/SPI1/ZNFX1/BCL6/SAMSN1/C3AR1/HLX/HSPA1B/NOD2/ITGAM/PGLYRP1/BATF/F…
GO:0043043	peptide biosynthetic process	633	-0.415221104619956	-2.0521406025333	1e-10	1e-10	1.46152450090744E-08	EIF5/DAP3/CAPRIN1/PAIP2/MRPL43/TENT4B/NARS2/GSPT1/RWDD1/EIF3J/IMPACT/MRPL54/DALRD3/ZC3H15/DPH7/AIMP1/UBA52/MRPL10/FXR1/CDK5RAP1/MRPL11/UCN/NCK2/GFM2/GSPT2/RPS6KA3/IREB2/LTN1/DUS3L/HNRNPU/KLHL25/NGDN/PDE12/DIS3L2/TRIM3/MRPL13/CCL5/ELP1/BARHL2/TUT4/CAPRIN2/FTSJ1/EIF3G/PABPC1/DDX6/ILF3/LTO1/ABCE1/ZC3H12D/KHDRBS1/ZNF385A/RPS27L/BZW2/MTIF3/DND1/TMED2/METTL18/EEF1E1/PTCD3/MRPS27/MRPL47/AARS2/EIF3M/MRPL…
GO:0009611	response to wounding	402	0.44686721216281	2.04614152270499	1e-10	1e-10	1.46152450090744E-08	SERPING1/PLSCR1/CEACAM1/CCR1/ACTA2/ADM/MYL9/GRN/MAPK14/PPARG/ITGB3/GP1BB/SLC1A3/FCER1G/CTNNA1/INSL3/LRG1/TREML1/ALOX12/SCARF1/PEAR1/KREMEN1/CTSG/MPIG6B/ARG1/TBXA2R/CDK1/SELP/PLAUR/S100A8/CYP4F2/FERMT3/SERPINA1/GP6/IGF1/HPSE/MDK/SDC1/TLN1/ST3GAL4/EXT1/CHMP5/PDGFA/TGFA/PRKCD/CDKN1A/EMILIN2/PLAU/LYN/VIL1/F5/AURKA/ALOX5/GP9/CNN2/ACVRL1/SOD2/TGFB1/ADORA2A/P2RX1/MYOF/DDIT3/MYLK/IL10/CFLAR/WAS/TFPI/TIMP…
GO:0001817	regulation of cytokine production	599	0.434844078437072	2.04455363726314	1e-10	1e-10	1.46152450090744E-08	RSAD2/OAS3/OAS1/ISG15/FFAR3/OAS2/LTF/IRF7/GBP1/EIF2AK2/HLA-B/CEACAM1/CD274/AIM2/IFIH1/CLU/ELANE/IL18R1/PML/BPI/CR1/NAIP/MAPK14/STAT1/MMP8/CYP1B1/IL27/DHX58/LILRA5/AZU1/FCER1G/TLR5/CD14/IFI16/CARD16/IRAK3/FFAR2/GBP5/ARG1/AKIRIN2/BST2/OSM/PRG3/POU2AF1/BCL3/SOCS1/TRIM21/BCL6/C3AR1/IL1R2/HSPA1B/NOD2/IGF1/PGLYRP1/BATF/STAT3/HPSE/IRF1/MDK/LGALS9C/LGALS9/CLEC4E/TLR2/CLEC5A/IL4R/SERPINB1/JPH4/TRIM38/NLRC…
GO:0001819	positive regulation of cytokine production	386	0.448694555274033	2.04334984650229	1e-10	1e-10	1.46152450090744E-08	RSAD2/OAS3/OAS1/ISG15/FFAR3/OAS2/IRF7/EIF2AK2/CD274/AIM2/IFIH1/CLU/ELANE/IL18R1/NAIP/MAPK14/STAT1/MMP8/CYP1B1/IL27/DHX58/LILRA5/AZU1/FCER1G/TLR5/CD14/IFI16/IRAK3/FFAR2/GBP5/AKIRIN2/OSM/PRG3/POU2AF1/BCL3/C3AR1/HSPA1B/NOD2/BATF/STAT3/HPSE/IRF1/MDK/LGALS9/CLEC4E/TLR2/CLEC5A/IL4R/NLRC4/CGAS/SLC7A5/SIGLEC16/CASP1/IL17RA/FLOT1/UNC93B1/IL1B/HSPA1A/MYD88/HMGB2/FCGR3A/FGR/TGFB1/LILRA2/C5AR1/MAPK13/DDIT3/A…
GO:0032102	negative regulation of response to external stimulus	307	0.455499874967445	2.04212720985206	1e-10	1e-10	1.46152450090744E-08	SERPING1/OAS3/OAS1/USP18/ISG15/LTF/HLA-B/CEACAM1/SOCS3/TNFAIP6/ELANE/CR1/GRN/MAPK14/PPARG/DHX58/PARP14/CST7/IFI16/ALOX12/PBK/CARD16/KREMEN1/IRAK3/STAT2/FPR2/ARG1/CCL2/TRIM21/PLAUR/LDLR/NOD2/IGF1/PGLYRP1/MDK/LGALS9/ADAR/SEMA4A/TRIM38/PDGFA/RHBDF2/TRAFD1/PRKCD/MICB/PLAU/LYN/FCGR2B/ALOX5/FGR/TGFB1/ADORA2A/LILRA2/PADI2/NMI/DUSP3/IL10/LILRA4/TFPI/TREX1/SEMA4D/TRIB1/TNFAIP3/HCK/RIN3/ELF4/ZFP36/F12/SEMA…
GO:0001816	cytokine production	610	0.430004906579744	2.02855231861061	1e-10	1e-10	1.46152450090744E-08	RSAD2/OAS3/OAS1/ISG15/FFAR3/OAS2/LTF/IRF7/GBP1/EIF2AK2/HLA-B/CEACAM1/CD274/AIM2/IFIH1/CLU/ELANE/IL18R1/PML/BPI/CR1/NAIP/MAPK14/STAT1/MMP8/CYP1B1/IL27/DHX58/LILRA5/AZU1/FCER1G/TLR5/CD14/IFI16/CARD16/IRAK3/FFAR2/GBP5/ARG1/AKIRIN2/BST2/OSM/PRG3/POU2AF1/BCL3/SOCS1/TRIM21/BCL6/C3AR1/IL1R2/HSPA1B/NOD2/IGF1/PGLYRP1/BATF/STAT3/HPSE/IRF1/MDK/LGALS9C/LGALS9/CLEC4E/TLR2/CLEC5A/IL4R/SERPINB1/JPH4/TRIM38/NLRC…
GO:0050778	positive regulation of immune response	540	0.431562448909169	2.0189061085606	1e-10	1e-10	1.46152450090744E-08	RSAD2/SERPING1/OAS3/OASL/OAS1/CD177/LTF/PLSCR1/IRF7/GBP1/HLA-B/CEACAM1/CD274/C1QB/AIM2/ZBP1/IFI35/IFIH1/PARP9/DDX60/CD38/CLU/NECTIN2/FCGR1A/ELANE/IL18R1/CR1/TRIM5/PIK3AP1/NAIP/BMX/MAP2K6/DHX58/FCER1G/CR1L/TLR5/CD14/IFI16/TNFSF13B/CTSG/IRAK3/FFAR2/GBP5/FPR2/AKIRIN2/C2/SPI1/ZNFX1/C3AR1/HLX/HSPA1B/NOD2/ITGAM/FPR1/IRF1/LGALS9/CLEC4E/RBCK1/TLR2/IL18RAP/IL4R/TAP2/NLRC4/CGAS/CASP1/FLOT1/UNC93B1/PRKCD/MI…
GO:0002253	activation of immune response	398	0.437254073543828	1.99986551184307	1e-10	1e-10	1.46152450090744E-08	RSAD2/SERPING1/OAS3/OASL/OAS1/LTF/PLSCR1/IRF7/GBP1/CEACAM1/C1QB/AIM2/ZBP1/IFI35/IFIH1/DDX60/CD38/CLU/NECTIN2/CR1/TRIM5/PIK3AP1/NAIP/BMX/MAP2K6/DHX58/FCER1G/CR1L/TLR5/CD14/IFI16/IRAK3/FFAR2/FPR2/C2/ZNFX1/C3AR1/HSPA1B/NOD2/FPR1/IRF1/CLEC4E/RBCK1/TLR2/NLRC4/CGAS/CASP1/FLOT1/UNC93B1/PRKCD/MICB/IL1B/HSPA1A/C1QA/C4BPA/MYD88/ALPK1/LYN/SH2B2/ELF1/FCGR2B/FGR/LILRA2/C1RL/C5AR1/NMI/DUSP3/BTN2A2/LILRA4/ZC3H1…
GO:0002684	positive regulation of immune system process	799	0.400451943874262	1.93602141062571	1e-10	1e-10	1.46152450090744E-08	RSAD2/SERPING1/OAS3/OASL/OAS1/MZB1/CD177/FFAR3/LTF/PLSCR1/IRF7/GBP1/HLA-B/CEACAM1/CD274/C1QB/AIM2/ZBP1/IFI35/IFIH1/PARP9/DDX60/CD38/CLU/NECTIN2/FCGR1A/ELANE/IL18R1/CCR1/VNN1/CR1/TRIM5/PIK3AP1/NAIP/BMX/MMP8/ITGB3/MAP2K6/DHX58/FCER1G/CLEC4D/CR1L/TLR5/CD14/IFI16/TNFSF13B/CTSG/IRAK3/FFAR2/GBP5/FPR2/ARG1/AKIRIN2/CCL2/C2/SELP/IGFBP2/SOCS1/SPI1/ZNFX1/BCL6/C3AR1/HLX/HSPA1B/NOD2/IGF1/ITGAM/ICAM1/FPR1/CXCL…
GO:0006518	peptide metabolic process	734	-0.377833456622099	-1.88997691727696	1e-10	1e-10	1.46152450090744E-08	DCP2/AEBP1/SH3BGRL/GUF1/MTG1/EIF4EBP2/PIN1/MRPS26/PAIP1/GCN1/MRPL21/CSNK1E/RBM4B/MRPS30/RPUSD4/MRPL39/EIF5/PCSK7/DAP3/CAPRIN1/PAIP2/MRPL43/TENT4B/NARS2/GSPT1/RWDD1/EIF3J/IMPACT/MRPL54/DALRD3/ZC3H15/PARL/DPH7/AIMP1/UBA52/MRPL10/FXR1/CDK5RAP1/MRPL11/UCN/NCK2/GFM2/CPXM1/GSPT2/RPS6KA3/IREB2/LTN1/DUS3L/PCSK4/HNRNPU/KLHL25/NGDN/PDE12/DIS3L2/TRIM3/MRPL13/DPEP2/CCL5/ELP1/BARHL2/TUT4/CAPRIN2/FTSJ1/EIF3G/P…
GO:0043604	amide biosynthetic process	743	-0.370426768495981	-1.85571543348233	1e-10	1e-10	1.46152450090744E-08	MRPS30/RPUSD4/MRPL39/CERS6/EIF5/DAP3/CAPRIN1/ACSL5/PAIP2/MRPL43/TENT4B/NARS2/GSPT1/RWDD1/EIF3J/IMPACT/MRPL54/DALRD3/PDHB/ZC3H15/PPCS/DPH7/AIMP1/UBA52/MRPL10/FXR1/CDK5RAP1/MRPL11/UCN/NCK2/PDK4/GFM2/GSPT2/RPS6KA3/IREB2/LTN1/DUS3L/HNRNPU/KLHL25/NGDN/PDE12/DIS3L2/ST8SIA4/HACD1/TRIM3/MRPL13/CCL5/ELP1/BARHL2/TUT4/CAPRIN2/FTSJ1/GLUD1/EIF3G/PDK2/PABPC1/DDX6/ILF3/LTO1/ABCE1/ZC3H12D/KHDRBS1/ZNF385A/RPS27L/…
GO:0042273	ribosomal large subunit biogenesis	67	-0.654781803776548	-2.42820928837042	1.16742995761196E-10	1.16742995761196E-10	1.67730837620858E-08	MAK16/ZNHIT6/GTF3A/NIP7/FASTKD2/NVL/NIFK/DDX28/RPL14/NPM1/NSA2/DDX18/RSL24D1/RPL38/TMA16/RPL23A/RPL10/RPL35/RPL6/RPL11/RPL35A/ZNHIT3/RPLP0/RPL5/RPL10L/NOP53/RPL26/RPL7
GO:0001959	regulation of cytokine-mediated signaling pathway	124	0.584166736286927	2.33159516143547	1.70595950553759E-10	1.70595950553759E-10	2.41019156106916E-08	OAS3/OAS1/USP18/ISG15/IRF7/ZBP1/PARP9/IL1RN/NAIP/PPARG/PARP14/CARD16/IRAK3/STAT2/ARG1/IL1R2/HSPA1B/ADAR/CASP1/HSPA1A/PADI2/AGPAT1/TREX1/TRIM6/TRIM56/RBM47/TNFAIP3/PIAS4/IRAK2/PTPN6/TNFRSF1A/SPPL2A/ADAM17/IL1R1/NLRC5/NR1H2/GAS6/RNF185/SAMHD1/CASP4/PYDC1/STAP1/YTHDF3/AGPAT2/HIPK1/HIF1A/PYCARD/CAV1/PTPN1/FADD/RABGEF1/NLRP6/CARD8/RIPK1/PAFAH1B1/TBK1/SYK
GO:0002399	MHC class II protein complex assembly	15	-0.916431646240472	-2.44122639210423	1.8951112382278E-10	1.8951112382278E-10	2.59105786102691E-08	HLA-DRB4/HLA-DRB1/HLA-DMA/HLA-DRB5/HLA-DQA2/HLA-DOA/HLA-DQB2/HLA-DPA1/HLA-DPB1/HLA-DQA1/HLA-DMB/HLA-DQB1/HLA-DRA
GO:0002503	peptide antigen assembly with MHC class II protein complex	15	-0.916431646240472	-2.44122639210423	1.8951112382278E-10	1.8951112382278E-10	2.59105786102691E-08	HLA-DRB4/HLA-DRB1/HLA-DMA/HLA-DRB5/HLA-DQA2/HLA-DOA/HLA-DQB2/HLA-DPA1/HLA-DPB1/HLA-DQA1/HLA-DMB/HLA-DQB1/HLA-DRA
GO:0033993	response to lipid	636	0.375918055390549	1.78292251142788	2.06048706159135E-10	2.06048706159135E-10	2.77244817159485E-08	MPO/FFAR3/CMPK2/LTF/TYMS/CD274/CD38/ELANE/ANXA3/BPI/TRIM5/ADM/IL1RN/ACSL1/CAMP/MAPK14/GLDC/PPARG/NTSR1/ADCY3/CYP1B1/ABCA1/DEFA4/DEFA3/E2F1/SLPI/CCNA2/CD14/GRAMD1B/GCH1/CARD16/CTSG/IRAK3/S100A9/FFAR2/ALPL/ARG1/AKIRIN2/CCL2/C2/TBXA2R/SELP/IGFBP2/SPI1/TRIM25/S100A8/LDLR/CSF2RB/HSPA1B/NOD2/CES1/STAT3/CXCL10/MDK/MGST1/POR/SDC1/LGALS9/TLR2/CHMP5/SLC7A5/CASP1/PDGFA/MICB/IL1B/HSPA1A/MYD88/MSN/ALAS1/LYN/H…
GO:0050777	negative regulation of immune response	155	0.550040125371871	2.26523174483798	2.35006902700419E-10	2.35006902700419E-10	3.10744832890246E-08	SERPING1/OAS3/OAS1/USP18/ISG15/HLA-B/CEACAM1/CR1/GRN/MAPK14/PPARG/DHX58/PARP14/CR1L/IFI16/IRAK3/STAT2/ARG1/TRIM21/SPI1/BCL6/SAMSN1/HLX/NOD2/PGLYRP1/LGALS9/ADAR/IL4R/RHBDF2/TRAFD1/C4BPA/LYN/FCGR2B/FGR/TGFB1/JAK3/NMI/IL10/ZC3H12A/TREX1/TNFAIP3/HCK/CD300A/ZBTB7B/CD55/LILRB4/NCKAP1L/HLA-A/PTPN6/ARG2/CD59/LILRB1/NLRC5/NR1H2/ZDHHC18/HLA-F/SAMHD1/HLA-G
GO:0060627	regulation of vesicle-mediated transport	397	0.421418471241266	1.92813504104663	2.38277578926769E-10	2.38277578926769E-10	3.10744832890246E-08	CD177/PLSCR1/CEACAM1/CLU/FCGR1A/DYSF/ITGB3/AZU1/FCER1G/CD14/PRTN3/RPH3A/PTX3/FPR2/EGF/CCL2/C2/SPI1/ATP9A/NOD2/ITGAM/SDC1/LGALS9/ANKFY1/TLR2/IL4R/RUBCN/FLOT1/DNAJC13/CD63/IL1B/RAB13/MSN/IL15RA/LYN/STXBP2/EHD1/FCGR2B/SNX12/LMAN2/CNN2/MCTP1/FGR/P2RX1/CALR/ITGB2/ABCA13/DNAJC5/IL2RG/SIRPB1/ADORA2B/RAB3D/ABL2/VEGFA/STON2/SIRPG/ATP2C1/HCK/CD300A/RIN3/ADGRE2/RAC2/HIP1/CYBA/NCKAP1L/CLASP1/ARF1/PSEN1/PIK3C…
GO:0002683	negative regulation of immune system process	363	0.430120777738613	1.95150438664011	3.0287602014934E-10	3.0287602014934E-10	3.89004878829767E-08	SERPING1/OAS3/OAS1/USP18/ISG15/LTF/GBP1/HLA-B/CEACAM1/CD274/TNFAIP6/BPI/CR1/GRN/MAPK14/PPARG/DHX58/PARP14/CST7/CR1L/IFI16/CTSG/IRAK3/STAT2/ARG1/BST2/CCL2/SOCS1/TRIM21/SPI1/BCL6/SAMSN1/LDLR/LILRB3/HLX/NOD2/FSTL3/PGLYRP1/IRF1/MDK/LGALS9C/LGALS9/ADAR/IL4R/MILR1/RHBDF2/TRAFD1/C4BPA/LYN/ELF1/FCGR2B/CNN2/FGR/TGFB1/ADORA2A/LILRA2/HMGB3/JAK3/PADI2/NMI/DUSP3/RASSF5/IL10/BTN2A2/LILRA4/ZC3H12A/TREX1/LAG3/IN…
GO:0034470	ncRNA processing	392	-0.389509055304231	-1.86613774907182	5.17396000336161E-10	5.17396000336161E-10	6.54609582200645E-08	FARS2/PTCD1/EXOSC1/WDR6/RRP7A/ELP5/NOP14/UTP23/EXOSC6/DUS1L/SRRT/DDX27/NOL6/AGO3/SARS2/BCDIN3D/WDR3/NOL9/YRDC/TYW1/TDRD1/TRMT2B/TDRKH/EXOSC2/HEATR1/TRMU/RIOK3/DDX10/MOCS3/UTP6/SRSF3/NOLC1/PIN4/DROSHA/TRMT61B/NAF1/C2orf49/UTP3/METTL2A/TRPT1/INTS11/WDR55/RBFA/RPF2/FRG1/RPP25/DKC1/BRIX1/RPL7L1/ELP4/NOB1/METTL16/TRMT10A/DDX3X/NSUN2/SBDS/RPP38/RPUSD2/METTL3/MPHOSPH10/NHP2/MTO1/YBEY/TSEN54/PUS1/TPRKB/I…
GO:0046903	secretion	661	0.367240808297822	1.74455475678007	5.39533776141183E-10	5.39533776141183E-10	6.72579798647825E-08	RSAD2/CD177/FFAR3/OAS2/CEACAM1/OTOF/CD38/RETN/ANXA3/DYSF/CCR1/ADM/IL1RN/PPARG/NTSR1/MAP2K6/ABCA1/FER1L4/FFAR2/RPH3A/EGF/OSM/SLC51A/SPI1/MCTP2/GPR27/S100A8/CYP4F2/PRL/ATP9A/TRPM2/IGF1/ITGAM/EXOC3L1/CES1/NAPA/SDC1/LGALS9/TLR2/IL4R/PDIA4/MILR1/RHBDF2/IL1B/RAB13/STX11/HCAR2/LYN/STXBP2/SYN2/TFF2/FCGR2B/FCGR3A/COPG1/ALOX5/LIN7A/PIM3/MCTP1/SNX10/FGR/AP1M2/TGFB1/ADORA2A/P2RX1/MYOF/ITGB2/DNAJC5/ANG/ADORA2…
GO:0006364	rRNA processing	210	-0.467805176141831	-2.08648308807195	6.38628724850675E-10	6.38628724850675E-10	7.84573168760104E-08	EXOSC2/HEATR1/RIOK3/DDX10/UTP6/NOLC1/PIN4/DROSHA/TRMT61B/NAF1/UTP3/WDR55/RBFA/RPF2/FRG1/RPP25/DKC1/BRIX1/RPL7L1/NOB1/METTL16/SBDS/RPP38/RPUSD2/MPHOSPH10/NHP2/YBEY/USP36/NOL8/TRMT112/ESF1/DDX56/DDX21/RPF1/DDX47/FBLL1/UTP18/ERCC2/GTF2H5/RIOK2/PPAN/DDX54/SRFBP1/TENT4B/PWP1/SNU13/LSM6/RRP7BP/NGDN/REXO4/KRI1/RMRP/WDR18/NSUN4/LYAR/METTL18/DCAF13/TFB2M/IMP3/EMG1/RPP30/MAK16/PIH1D1/NOL11/ZNHIT6/NOP58/WDR…
GO:0051241	negative regulation of multicellular organismal process	765	0.354068309828424	1.70325132236803	6.82396502634354E-10	6.82396502634354E-10	8.26366772287888E-08	SERPING1/OAS3/OAS1/LTF/GBP1/CEACAM1/CD274/JUP/CD38/RETN/TNFAIP6/ELANE/IL18R1/PML/BPI/CCR1/CR1/ADM/TMEM119/GRN/PPARG/STAT1/MMP8/MAP2K6/DHX58/LILRA5/GADD45A/CTNNA1/CST7/TNNT1/ALOX12/PLAC8/CARD16/KREMEN1/CTSG/IRAK3/ARG1/BST2/TBXA2R/FGF13/BCL3/SOCS1/PLAUR/SPI1/BCL6/SAMSN1/LDLR/PRL/IL1R2/LILRB3/HLX/NOD2/IGF1/FSTL3/PGLYRP1/SP100/STAB1/CXCL10/IRF1/MDK/LGALS9C/LGALS9/TLR2/SEMA4A/IL4R/SERPINB1/MILR1/PDGFA…
GO:0050817	coagulation	169	0.517894325126967	2.15490414679449	9.03253250784291E-10	9.03253250784291E-10	1.07841340675551E-07	SERPING1/PLSCR1/CEACAM1/MYL9/MAPK14/ITGB3/GP1BB/FCER1G/TREML1/ALOX12/PEAR1/CTSG/MPIG6B/TBXA2R/SELP/PLAUR/CYP4F2/FERMT3/SERPINA1/GP6/HPSE/TLN1/ST3GAL4/PDGFA/PRKCD/EMILIN2/PLAU/LYN/F5/GP9/ADORA2A/P2RX1/WAS/TFPI/F2RL3/F13A1/F12/PLEK/PTPN6/ITPK1/CD59/TLR4/PSEN1/MMRN1/PIK3CB/VAV1/DTNBP1/USF1/GAS6/PF4/ANXA2/HSPB1/ILK/TUBB1/MYL12A/FIBP/ANXA5/EPHB2/C1GALT1C1/JAK2/GNAS/MYH9/RAB27A/IL6ST/P2RY12/SRC/LMAN1/C…
GO:0002252	immune effector process	497	0.392494030947129	1.82006759090699	9.42298997642846E-10	9.42298997642846E-10	1.10940553041196E-07	RSAD2/SERPING1/MPO/MZB1/CD177/FFAR3/IRF7/HLA-B/CEACAM1/C1QB/IFI35/DDX60/CLU/NECTIN2/FCGR1A/ELANE/ANXA3/IL18R1/DYSF/CR1/GRN/IL27/DHX58/AZU1/FCER1G/CLEC4D/CR1L/CTSG/IRAK3/FFAR2/PTX3/ARG1/BST2/C2/POU2AF1/BCL3/SPI1/BCL6/CSF2RB/RNF19B/HLX/NOD2/ITGAM/ICAM1/PGLYRP1/BATF/STAT3/MDK/LGALS9/CLEC4E/IL18RAP/SEMA4A/IL4R/TAP2/CGAS/MILR1/SLC7A5/UNC93B1/PRKCD/MICB/IL1B/C1QA/C4BPA/MYD88/LYN/STXBP2/NCF1/FCGR2B/FCGR…
GO:0050832	defense response to fungus	33	0.804877597715582	2.50195865634823	1.18603010293947E-09	1.18603010293947E-09	1.37723149516533E-07	MPO/LTF/ZBP1/ELANE/CLEC4D/DEFA4/DEFA3/CTSG/S100A9/ARG1/S100A12/SPI1/S100A8/CLEC4E/IL17RA
GO:0007599	hemostasis	172	0.512312702839125	2.14043269349396	2.41404480896303E-09	2.41404480896303E-09	2.76533468656889E-07	SERPING1/PLSCR1/CEACAM1/MYL9/MAPK14/ITGB3/GP1BB/FCER1G/TREML1/ALOX12/PEAR1/CTSG/MPIG6B/TBXA2R/SELP/PLAUR/CYP4F2/FERMT3/SERPINA1/GP6/NFE2/HPSE/TLN1/ST3GAL4/PDGFA/PRKCD/EMILIN2/PLAU/LYN/F5/GP9/ADORA2A/P2RX1/WAS/TFPI/F2RL3/F13A1/F12/PLEK/PTPN6/ITPK1/CD59/TLR4/MMRN1/PIK3CB/VAV1/DTNBP1/USF1/GAS6/PF4/ANXA2/HSPB1/ILK/TUBB1/MYL12A/FIBP/ANXA5/EPHB2/C1GALT1C1/JAK2/GNAS/MYH9/RAB27A/IL6ST/P2RY12/SRC/LMAN1/CA…
GO:0031348	negative regulation of defense response	206	0.490017161679947	2.09213112316414	3.30219914824589E-09	3.30219914824589E-09	3.73229610397532E-07	SERPING1/OAS3/OAS1/USP18/ISG15/HLA-B/CEACAM1/SOCS3/TNFAIP6/ELANE/CR1/GRN/MAPK14/PPARG/DHX58/PARP14/CST7/IFI16/PBK/IRAK3/STAT2/FPR2/ARG1/TRIM21/LDLR/NOD2/IGF1/PGLYRP1/MDK/LGALS9/ADAR/TRIM38/RHBDF2/TRAFD1/PRKCD/MICB/LYN/FCGR2B/ALOX5/FGR/TGFB1/ADORA2A/NMI/IL10/LILRA4/TREX1/TNFAIP3/HCK/ELF4/ZFP36/HLA-A/TNFRSF1A/ARG2/TNFRSF1B/LILRB1/HGF/NLRC5/NR1H2/ZDHHC18/GPER1/HLA-F/SAMHD1/HLA-G
GO:0007596	blood coagulation	168	0.515778218337604	2.15136939476713	3.73021933270964E-09	3.73021933270964E-09	4.16058951333944E-07	SERPING1/PLSCR1/CEACAM1/MYL9/MAPK14/ITGB3/GP1BB/FCER1G/TREML1/ALOX12/PEAR1/CTSG/MPIG6B/TBXA2R/SELP/PLAUR/CYP4F2/FERMT3/SERPINA1/GP6/HPSE/TLN1/ST3GAL4/PDGFA/PRKCD/EMILIN2/PLAU/LYN/F5/GP9/ADORA2A/P2RX1/WAS/TFPI/F2RL3/F13A1/F12/PLEK/PTPN6/ITPK1/CD59/TLR4/MMRN1/PIK3CB/VAV1/DTNBP1/USF1/GAS6/PF4/ANXA2/HSPB1/ILK/TUBB1/MYL12A/FIBP/ANXA5/EPHB2/C1GALT1C1/JAK2/GNAS/MYH9/RAB27A/IL6ST/P2RY12/SRC/LMAN1/CAV1/SE…
GO:0032940	secretion by cell	574	0.3774119985374	1.77210628332431	4.38747174975105E-09	4.38747174975105E-09	4.83011756674576E-07	RSAD2/CD177/FFAR3/CEACAM1/OTOF/CD38/RETN/ANXA3/DYSF/CCR1/ADM/IL1RN/PPARG/NTSR1/MAP2K6/ABCA1/FER1L4/FFAR2/RPH3A/OSM/SPI1/MCTP2/GPR27/ATP9A/TRPM2/IGF1/ITGAM/EXOC3L1/NAPA/SDC1/LGALS9/TLR2/IL4R/PDIA4/MILR1/RHBDF2/IL1B/RAB13/STX11/HCAR2/LYN/STXBP2/SYN2/FCGR2B/FCGR3A/COPG1/ALOX5/LIN7A/PIM3/MCTP1/FGR/AP1M2/TGFB1/ADORA2A/P2RX1/MYOF/ITGB2/DNAJC5/ANG/ADORA2B/RAB3D/PTPRN2/SLC6A4/ADAM8/INHBA/PCSK6/BMP6/VEGFC…
GO:0051046	regulation of secretion	428	0.398671515775633	1.82806758684691	4.58360045379622E-09	4.58360045379622E-09	4.98134068210809E-07	RSAD2/CD177/FFAR3/OAS2/CEACAM1/OTOF/CD38/RETN/DYSF/PPARG/NTSR1/MAP2K6/FER1L4/FFAR2/RPH3A/EGF/OSM/SPI1/MCTP2/GPR27/S100A8/CYP4F2/PRL/ATP9A/TRPM2/IGF1/ITGAM/CES1/SDC1/LGALS9/TLR2/IL4R/RHBDF2/IL1B/RAB13/HCAR2/LYN/STXBP2/TFF2/FCGR2B/ALOX5/PIM3/MCTP1/FGR/TGFB1/ADORA2A/P2RX1/MYOF/ITGB2/ANG/ADORA2B/RAB3D/PTPRN2/SLC6A4/ADAM8/INHBA/BMP6/VEGFC/NF1/OPRL1/CD300A/ADGRE2/RAC2/TSPO/CYBA/WLS/CYP51A1/PRKAR1A/NCKA…
GO:0140352	export from cell	616	0.366427685366272	1.73123089238097	4.98822671294055E-09	4.98822671294055E-09	5.35245699124721E-07	RSAD2/CD177/FFAR3/CEACAM1/OTOF/CD38/RETN/ANXA3/DYSF/CCR1/ADM/IL1RN/PPARG/NTSR1/MAP2K6/ABCA1/FER1L4/FFAR2/RPH3A/OSM/SPI1/MCTP2/GPR27/KCNE5/ATP9A/TRPM2/IGF1/ITGAM/EXOC3L1/SLC9A1/NAPA/ATP1B2/SDC1/LGALS9/TLR2/IL4R/PDIA4/MILR1/RHBDF2/SLC38A5/IL1B/RAB13/STX11/HCAR2/LYN/STXBP2/SYN2/FCGR2B/FCGR3A/COPG1/ALOX5/LIN7A/PIM3/MCTP1/FGR/AP1M2/TGFB1/ADORA2A/P2RX1/MYOF/ITGB2/DNAJC5/ANG/ADORA2B/RAB3D/PTPRN2/SLC6A4/…
GO:0050727	regulation of inflammatory response	281	0.448470533282965	1.98811406028254	5.39013696694972E-09	5.39013696694972E-09	5.71141749932185E-07	USP18/FFAR3/MMP9/AIM2/ZBP1/IFI35/SOCS3/TNFAIP6/FCGR1A/ELANE/PIK3AP1/NAIP/GRN/MAPK14/PPARG/MMP8/FANCA/LILRA5/CST7/PBK/CARD16/S100A9/FFAR2/FPR2/OSM/S100A12/BCL6/S100A8/LDLR/ZYX/NOD2/IGF1/PGLYRP1/ALOX5AP/MDK/BST1/TLR2/NLRC4/MGLL/CASP1/IL17RA/RHBDF2/PRKCD/IL1B/MYD88/LYN/NCF1/FCGR2B/ALOX5/FGR/ADORA2A/FUT7/NMI/LGALS1/GGT1/MAPK13/ADORA2B/IL10/TREX1/ADAM8/TNIP1/TNFAIP3/HCK/APP/NFKBIA/PDE2A/ELF4/NINJ1/ZFP…
GO:0009620	response to fungus	43	0.734338480727127	2.4144418515447	5.7405025631305E-09	5.7405025631305E-09	6.00757207808836E-07	MPO/LTF/ZBP1/ELANE/CLEC4D/DEFA4/DEFA3/CTSG/S100A9/PTX3/ARG1/S100A12/SPI1/S100A8/CLEC4E/IL17RA/MYD88/BAK1/GAPDH/TLR4
GO:0002832	negative regulation of response to biotic stimulus	108	0.580659713239049	2.26911783567265	6.78084501852521E-09	6.78084501852521E-09	7.00977470271933E-07	SERPING1/OAS3/OAS1/USP18/ISG15/LTF/HLA-B/CEACAM1/CR1/GRN/PPARG/DHX58/PARP14/IFI16/CARD16/IRAK3/STAT2/ARG1/TRIM21/LGALS9/ADAR/TRIM38/TRAFD1/MICB/TGFB1/LILRA2/NMI/LILRA4/TREX1/TRIB1/TNFAIP3/HLA-A/ARG2/LILRB1/NLRC5/NR1H2/ZDHHC18/HLA-F/SAMHD1/HLA-G
GO:0002764	immune response-regulating signaling pathway	365	0.40996072246076	1.86032554698146	6.91524076960609E-09	6.91524076960609E-09	7.06257881009992E-07	RSAD2/OAS3/OASL/OAS1/LTF/PLSCR1/IRF7/GBP1/CEACAM1/AIM2/IFI35/IFIH1/DDX60/CD38/NECTIN2/FCGR1A/CR1/PIK3AP1/NAIP/BMX/MAP2K6/DHX58/FCER1G/CLEC4D/TLR5/CD14/IRAK3/FFAR2/FPR2/C3AR1/HSPA1B/NOD2/FPR1/IRF1/CLEC4E/RBCK1/TLR2/NLRC4/CASP1/FLOT1/UNC93B1/PRKCD/MICB/HSPA1A/MYD88/ALPK1/LYN/SH2B2/ELF1/FCGR2B/FCGR3A/FGR/LILRA2/C5AR1/NMI/DUSP3/BTN2A2/LILRA4/ZC3H12A/CLPB/TNIP1/TNFAIP3/HCK/BTN3A1/CD300A/NFKBIA/IRF4/SL…
GO:0044403	biological process involved in symbiotic interaction	248	0.458201376459836	1.99251091349319	8.85915355715421E-09	8.85915355715421E-09	8.94019593931866E-07	IFI27/SIGLEC1/LY6E/IFIT1/LTF/PLSCR1/NECTIN2/ELANE/CR1/TRIM5/IFITM1/CAMP/IFITM3/ITGB3/TRIM22/AZU1/CTSG/PTX3/ARG1/CDK1/IFITM2/TRIM21/TRIM25/SLC3A2/LDLR/ITGB5/HSPA1B/ICAM1/PGLYRP1/GSN/LGALS9/CLEC5A/TRIM38/APOL1/CHMP5/HSPA1A/MYD88/ANPEP/LGALS1/TRIM34/ZC3H12A/TRIM6/DYNLT1/SELPLG/CD55/SAP30/PPIB/GAPDH/TRIM26/CIITA/EP300/STOM/WWP2/GAS6/PF4/FCN1/ROCK2/CHMP2A/TRIM8/INHBB/RAB7A/LAMP1/IST1/CFL1/CHMP4B/TBC1D…
GO:0034341	response to type II interferon	107	0.580662741969587	2.2694649169668	9.04420363792748E-09	9.04420363792748E-09	9.01956308312445E-07	GBP1/PARP9/IFITM1/IFITM3/RAB20/PPARG/STAT1/PARP14/GBP2/GCH1/GBP5/ARG1/BST2/CCL2/GBP6/IFITM2/TRIM21/ZYX/SP100/GSN/IRF1/NUB1/LGALS9/TLR2/GBP4/CASP1/IFNGR2/STXBP2/WAS/HCK/CCL25/GAPDH/CIITA/TLR4/CD58/ASS1/NLRC5/NR1H2/CXCL16/VIM
GO:0016072	rRNA metabolic process	243	-0.432261055255977	-1.96411709980423	9.56024069530797E-09	9.56024069530797E-09	9.4233314956322E-07	DDX10/UTP6/NOLC1/PIN4/DROSHA/TRMT61B/NAF1/UTP3/WDR55/RBFA/RPF2/FRG1/RPP25/DKC1/BRIX1/POLR1B/RPL7L1/NOB1/METTL16/SBDS/RPP38/RPUSD2/MPHOSPH10/NHP2/YBEY/USP36/NOL8/TRMT112/ESF1/DDX56/DDX21/TRIR/RPF1/DDX47/FBLL1/UTP18/ERCC2/GTF2H5/RIOK2/PPAN/DDX54/SRFBP1/TENT4B/PWP1/SNU13/SPIN1/LSM6/RRP7BP/GTF3C2/NGDN/REXO4/KRI1/SLFN13/RMRP/WDR18/NSUN4/LYAR/METTL18/DCAF13/GTF3C3/TFB2M/IMP3/POLR1E/EMG1/RPP30/ZCCHC7/MA…
GO:0045321	leukocyte activation	762	0.342999092898524	1.64974028120705	1.13847619367186E-08	1.13847619367186E-08	1.10927390050084E-06	RSAD2/BATF2/MZB1/CD177/PLSCR1/CEACAM1/CD274/IFI35/CD38/CLU/NECTIN2/ANXA3/IL18R1/DYSF/BPI/VNN1/CR1/CAMP/GRN/MMP8/FANCA/IL27/AZU1/FCER1G/CLEC4D/CST7/TNFSF13B/CTSG/ARG1/AKIRIN2/BST2/CCL2/S100A12/PRG3/POU2AF1/BCL3/IGFBP2/SOCS1/SPI1/BCL6/SAMSN1/LDLR/EPHB1/HLX/NOD2/IGF1/ITGAM/ICAM1/PGLYRP1/BATF/GSN/STAT3/NFIL3/IRF1/MDK/LGALS9C/LGALS9/CLEC4E/FLOT2/BST1/TLR2/IL18RAP/SEMA4A/IL4R/CGAS/MILR1/PRKCD/MICB/IL1B…
GO:0042255	ribosome assembly	56	-0.641079889165081	-2.27258211450856	1.17139618075915E-08	1.17139618075915E-08	1.12837959852314E-06	MTERF3/EIF2A/RPS15/ABT1/NIP7/FASTKD2/DDX28/RPS19/NPM1/RPL38/RPL23A/RPL10/MTERF4/RPS28/RPL6/RPL11/RPLP0/RPS5/RPL5/RPL10L/NOP53/RPS14/RPS27
GO:0045824	negative regulation of innate immune response	69	0.650160176530744	2.34940607027276	1.23848811205488E-08	1.23848811205488E-08	1.17960316574547E-06	SERPING1/OAS3/OAS1/USP18/ISG15/HLA-B/CEACAM1/CR1/GRN/PPARG/DHX58/PARP14/IFI16/IRAK3/STAT2/ARG1/TRIM21/LGALS9/ADAR/TRAFD1/TGFB1/NMI/TREX1/TNFAIP3/HLA-A/LILRB1/NLRC5/NR1H2/ZDHHC18/HLA-F/SAMHD1/HLA-G
GO:0007059	chromosome segregation	372	0.402994489382193	1.82907868907095	1.29935446861102E-08	1.29935446861102E-08	1.22382474102041E-06	PLSCR1/BIRC5/CDCA5/CCNB2/CDK5RAP2/CDT1/BUB1/CCNB1/UBE2C/KLHDC8B/HJURP/MYBL2/TPX2/KIFC1/CDCA2/SPC25/SPAG5/KIF2C/MKI67/PTTG1/NUSAP1/ZWINT/TRIP13/OIP5/CENPF/ESCO2/KIF14/SPC24/HSPA1B/PRC1/SKA1/NDC80/RMI2/KNL1/CENPW/CHMP5/TOP1/HSPA1A/DLGAP5/AURKA/CCNE1/SMARCD3/REC8/PTTG2/HAUS4/MAP3K20/KIF11/BRCA1/ESPL1/ARL8A/CDCA8/CDC20/TUBG1/NEK6/BUB1B/KMT5A/ASPM/CLASP1/PTTG3P/SGO1/HORMAD1/KPNB1/GOLGA2/PLK1/CSNK1D/CE…
GO:0002697	regulation of immune effector process	298	0.426198405169257	1.90366212417626	1.32353873114016E-08	1.32353873114016E-08	1.23290426857972E-06	RSAD2/SERPING1/MZB1/CD177/FFAR3/HLA-B/CEACAM1/DDX60/NECTIN2/FCGR1A/IL18R1/CR1/GRN/IL27/DHX58/CR1L/IRAK3/FFAR2/ARG1/BST2/SPI1/BCL6/HLX/NOD2/ITGAM/ICAM1/PGLYRP1/BATF/LGALS9/IL18RAP/IL4R/TAP2/CGAS/SLC7A5/MICB/IL1B/C4BPA/MYD88/LYN/STXBP2/NCF1/FCGR2B/FGR/TGFB1/JAK3/ITGB2/FUT7/ADORA2B/IL10/ZC3H12A/WAS/TREX1/LAG3/TRIM6/JUNB/CD300A/MR1/ZBTB7B/CD55/IRF4/ADGRE2/RAC2/SLC15A4/LILRB4/NCKAP1L/HLA-A/PTPN6/LITAF…
GO:0052547	regulation of peptidase activity	282	0.433465654701429	1.92468707073744	1.36036763496319E-08	1.36036763496319E-08	1.25343713551013E-06	SERPING1/IFI6/LTF/BIRC5/MMP9/AIM2/PML/CR1/LAMP3/NAIP/GRN/CTSD/PPARG/SLPI/CST7/IFI16/CARD16/DHCR24/S100A9/AKIRIN2/ASPH/TNFSF15/PLAUR/S100A8/WFDC3/SERPINA1/TIMP2/TNFSF10/GSN/STAT3/POR/LGALS9/PSMB9/SERPINB1/NLRC4/CASP1/RHBDF2/LYN/VIL1/NOL3/ADORA2A/P2RX1/ANXA8L1/BEX3/SFN/TFPI/BAK1/TIMP1/VEGFA/APP/PSME2/BCL2L11/HIP1/GAPDH/NCSTN/TANK/RENBP/SERPINB8/CASP10/CSTL1/TNFSF14/HGF/GAS6/ROCK2/GPER1/VSIR/COL7A1/…
GO:0002757	immune response-activating signaling pathway	344	0.414469220329633	1.87146283820037	1.39219817166326E-08	1.39219817166326E-08	1.26897248176618E-06	RSAD2/OAS3/OASL/OAS1/LTF/PLSCR1/IRF7/GBP1/CEACAM1/AIM2/IFI35/IFIH1/DDX60/CD38/NECTIN2/CR1/PIK3AP1/NAIP/BMX/MAP2K6/DHX58/FCER1G/TLR5/CD14/IRAK3/FFAR2/FPR2/C3AR1/HSPA1B/NOD2/FPR1/IRF1/CLEC4E/RBCK1/TLR2/NLRC4/CASP1/FLOT1/UNC93B1/PRKCD/MICB/HSPA1A/MYD88/ALPK1/LYN/SH2B2/ELF1/FCGR2B/FGR/LILRA2/C5AR1/NMI/DUSP3/BTN2A2/LILRA4/ZC3H12A/CLPB/TNIP1/TNFAIP3/HCK/BTN3A1/CD300A/NFKBIA/IRF4/SLC15A4/IRAK2/NINJ1/CYB…
GO:0042274	ribosomal small subunit biogenesis	75	-0.597394487756651	-2.26502002305744	1.50433408512504E-08	1.50433408512504E-08	1.35659601203941E-06	ERCC2/GTF2H5/RIOK2/SRFBP1/SNU13/LSM6/NOM1/RRP7BP/NGDN/KRI1/RPS27L/DCAF13/IMP3/EMG1/NOL11/RPS15/ABT1/UTP25/WDR43/RPS19/NPM1/TBL3/RPL38/RPS9/RPS28/RPS16/RPS25/RPS24/RPS8/RPS6/NAT10/RPS5/RPS21/RPS14/RPS7/RPS17/RPS27
GO:0032481	positive regulation of type I interferon production	56	0.676871831742945	2.33184960531167	1.56602526866654E-08	1.56602526866654E-08	1.39736304582511E-06	OAS3/OAS1/ISG15/OAS2/IRF7/IFIH1/STAT1/DHX58/CD14/IRF1/TLR2/CGAS/FLOT1/MYD88/HMGB2/TRIM56/GAPDH/TLR4/TLR9/TICAM1/RNF135
GO:0032612	interleukin-1 production	94	0.588484540474372	2.23166248697479	1.88346216401976E-08	1.88346216401976E-08	1.64595993563224E-06	CEACAM1/AIM2/PML/NAIP/LILRA5/AZU1/IFI16/CARD16/GBP5/IL1R2/NOD2/IGF1/STAT3/LGALS9/SERPINB1/NLRC4/CASP1/MYD88/LILRA2/IL10/ZC3H12A/TNFAIP3/APP/ELF4/LILRB4/GSDMD/ARG2/TLR4/GAS6/TMEM106A/HSPB1/PYDC1/NLRP3/MNDA/FZD5/TLR8/NLRP12/JAK2/TLR6/EGR1/NLRP7/HK1/MEFV/AGER
GO:0032652	regulation of interleukin-1 production	94	0.588484540474372	2.23166248697479	1.88346216401976E-08	1.88346216401976E-08	1.64595993563224E-06	CEACAM1/AIM2/PML/NAIP/LILRA5/AZU1/IFI16/CARD16/GBP5/IL1R2/NOD2/IGF1/STAT3/LGALS9/SERPINB1/NLRC4/CASP1/MYD88/LILRA2/IL10/ZC3H12A/TNFAIP3/APP/ELF4/LILRB4/GSDMD/ARG2/TLR4/GAS6/TMEM106A/HSPB1/PYDC1/NLRP3/MNDA/FZD5/TLR8/NLRP12/JAK2/TLR6/EGR1/NLRP7/HK1/MEFV/AGER
GO:0071706	tumor necrosis factor superfamily cytokine production	140	0.527706902954075	2.14920615576935	2.13958256510223E-08	2.13958256510223E-08	1.83201046217631E-06	OAS3/OAS1/OAS2/LTF/CD274/IFIH1/CLU/BPI/MMP8/LILRA5/AZU1/CD14/IRAK3/BCL3/NOD2/IGF1/STAT3/LGALS9/TLR2/MYD88/FCGR3A/LILRA2/IL10/LILRA4/ZC3H12A/TREX1/ADAM8/TNFAIP3/APP/ELF4/ZFP36/TSPO/CYBA/LILRB4/PTPN6/ARG2/TLR4/PSEN1/LILRB1/LY96/ARHGEF2/TLR9/UBE2J1/GAS6/PF4/TICAM1/VSIR/TMEM106A/HSPB1/SASH3/PTPRJ/BTK/EPHB2
GO:1903555	regulation of tumor necrosis factor superfamily cytokine production	140	0.527706902954075	2.14920615576935	2.13958256510223E-08	2.13958256510223E-08	1.83201046217631E-06	OAS3/OAS1/OAS2/LTF/CD274/IFIH1/CLU/BPI/MMP8/LILRA5/AZU1/CD14/IRAK3/BCL3/NOD2/IGF1/STAT3/LGALS9/TLR2/MYD88/FCGR3A/LILRA2/IL10/LILRA4/ZC3H12A/TREX1/ADAM8/TNFAIP3/APP/ELF4/ZFP36/TSPO/CYBA/LILRB4/PTPN6/ARG2/TLR4/PSEN1/LILRB1/LY96/ARHGEF2/TLR9/UBE2J1/GAS6/PF4/TICAM1/VSIR/TMEM106A/HSPB1/SASH3/PTPRJ/BTK/EPHB2
GO:0050878	regulation of body fluid levels	259	0.441951365511919	1.93889120809262	2.76972868947808E-08	2.76972868947808E-08	2.34785527751231E-06	SERPING1/OAS2/PLSCR1/CEACAM1/ADM/MYL9/MAPK14/ITGB3/GP1BB/FCER1G/TREML1/ALOX12/PEAR1/CTSG/MPIG6B/TBXA2R/SELP/PLAUR/CYP4F2/FERMT3/PRL/SERPINA1/GP6/NFE2/HPSE/TLN1/CYP4F12/ST3GAL4/EXT1/PDGFA/PRKCD/EMILIN2/PLAU/LYN/F5/GP9/ADORA2A/P2RX1/WAS/TFPI/VEGFA/F2RL3/OPRL1/ZBTB7B/F13A1/F12/PLEK/CYBA/PTPN6/ITPK1/CD59/TLR4/MMRN1/PIK3CB/MTX1/VAV1/NR1H2/DTNBP1/USF1/GAS6/PF4/STAT5A/GNAI2/ANXA2/TRAF3IP2/HSPB1/ILK/TUBB…
GO:0010243	response to organonitrogen compound	764	0.341319538820306	1.6416158628911	2.87190951544091E-08	2.87190951544091E-08	2.41036866366291E-06	MZB1/FFAR3/TYMS/MMP9/CEACAM1/JUP/FBXO6/RETN/SOCS3/AGRN/ADM/CACNA1A/CAMP/MAPK14/CTSD/GLDC/PPARG/STAT1/ITGB3/CYP1B1/SLC1A3/FCER1G/CTNNA1/ABCA1/CCNA2/IRAK3/CBS/ALPL/STAT2/FPR2/ARG1/CDK1/AOC1/SOCS1/SORT1/TRIM25/LDLR/AGTRAP/CHEK1/TRPM2/RAD51/NOD2/IGF1/ICAM1/TNFSF10/CES1/GRB10/SLC9A1/STAT3/ERLIN1/POR/SDC1/SSH1/TLR2/PKM/GNA15/EXT1/CHMP5/SLC7A5/PRKCD/CHRM4/IL1B/GDF15/RAB13/MYD88/RRAGD/LYN/SH2B2/TMEM38A/F…
GO:0062208	positive regulation of pattern recognition receptor signaling pathway	39	0.727510213058404	2.3495906593557	4.49958607418288E-08	4.49958607418288E-08	3.73943928332247E-06	RSAD2/OASL/LTF/IFI35/DDX60/DHX58/TLR5/CD14/HSPA1B/TLR2/FLOT1/HSPA1A/SLC15A4/NINJ1/CYBA/TLR4/TLR9
GO:0003013	circulatory system process	370	0.396760637257322	1.80033394401733	5.16211949852334E-08	5.16211949852334E-08	4.24839533179443E-06	SERPING1/FFAR3/CEACAM1/JUP/CD38/SMTNL1/SLC2A3/ACTA2/ADM/PPARG/STAT1/NTSR1/MAP2K6/AZU1/SLC1A3/MYBPC3/SLC2A5/GCH1/CTSG/CBS/TBXA2R/FGF13/TBC1D8/CYP4F2/KCNE5/C3AR1/AGTRAP/ECE1/SLC9A1/GSN/CXCL10/ATP1B2/CYP4F12/PTGS1/EXT1/SLC7A5/GUCY1B1/SLC38A5/EHD3/EMILIN2/F5/TMEM38A/MAP2K3/ACVRL1/SOD2/TGFB1/ADORA2A/P2RX1/MYOF/FABP5/ADORA2B/SLC19A1/SLC6A4/ZC3H12A/TREX1/DSC2/HRH2/VEGFA/KCNJ2/ITGA1/BMP6/VEGFC/DOCK4/OPRL…
GO:1903530	regulation of secretion by cell	386	0.397567714158836	1.81051879982047	5.29168126169924E-08	5.29168126169924E-08	4.3131487045004E-06	RSAD2/CD177/FFAR3/CEACAM1/OTOF/CD38/RETN/DYSF/PPARG/NTSR1/MAP2K6/FER1L4/FFAR2/RPH3A/OSM/SPI1/MCTP2/GPR27/ATP9A/TRPM2/IGF1/ITGAM/SDC1/LGALS9/TLR2/IL4R/RHBDF2/IL1B/RAB13/HCAR2/LYN/STXBP2/FCGR2B/ALOX5/PIM3/MCTP1/FGR/TGFB1/ADORA2A/P2RX1/MYOF/ITGB2/ANG/ADORA2B/RAB3D/SLC6A4/ADAM8/INHBA/BMP6/VEGFC/NF1/CD300A/ADGRE2/RAC2/TSPO/WLS/CYP51A1/PRKAR1A/NCKAP1L/ABCG1/CLASP1/TNFRSF1A/MYOM1/ACSL4/TCF7L2/TLR4/TNFRS…
GO:0051301	cell division	509	0.363887943925875	1.69127773518571	6.0263453446879E-08	6.0263453446879E-08	4.86517885321019E-06	BIRC5/CDCA5/CCNB2/CDT1/BUB1/CCNB1/UBE2C/KLHDC8B/TPX2/KIFC1/CDCA2/CCNA2/SPC25/SPAG5/KIF2C/PTTG1/OSM/NUSAP1/ZWINT/CDK1/CEP55/FGF13/OIP5/CENPF/CDK14/KIF14/SPC24/CDCA3/UBE2S/E2F7/MDK/PRC1/SKA1/CENPA/NDC80/KNL1/EXT1/PARD3/CENPW/CHMP5/TOP1/PDGFA/TGFA/CDC25A/IL1B/AURKA/TGFB1/CCNE1/PADI6/SFN/INSC/HAUS4/VEGFA/PELO/DYNLT1/KIF11/VEGFC/ESPL1/MASTL/ARL8A/CDCA8/CDC20/KIF13A/RALB/FLCN/SVIL/SAPCD2/NEK6/BUB1B/SH3…
GO:0000278	mitotic cell cycle	772	0.335488579029246	1.61356815105747	6.37810216271093E-08	6.37810216271093E-08	5.10058160042812E-06	BIRC5/CDCA5/CCNB2/CDK5RAP2/CDT1/BUB1/PML/CCNB1/UBE2C/KLHDC8B/MYBL2/TPX2/PKMYT1/KIFC1/GTSE1/CDCA2/CDC45/E2F1/CCNA2/DTL/SPC25/SPAG5/KIF2C/PBK/EGF/MKI67/CCL2/NUSAP1/ZWINT/CDK1/CEP55/TRIP13/CENPF/BCL6/ESCO2/CDK14/CHEK1/KIF14/GINS1/SPC24/HSPA1B/RAD51/IGF1/BACH1/UBE2S/FOXM1/MCM4/E2F7/MCM2/PRC1/SKA1/CENPA/NDC80/CENPW/CHMP5/CLSPN/TGFA/CDC25A/IL1B/HSPA1A/CDKN1A/GFI1B/DLGAP5/AURKA/PIM3/CCNE1/TUBA8/DUSP3/GM…
GO:1903047	mitotic cell cycle process	651	0.348067276136998	1.65418749554689	6.76424988712608E-08	6.76424988712608E-08	5.35882974333756E-06	BIRC5/CDCA5/CCNB2/CDK5RAP2/CDT1/BUB1/PML/CCNB1/UBE2C/KLHDC8B/MYBL2/TPX2/PKMYT1/KIFC1/GTSE1/CDCA2/CDC45/E2F1/CCNA2/DTL/SPC25/SPAG5/KIF2C/EGF/MKI67/CCL2/NUSAP1/ZWINT/CDK1/CEP55/TRIP13/CENPF/BCL6/ESCO2/CDK14/CHEK1/KIF14/GINS1/SPC24/HSPA1B/RAD51/IGF1/BACH1/UBE2S/FOXM1/MCM4/E2F7/MCM2/PRC1/CENPA/NDC80/CHMP5/CLSPN/TGFA/CDC25A/IL1B/HSPA1A/CDKN1A/GFI1B/DLGAP5/AURKA/CCNE1/SMARCD3/INSC/BTN2A2/TREX1/INHBA/DY…
GO:0001932	regulation of protein phosphorylation	772	0.334148604088079	1.60712339846846	8.14309081737498E-08	8.14309081737498E-08	6.39145325071352E-06	LTF/HERC5/UCHL1/BIRC5/FAM20A/MMP9/CEACAM1/CCNB2/PARP9/CDK5RAP2/SOCS3/CLU/FCGR1A/ELANE/CCNB1/ACSL1/CAMP/TMEM119/PPARG/TPX2/ITGB3/MAP2K6/LILRA5/AZU1/GADD45A/PKMYT1/LIMK2/PARP14/CCNA2/PBK/IRAK3/CBS/STAT2/FPR2/EGF/OSM/S100A12/TNFSF15/SOCS1/PLAUR/SAMSN1/GADD45B/KIF14/RAD51/NOD2/IGF1/CAMKK2/ADAR/BST1/PARD3/CLSPN/PDGFA/FLOT1/TGFA/CDC25A/PRKCD/ROPN1L/IL1B/GDF15/CDKN1A/LYN/NCF1/MAP2K3/ACVRL1/FGR/TGFB1/ADO…
GO:0000280	nuclear division	343	0.403198914326958	1.82049459263965	8.74820741156384E-08	8.74820741156384E-08	6.80341036072657E-06	BIRC5/CDCA5/TDRD9/CCNB2/CDK5RAP2/CDT1/BUB1/CCNB1/UBE2C/KLHDC8B/MYBL2/FANCA/TPX2/PKMYT1/KIFC1/CDCA2/RAD54L/SPC25/SPAG5/KIF2C/EGF/MKI67/PTTG1/NUSAP1/ZWINT/TRIP13/CENPF/ESCO2/CHEK1/KIF14/SPC24/HSPA1B/RAD51/IGF1/UBE2S/PRC1/NDC80/CHMP5/TGFA/IL1B/HSPA1A/DLGAP5/AURKA/CCNE1/CALR/REC8/PTTG2/KIF11/ESPL1/MASTL/CDCA8/CDC20/BCL2L11/TUBG1/BUB1B/KMT5A/ASPM/CLASP1/CATSPERZ/PTTG3P/SGO1/HORMAD1/KPNB1/GOLGA2/PLK1/P…
GO:0008015	blood circulation	308	0.412881809055157	1.8517570550194	8.96980054502726E-08	8.96980054502726E-08	6.83272842406088E-06	SERPING1/FFAR3/CEACAM1/JUP/CD38/SMTNL1/ACTA2/ADM/PPARG/STAT1/NTSR1/MAP2K6/AZU1/MYBPC3/SLC2A5/GCH1/CTSG/CBS/TBXA2R/FGF13/TBC1D8/CYP4F2/KCNE5/C3AR1/AGTRAP/ECE1/SLC9A1/GSN/CXCL10/ATP1B2/CYP4F12/PTGS1/EXT1/GUCY1B1/EHD3/EMILIN2/F5/TMEM38A/MAP2K3/ACVRL1/SOD2/TGFB1/ADORA2A/P2RX1/MYOF/ADORA2B/SLC6A4/ZC3H12A/DSC2/HRH2/VEGFA/KCNJ2/ITGA1/BMP6/VEGFC/DOCK4/OPRL1/PDE2A/CXCR2/SLC8A3/ATP2B4/CYBA/TPM1/CYB5R3/RENB…
GO:0002396	MHC protein complex assembly	19	-0.814058429839396	-2.26263261641719	9.02772015795452E-08	9.02772015795452E-08	6.83272842406088E-06	HLA-DRB4/HLA-DRB1/HLA-DMA/HLA-DRB5/HLA-DQA2/HLA-DOA/HLA-DQB2/HLA-DPA1/HLA-DPB1/HLA-DQA1/HLA-DMB/HLA-DQB1/HLA-DRA
GO:0002501	peptide antigen assembly with MHC protein complex	19	-0.814058429839396	-2.26263261641719	9.02772015795452E-08	9.02772015795452E-08	6.83272842406088E-06	HLA-DRB4/HLA-DRB1/HLA-DMA/HLA-DRB5/HLA-DQA2/HLA-DOA/HLA-DQB2/HLA-DPA1/HLA-DPB1/HLA-DQA1/HLA-DMB/HLA-DQB1/HLA-DRA
GO:0051336	regulation of hydrolase activity	697	0.340767661589789	1.63104930675599	1.03345195669215E-07	1.03345195669215E-07	7.75257438960584E-06	SERPING1/OAS3/OASL/OAS1/OAS2/IFI6/LTF/BIRC5/MMP9/AIM2/AGRN/PML/CR1/LAMP3/SIPA1L2/NAIP/GRN/CTSD/PPARG/SLPI/CST7/IFI16/PRTN3/CARD16/DHCR24/S100A9/PTX3/AKIRIN2/CCL2/ASPH/TNFSF15/PLAUR/SORT1/TBC1D8/BCL6/S100A8/WFDC3/SERPINA1/TIMP2/TNFSF10/GSN/STAT3/POR/LGALS9/PSMB9/RGL4/SERPINB1/STYXL1/NLRC4/GNA15/CASP1/FGD4/RHBDF2/PRKCD/HSPA1A/PLXNC1/LYN/VIL1/RGL1/HMGB2/NOL3/RASGEF1A/RALGAPA2/ASAP1/ADORA2A/C5AR1/P2R…
GO:0048646	anatomical structure formation involved in morphogenesis	752	0.337742588568227	1.62392567095802	1.08343232675541E-07	1.08343232675541E-07	8.05621470670483E-06	FAM20A/MMP9/CEACAM1/JUP/NECTIN2/ANXA3/PML/ADM/MYL9/CXCR3/CAMP/GRN/MAPK14/PPARG/TNNT3/RNF213/STAT1/MMP8/ITGB3/CYP1B1/ITGA2B/GADD45A/EGFL7/LRG1/TNNT1/TNFSF13B/RBM20/HESX1/CLEC1B/MPIG6B/EGF/CLIC4/ITGA7/CCL2/TBXA2R/BCL3/BCL6/C3AR1/PRL/FHL2/EPHB1/ITGB5/ACRBP/SP100/STAB1/STAT3/HPSE/E2F7/CXCL10/ACTN1/MDK/TLR2/SEMA4A/IL4R/PKM/KNL1/VASP/EXT1/SAT1/PROK2/PDGFA/ETS2/FLOT1/TGFA/IL1B/GDF15/EMILIN2/EHD1/ALOX5/A…
GO:0032640	tumor necrosis factor production	137	0.517715658716998	2.0992687878108	1.32389256585199E-07	1.32389256585199E-07	9.67450710780951E-06	OAS3/OAS1/OAS2/LTF/IFIH1/CLU/BPI/MMP8/LILRA5/AZU1/CD14/IRAK3/BCL3/NOD2/IGF1/STAT3/LGALS9/TLR2/MYD88/FCGR3A/LILRA2/IL10/LILRA4/ZC3H12A/TREX1/TNFAIP3/APP/ELF4/ZFP36/TSPO/CYBA/LILRB4/PTPN6/ARG2/TLR4/PSEN1/LILRB1/LY96/ARHGEF2/TLR9/UBE2J1/GAS6/PF4/TICAM1/VSIR/TMEM106A/HSPB1/SASH3/PTPRJ/BTK/EPHB2
GO:0032680	regulation of tumor necrosis factor production	137	0.517715658716998	2.0992687878108	1.32389256585199E-07	1.32389256585199E-07	9.67450710780951E-06	OAS3/OAS1/OAS2/LTF/IFIH1/CLU/BPI/MMP8/LILRA5/AZU1/CD14/IRAK3/BCL3/NOD2/IGF1/STAT3/LGALS9/TLR2/MYD88/FCGR3A/LILRA2/IL10/LILRA4/ZC3H12A/TREX1/TNFAIP3/APP/ELF4/ZFP36/TSPO/CYBA/LILRB4/PTPN6/ARG2/TLR4/PSEN1/LILRB1/LY96/ARHGEF2/TLR9/UBE2J1/GAS6/PF4/TICAM1/VSIR/TMEM106A/HSPB1/SASH3/PTPRJ/BTK/EPHB2
GO:0032479	regulation of type I interferon production	92	0.572629153497176	2.18367532958666	1.65287706735403E-07	1.65287706735403E-07	1.1816830412903E-05	OAS3/OAS1/ISG15/OAS2/IRF7/IFIH1/STAT1/DHX58/CD14/TRIM21/IRF1/TLR2/TRIM38/CGAS/FLOT1/MYD88/HMGB2/RELB/NMI/IL10/LILRA4/TREX1/TRIM56/GAPDH/TLR4/LILRB1/TLR9/TICAM1/RNF135
GO:0032606	type I interferon production	92	0.572629153497176	2.18367532958666	1.65287706735403E-07	1.65287706735403E-07	1.1816830412903E-05	OAS3/OAS1/ISG15/OAS2/IRF7/IFIH1/STAT1/DHX58/CD14/TRIM21/IRF1/TLR2/TRIM38/CGAS/FLOT1/MYD88/HMGB2/RELB/NMI/IL10/LILRA4/TREX1/TRIM56/GAPDH/TLR4/LILRB1/TLR9/TICAM1/RNF135
GO:0030097	hemopoiesis	743	0.333444847273552	1.60210951629989	1.65887579557766E-07	1.65887579557766E-07	1.1816830412903E-05	RSAD2/BATF2/ISG15/LTF/IRF7/MMP9/EIF2AK2/HLA-B/CEACAM1/TNFAIP6/IL18R1/PML/CCR1/VNN1/CR1/MAPK14/HERC6/PPARG/STAT1/FANCA/GP1BB/IL27/FCER1G/CLEC4D/IFI16/PRTN3/TNFSF13B/CLEC1B/MPIG6B/OSM/POU2AF1/BCL3/SOCS1/SPI1/BCL6/ESCO2/LILRB3/TRPM2/HLX/HSPA1B/FSTL3/PGLYRP1/BATF/STAT3/NFIL3/IRF1/ACTN1/MDK/LGALS9/CLEC4E/ADAR/TLR2/SEMA4A/CLEC5A/IL4R/EXT1/IL1B/HSPA1A/IL15RA/GFI1B/ALAS1/LYN/HMGB2/FCGR2B/GP9/CNN2/SNX10/M…
GO:0032728	positive regulation of interferon-beta production	36	0.738133721225588	2.34805379989617	1.92520626376514E-07	1.92520626376514E-07	1.35997245983339E-05	OAS3/OAS1/ISG15/OAS2/IRF7/IFIH1/IRF1/TLR2/FLOT1/HMGB2/TRIM56/TLR4/TLR9/TICAM1/RNF135
GO:0052548	regulation of endopeptidase activity	238	0.439652833343912	1.89937837389961	2.0984845577948E-07	2.0984845577948E-07	1.47012580634376E-05	SERPING1/IFI6/LTF/BIRC5/MMP9/AIM2/PML/CR1/LAMP3/NAIP/CTSD/PPARG/CST7/IFI16/CARD16/DHCR24/S100A9/AKIRIN2/ASPH/TNFSF15/PLAUR/S100A8/SERPINA1/TIMP2/TNFSF10/GSN/STAT3/POR/LGALS9/PSMB9/SERPINB1/NLRC4/CASP1/RHBDF2/LYN/VIL1/NOL3/ADORA2A/P2RX1/ANXA8L1/BEX3/SFN/BAK1/TIMP1/VEGFA/PSME2/BCL2L11/HIP1/GAPDH/NCSTN/RENBP/SERPINB8/CASP10/TNFSF14/HGF/GAS6/ROCK2/GPER1/VSIR/APAF1/PSMB8/MICAL1/VCP/CDKN2D/NLRP3/RPS6KA…
GO:0032611	interleukin-1 beta production	81	0.59578545123111	2.20716668158476	2.14592964199381E-07	2.14592964199381E-07	1.47891924749475E-05	AIM2/PML/NAIP/LILRA5/AZU1/IFI16/CARD16/GBP5/NOD2/IGF1/STAT3/LGALS9/SERPINB1/NLRC4/CASP1/MYD88/LILRA2/ZC3H12A/TNFAIP3/APP/ELF4/LILRB4/GSDMD/ARG2/TLR4/TMEM106A/HSPB1/PYDC1/NLRP3/MNDA/FZD5/TLR8/NLRP12/JAK2/TLR6/EGR1/NLRP7/HK1/MEFV/AGER
GO:0032651	regulation of interleukin-1 beta production	81	0.59578545123111	2.20716668158476	2.14592964199381E-07	2.14592964199381E-07	1.47891924749475E-05	AIM2/PML/NAIP/LILRA5/AZU1/IFI16/CARD16/GBP5/NOD2/IGF1/STAT3/LGALS9/SERPINB1/NLRC4/CASP1/MYD88/LILRA2/ZC3H12A/TNFAIP3/APP/ELF4/LILRB4/GSDMD/ARG2/TLR4/TMEM106A/HSPB1/PYDC1/NLRP3/MNDA/FZD5/TLR8/NLRP12/JAK2/TLR6/EGR1/NLRP7/HK1/MEFV/AGER
GO:0051983	regulation of chromosome segregation	120	0.525564065077776	2.09136786843451	2.1673674449913E-07	2.1673674449913E-07	1.48164771090959E-05	PLSCR1/BIRC5/CDK5RAP2/CDT1/BUB1/CCNB1/UBE2C/CDCA2/SPC25/KIF2C/MKI67/ZWINT/TRIP13/CENPF/SPC24/NDC80/RMI2/DLGAP5/SMARCD3/MAP3K20/ESPL1/CDCA8/CDC20/NEK6/BUB1B/HORMAD1/PLK1/DUSP1/MAD2L1BP/ARID1A
GO:0051091	positive regulation of DNA-binding transcription factor activity	210	0.447785621794029	1.91972136244868	2.74312772825044E-07	2.74312772825044E-07	1.86024485015586E-05	LTF/EIF2AK2/JUP/AIM2/CLU/ANXA3/IL18R1/TRIM5/PPARG/NTSR1/TRIM22/CARD16/IRAK3/S100A9/S100A12/TRIM21/TRIM25/S100A8/TSSK4/HSPA1B/NOD2/STAT3/LGALS9/RBCK1/FLOT2/TLR2/IL18RAP/TRIM38/NLRC4/FLOT1/IL1B/HSPA1A/MYD88/TRIM14/DDIT3/TRIM34/IL10/CFLAR/TRIM6/ADAM8/VEGFA/APP/HIPK2/IRAK2/PRKD2/TRIM26/EP300/TLR4/RELA/STK3/ARHGEF2/TLR9/RNF31/TICAM1/PLPP3/HDAC4/TRIM8/RIPK3/CTNNB1/BTK/SLCO3A1/NLRP3/TFDP1/NFAM1/TRAPPC9/…
GO:0001818	negative regulation of cytokine production	220	0.442655800982286	1.89959408721561	2.873647991122E-07	2.873647991122E-07	1.93329049895618E-05	OAS3/OAS1/LTF/GBP1/CEACAM1/CD274/ELANE/PML/BPI/CR1/MMP8/DHX58/LILRA5/CARD16/IRAK3/ARG1/BST2/BCL3/BCL6/IL1R2/NOD2/IGF1/PGLYRP1/LGALS9C/LGALS9/SERPINB1/FCGR2B/TGFB1/ANXA4/JAK3/RELB/NMI/DDIT3/IL10/BTN2A2/LILRA4/ZC3H12A/LAG3/INHBA/TNFAIP3/HOMER3/ELF4/ZFP36/TSPO/LILRB4/NCKAP1L/PTPN6/ARG2/TLR4/LAPTM4B/LILRB1/HGF/TLR9/GAS6/ABCD1/VSIR/NPTN/HLA-F/N4BP1/INHBB/BTK/EZH2/EPHB2/NLRP3/REL/SRGN/NFKB1/TLR8/NLRP12…
GO:0030162	regulation of proteolysis	520	0.360653734254573	1.67930415056097	3.02133043194332E-07	3.02133043194332E-07	2.0166410251504E-05	SERPING1/IFI6/LTF/BIRC5/MMP9/AIM2/CLU/PML/CR1/LAMP3/NAIP/GRN/CTSD/PPARG/SLPI/CST7/IFI16/PBK/CARD16/DHCR24/DISC1/S100A9/EGF/AKIRIN2/ASPH/TNFSF15/TRIM21/PLAUR/S100A8/WFDC3/IL1R2/SERPINA1/RNF19B/TIMP2/HSPA1B/CHAC1/TNFSF10/GSN/STAT3/NUB1/POR/LGALS9/PSMB9/SERPINB1/NLRC4/CASP1/RHBDF2/IL1B/HSPA1A/PLAU/LYN/VIL1/NOL3/AURKA/SNX12/ADORA2A/P2RX1/ANXA8L1/BEX3/SFN/IL10/ZC3H12A/TFPI/ENO1/MAP1A/BAK1/ADAM8/TIMP1/…
GO:0007088	regulation of mitotic nuclear division	96	0.560453898942619	2.14070036529595	3.29905026726553E-07	3.29905026726553E-07	2.18320626086174E-05	BIRC5/CDK5RAP2/CDT1/BUB1/CCNB1/PKMYT1/CDCA2/SPC25/EGF/MKI67/NUSAP1/ZWINT/TRIP13/CENPF/CHEK1/SPC24/IGF1/NDC80/TGFA/IL1B/DLGAP5/AURKA/ESPL1/CDCA8/CDC20/BUB1B/PLK1/PRMT5/DUSP1/MAD2L1BP
GO:0051701	biological process involved in interaction with host	168	0.481531436439207	2.0085221867502	3.32238826857824E-07	3.32238826857824E-07	2.18320626086174E-05	SIGLEC1/LY6E/IFIT1/LTF/PLSCR1/NECTIN2/CR1/TRIM5/IFITM1/IFITM3/ITGB3/TRIM22/PTX3/CDK1/IFITM2/TRIM21/TRIM25/SLC3A2/LDLR/ITGB5/HSPA1B/ICAM1/PGLYRP1/GSN/LGALS9/CLEC5A/TRIM38/CHMP5/HSPA1A/ANPEP/LGALS1/TRIM34/TRIM6/DYNLT1/SELPLG/CD55/TRIM26/CIITA/WWP2/GAS6/FCN1/CHMP2A/TRIM8/INHBB/RAB7A/LAMP1/IST1/CHMP4B/FCN3/THOC5/CLDN9/HSP90AB1/SCARB2/FURIN
GO:0060761	negative regulation of response to cytokine stimulus	58	0.640358995444528	2.22036029841798	3.48914618967361E-07	3.48914618967361E-07	2.27514933323413E-05	OAS3/OAS1/USP18/ISG15/IL1RN/NAIP/PPARG/PARP14/CARD16/IRAK3/STAT2/ARG1/IL1R2/ADAR/PADI2/TREX1/PIAS4/NLRC5/NR1H2/GAS6/SAMHD1/PYDC1/STAP1/YTHDF3
GO:0051092	positive regulation of NF-kappaB transcription factor activity	131	0.508496463735106	2.05656789322909	3.73302275090661E-07	3.73302275090661E-07	2.41559117822828E-05	LTF/EIF2AK2/AIM2/CLU/IL18R1/TRIM5/NTSR1/TRIM22/CARD16/IRAK3/S100A9/S100A12/TRIM21/TRIM25/S100A8/HSPA1B/NOD2/STAT3/LGALS9/RBCK1/FLOT2/TLR2/IL18RAP/TRIM38/NLRC4/FLOT1/IL1B/HSPA1A/MYD88/TRIM14/TRIM34/CFLAR/TRIM6/ADAM8/APP/IRAK2/PRKD2/EP300/TLR4/RELA/ARHGEF2/TLR9/RNF31/TICAM1/TRIM8/RIPK3/BTK/SLCO3A1/NLRP3
GO:0022618	ribonucleoprotein complex assembly	194	-0.430364568573846	-1.8849642682803	3.86549812517356E-07	3.86549812517356E-07	2.48236494433993E-05	SRSF5/SRSF1/RBMX2/EIF3I/CELF6/SNRPD1/DHX30/SLU7/YJU2/DDX1/ATR/CPSF7/SNRPF/HTATSF1/SNRPE/NLE1/WDR77/PPAN/LUC7L2/EIF5/STRAP/EIF3J/SNU13/NUDT21/RRP7BP/DDX46/DICER1/SF3B1/COIL/EIF3G/DDX20/RNU11/RPS27L/GEMIN6/SCAF11/LSM4/EIF3M/SNRPG/PRPF39/SF1/SRPK2/PIH1D1/ZNHIT6/EIF2D/NCBP1/LUC7L/EIF3K/RPS15/ABT1/FASTKD2/GCFC2/EIF3D/ATM/TAF9/YTHDC1/SNRPD2/DDX28/EIF3H/RPS19/SRSF10/CLNS1A/PSIP1/LUC7L3/RPL38/RPL23A/RPL1…
GO:0030029	actin filament-based process	571	0.350528670711971	1.64535344638178	4.01126981997341E-07	4.01126981997341E-07	2.55660909064075E-05	JUP/FRMD3/SMTNL1/ACTA2/MYL9/CAVIN3/TNNT3/ITGB3/PSTPIP2/LIMK2/MYBPC3/TNNT1/DIAPH3/PDLIM7/PHACTR1/DBN1/BST2/MARCKS/KPTN/FGF13/CTTN/RHOBTB1/MSRB2/BCL6/ARHGEF11/KCNE5/ITGB5/TRPM2/GAS2L1/ZYX/SLC9A1/GSN/ACTN1/MDK/SSH1/BST1/MYL6B/FMNL1/TLN1/VASP/CAPG/FGD4/PDGFA/SAMD14/ARPC5/PRKCD/RAB13/SYNPO/SH2B2/VIL1/MSRB1/GAS7/ARHGAP26/CNN2/CNN1/PDLIM1/CALR/IQSEC2/ANG/WASF1/CFLAR/PXN/ELMO2/WAS/DSC2/ACTBL2/ABL2/KCNJ2/…
GO:0071346	cellular response to type II interferon	90	0.558659398305008	2.11712271583904	4.13035659033028E-07	4.13035659033028E-07	2.60379483602073E-05	GBP1/PARP9/RAB20/PPARG/STAT1/PARP14/GBP2/GBP5/ARG1/CCL2/GBP6/ZYX/SP100/GSN/IRF1/LGALS9/TLR2/GBP4/CASP1/IFNGR2/STXBP2/WAS/HCK/CCL25/GAPDH/TLR4/CD58/ASS1/NLRC5/NR1H2/VIM
GO:0030099	myeloid cell differentiation	336	0.395203047365177	1.77970750191948	4.1467364673992E-07	4.1467364673992E-07	2.60379483602073E-05	BATF2/ISG15/LTF/IRF7/MMP9/CEACAM1/TNFAIP6/PML/CCR1/MAPK14/PPARG/STAT1/GP1BB/IFI16/PRTN3/CLEC1B/MPIG6B/SOCS1/SPI1/BCL6/LILRB3/HSPA1B/FSTL3/BATF/STAT3/ACTN1/ADAR/TLR2/CLEC5A/HSPA1A/ALAS1/LYN/HMGB2/GP9/SNX10/MITF/TGFB1/HMGB3/RELB/G6PD/LTBR/CFLAR/CLPB/INHBA/VEGFA/TRIB1/PDE1B/JUNB/APP/NF1/NFKBIA/LRRK1/PAF1/IRF4/MAFB/HIPK2/TMOD3/ZFP36/NBEAL2/LILRB4/FOS/NCKAP1L/PTPN6/EP300/CEBPB/TLR4/PSEN1/CEBPE/CASP10/…
GO:0002695	negative regulation of leukocyte activation	149	0.482316217654841	1.97697541885368	4.28600578403957E-07	4.28600578403957E-07	2.65303231742571E-05	CEACAM1/CD274/BPI/CR1/GRN/CST7/CTSG/ARG1/SOCS1/SPI1/BCL6/SAMSN1/LDLR/HLX/PGLYRP1/IRF1/MDK/LGALS9C/LGALS9/IL4R/MILR1/LYN/FCGR2B/FGR/ADORA2A/HMGB3/JAK3/DUSP3/RASSF5/IL10/BTN2A2/ZC3H12A/LAG3/INHBA/TNFAIP3/CD300A/ZBTB7B/LILRB4/PRKAR1A/NCKAP1L/PTPN6/ARG2/TNFRSF13B/CEBPB/RIPOR2/LILRB1/LILRB2/GPER1/VSIR/HLA-F/HLA-G/BTK
GO:0014070	response to organic cyclic compound	630	0.337926004836629	1.59911678836254	4.28774563656968E-07	4.28774563656968E-07	2.65303231742571E-05	IFIT1/USP18/TYMS/JUP/IFIH1/CD38/ANXA3/ADM/IL1RN/ACSL1/GLDC/STAT1/ADCY3/CYP1B1/SLC1A3/CTNNA1/DEFA3/CCNA2/GRAMD1B/IRAK3/CBS/ALPL/ARG1/CCL2/TBXA2R/CDK1/AOC1/IGFBP2/TRIM25/SLC3A2/CHEK1/TRPM2/HSPA1B/RAD51/NOD2/CES1/SLC9A1/STAT3/CXCL10/MDK/POR/SDC1/SSH1/TLR2/GNA15/CGAS/PDGFA/FLOT1/CHRM4/IL1B/HSPA1A/MYD88/MSN/ALAS1/LYN/HMGB2/TMEM38A/NCF1/YWHAH/SOD2/TGFB1/ADORA2A/P2RX1/CALR/PADI2/G6PD/IL10/CFLAR/SLC6A4/Z…
GO:0002460	adaptive immune response based on somatic recombination of immune receptors built from immunoglobulin superfamily domains	252	0.426515749493122	1.85579814340286	4.89861043548633E-07	4.89861043548633E-07	3.0090396519429E-05	RSAD2/SERPING1/IRF7/HLA-B/CEACAM1/CD274/C1QB/CLU/NECTIN2/FCGR1A/IL18R1/CR1/IL27/FCER1G/CR1L/TNFSF13B/ARG1/C2/BCL3/BCL6/CSF2RB/HLX/NOD2/BATF/STAT3/SEMA4A/IL4R/TAP2/IL17RA/UNC93B1/PRKCD/MICB/IL1B/C1QA/C4BPA/MYD88/FCGR2B/FCGR3A/TGFB1/C1RL/JAK3/RELB/FUT7/IL10/ZC3H12A/WAS/TREX1/TNFAIP3/JUNB/MR1/ZBTB7B/CD55/IRF4/SLC15A4/NFKB2/LILRB4/C1R/ENTPD7/NCKAP1L/HLA-A/PTPN6/ADAM17/IL1R1/TLR4/TNFRSF1B/HLA-C/NBN/UN…
GO:0048285	organelle fission	384	0.380282682583572	1.72905882137293	4.99087140343472E-07	4.99087140343472E-07	3.04365675212873E-05	BIRC5/CDCA5/TDRD9/CCNB2/CDK5RAP2/CDT1/BUB1/CCNB1/UBE2C/KLHDC8B/MYBL2/PPARG/FANCA/TPX2/PKMYT1/KIFC1/CDCA2/RAD54L/SPC25/SPAG5/KIF2C/STAT2/EGF/MKI67/PTTG1/NUSAP1/ZWINT/TRIP13/CENPF/ESCO2/CHEK1/KIF14/SPC24/HSPA1B/RAD51/IGF1/UBE2S/PRC1/NDC80/CHMP5/TGFA/IL1B/HSPA1A/DLGAP5/AURKA/CCNE1/CALR/REC8/PTTG2/KIF11/ESPL1/MASTL/CDCA8/CDC20/BCL2L11/TUBG1/BUB1B/KMT5A/ASPM/CLASP1/CATSPERZ/PTTG3P/SGO1/HORMAD1/KPNB1/G…
GO:0062207	regulation of pattern recognition receptor signaling pathway	87	0.568318140743459	2.13379325784772	5.47288723596846E-07	5.47288723596846E-07	3.31377149708677E-05	RSAD2/OASL/LTF/IRF7/IFI35/DDX60/DHX58/TLR5/CD14/IRAK3/HSPA1B/NOD2/IRF1/TLR2/FLOT1/HSPA1A/LYN/LILRA2/LILRA4/TNFAIP3/CD300A/IRF4/SLC15A4/NINJ1/CYBA/TLR4/TLR9
GO:0034660	ncRNA metabolic process	527	-0.326033488425358	-1.58802373708099	5.63924713434828E-07	5.63924713434828E-07	3.39028422343462E-05	NOL6/WARS2/AGO3/SARS2/BCDIN3D/WDR3/USPL1/NOL9/YRDC/SNAPC2/TYW1/TDRD1/TRMT2B/TDRKH/EXOSC2/HEATR1/TRMU/RIOK3/MIAT/DDX10/MOCS3/UTP6/SRSF3/FOXA1/NOLC1/PIN4/DROSHA/TRMT61B/NAF1/C2orf49/UTP3/METTL2A/TRPT1/INTS11/LRRC47/PRORSD1P/WDR55/RBFA/RPF2/FRG1/RPP25/DKC1/YARS2/BRIX1/WDR82/POLR1B/PPARD/RPL7L1/ELP4/NOB1/TEAD1/METTL16/TRMT10A/DDX3X/NSUN2/SBDS/RPP38/RPUSD2/METTL3/MPHOSPH10/FOXO3/NHP2/MTO1/YBEY/TSEN54/…
GO:0050866	negative regulation of cell activation	164	0.47884152574089	1.99524507242606	5.83722945030897E-07	5.83722945030897E-07	3.4845966466522E-05	CEACAM1/CD274/BPI/CR1/GRN/CST7/ALOX12/CTSG/ARG1/SOCS1/SPI1/BCL6/SAMSN1/LDLR/HLX/PGLYRP1/IRF1/MDK/LGALS9C/LGALS9/IL4R/MILR1/PDGFA/PRKCD/LYN/FCGR2B/FGR/ADORA2A/HMGB3/JAK3/DUSP3/RASSF5/IL10/BTN2A2/ZC3H12A/LAG3/INHBA/TNFAIP3/CD300A/ZBTB7B/LILRB4/PRKAR1A/NCKAP1L/PTPN6/ARG2/TNFRSF13B/CEBPB/RIPOR2/LILRB1/LILRB2/GPER1/VSIR/HLA-F/HLA-G/BTK
GO:0001960	negative regulation of cytokine-mediated signaling pathway	55	0.648734367752748	2.2343456172386	6.16869379140255E-07	6.16869379140255E-07	3.65671631226829E-05	OAS3/OAS1/USP18/ISG15/IL1RN/NAIP/PPARG/PARP14/CARD16/IRAK3/STAT2/ARG1/IL1R2/ADAR/PADI2/TREX1/PIAS4/NLRC5/NR1H2/GAS6/SAMHD1/PYDC1/STAP1/YTHDF3
GO:0098813	nuclear chromosome segregation	285	0.41133742708543	1.82469431722488	6.45287149306362E-07	6.45287149306362E-07	3.79860922029542E-05	BIRC5/CDCA5/CCNB2/CDK5RAP2/CDT1/BUB1/CCNB1/UBE2C/KLHDC8B/MYBL2/TPX2/KIFC1/SPC25/SPAG5/KIF2C/PTTG1/NUSAP1/ZWINT/TRIP13/CENPF/ESCO2/KIF14/SPC24/HSPA1B/PRC1/NDC80/RMI2/KNL1/CHMP5/HSPA1A/DLGAP5/AURKA/CCNE1/SMARCD3/REC8/PTTG2/MAP3K20/KIF11/ESPL1/CDCA8/CDC20/TUBG1/NEK6/BUB1B/KMT5A/ASPM/CLASP1/PTTG3P/SGO1/HORMAD1/KPNB1/GOLGA2/PLK1/DUSP1/SYCE3/KIF23/MAD2L1BP/SLX4/ARID1A/KIF4A/KIF15/CHMP2A/NEK2/AURKB/CHMP…
GO:0140014	mitotic nuclear division	248	0.428088774773274	1.86156480425685	6.80704848973323E-07	6.80704848973323E-07	3.97946725864404E-05	BIRC5/CDCA5/CDK5RAP2/CDT1/BUB1/CCNB1/UBE2C/KLHDC8B/MYBL2/TPX2/PKMYT1/KIFC1/CDCA2/SPC25/SPAG5/KIF2C/EGF/MKI67/NUSAP1/ZWINT/TRIP13/CENPF/ESCO2/CHEK1/KIF14/SPC24/HSPA1B/IGF1/UBE2S/PRC1/NDC80/CHMP5/TGFA/IL1B/HSPA1A/DLGAP5/AURKA/KIF11/ESPL1/CDCA8/CDC20/TUBG1/BUB1B/KMT5A/CLASP1/SGO1/KPNB1/GOLGA2/PLK1/PRMT5/DUSP1/KIF23/MAD2L1BP/CDC14B/KIF4A/KIF15/CHMP2A/NEK2/AURKB/CHMP4B/MAD2L2/CTDP1/PDS5A/CEP97/NUDC/ND…
GO:0071826	ribonucleoprotein complex subunit organization	202	-0.416716436304975	-1.84564166935377	6.85672470334266E-07	6.85672470334266E-07	3.98105292256802E-05	SRSF5/SRSF1/RBMX2/EIF3I/CELF6/SNRPD1/DHX30/SLU7/YJU2/DDX1/ATR/CPSF7/SNRPF/HTATSF1/SNRPE/NLE1/WDR77/PPAN/LUC7L2/EIF5/STRAP/EIF3J/SNU13/NUDT21/RRP7BP/DDX46/DICER1/SF3B1/COIL/EIF3G/DDX20/RNU11/RPS27L/GEMIN6/SCAF11/LSM4/EIF3M/SNRPG/PRPF39/SF1/SRPK2/PIH1D1/ZNHIT6/EIF2D/NCBP1/LUC7L/EIF3K/RPS15/ABT1/FASTKD2/GCFC2/EIF3D/ATM/TAF9/YTHDC1/SNRPD2/DDX28/EIF3H/RPS19/SRSF10/CLNS1A/PSIP1/LUC7L3/RPL38/RPL23A/RPL1…
GO:0051783	regulation of nuclear division	108	0.53470519226288	2.08953550750467	7.08061448501483E-07	7.08061448501483E-07	4.06037860715836E-05	BIRC5/CDK5RAP2/CDT1/BUB1/CCNB1/PKMYT1/CDCA2/SPC25/EGF/MKI67/NUSAP1/ZWINT/TRIP13/CENPF/CHEK1/SPC24/IGF1/NDC80/TGFA/IL1B/DLGAP5/AURKA/CALR/ESPL1/CDCA8/CDC20/BUB1B/HORMAD1/PLK1/PRMT5/DUSP1/MAD2L1BP
GO:0048514	blood vessel morphogenesis	400	0.369394973821339	1.68784652488295	7.10275848327898E-07	7.10275848327898E-07	4.06037860715836E-05	CEACAM1/JUP/ANXA3/PML/ADM/CXCR3/CAMP/GRN/MAPK14/PPARG/RNF213/STAT1/ITGB3/CYP1B1/ITGA2B/GADD45A/EGFL7/LRG1/EGF/CLIC4/CCL2/TBXA2R/SPI1/LDLR/C3AR1/PRL/EPHB1/SP100/STAB1/STAT3/HPSE/E2F7/CXCL10/MDK/SEMA4A/PKM/SAT1/PROK2/PDGFA/TGFA/IL1B/EMILIN2/ALOX5/ACVRL1/TGFB1/C5AR1/ANPEP/ANG/MYLK/IL10/QKI/ZC3H12A/HTATIP2/BAK1/ADAM8/VEGFA/TNFAIP3/VEGFC/BRCA1/JUNB/NF1/MIA3/CXCR2/HIPK2/NINJ1/C1GALT1/ATP2B4/PRKD2/RAPGE…
GO:0001568	blood vessel development	457	0.365963675911861	1.69070736243709	7.13704944546461E-07	7.13704944546461E-07	4.06037860715836E-05	CEACAM1/JUP/SOCS3/ANXA3/PML/ACTA2/ADM/CXCR3/CAMP/GRN/MAPK14/PPARG/RNF213/STAT1/ITGB3/CYP1B1/ITGA2B/GADD45A/EGFL7/LRG1/EGF/CLIC4/CCL2/TBXA2R/SPI1/LDLR/C3AR1/PRL/EPHB1/SP100/STAB1/STAT3/HPSE/E2F7/CXCL10/MDK/SEMA4A/PKM/SAT1/PROK2/PDGFA/TGFA/IL1B/EMILIN2/ALOX5/ACVRL1/TGFB1/C5AR1/ANPEP/ANG/DDIT3/MYLK/IL10/QKI/NDST1/CFLAR/ZC3H12A/TREX1/HTATIP2/BAK1/ADAM8/VEGFA/TNFAIP3/VEGFC/BRCA1/JUNB/NF1/MIA3/PDE2A/CX…
GO:0002573	myeloid leukocyte differentiation	177	0.462047777531702	1.93844119830574	7.25538724351331E-07	7.25538724351331E-07	4.08713357984456E-05	BATF2/LTF/IRF7/MMP9/CEACAM1/TNFAIP6/CCR1/MAPK14/PPARG/IFI16/PRTN3/SOCS1/SPI1/LILRB3/FSTL3/BATF/TLR2/LYN/SNX10/MITF/TGFB1/RELB/LTBR/CLPB/INHBA/VEGFA/TRIB1/PDE1B/JUNB/APP/NF1/LRRK1/IRF4/MAFB/LILRB4/FOS/CEBPB/TLR4/PSEN1/CEBPE/CASP10/MT1G/LILRB1/NEDD9/RASSF2/PF4/ATP6AP1/OSCAR/PIR/FES/TCIRG1/ANXA2/GAB2/CTNNB1/BGLAP/EVI2B/GPR137/RUNX1/THOC5/MYH9/HCLS1/SRC/INPP5D/TAL1/TFE3/RBPJ/CBFA2T3/FADD/NOTCH2/ACIN1…
GO:0051050	positive regulation of transport	666	0.332888665323497	1.58297193577608	7.28050803462935E-07	7.28050803462935E-07	4.08713357984456E-05	CD177/JUP/CD38/RETN/CLU/FCGR1A/CCR1/ACSL1/MAPK14/PPARG/NTSR1/MAP2K6/LILRA5/AZU1/FCER1G/ABCA1/CD14/SPAG5/FFAR2/PTX3/FPR2/EGF/CCL2/C2/CDK1/GPR27/S100A8/CYP4F2/KCNE5/PRL/TRPM2/NOD2/IGF1/ITGAM/ABLIM3/CES1/STAC3/SLC9A1/CXCL10/ATP1B2/SDC1/ANKFY1/TLR2/IL4R/SLC7A5/FLOT1/PRKCD/EHD3/CD63/IL1B/IFNGR2/MSN/IL15RA/HCAR2/EHD1/FCGR2B/EDEM2/LMAN2/FGR/TGFB1/ATP2C2/ADORA2A/LILRA2/P2RX1/JAK3/CALR/ITGB2/ABCA13/G6PD/C…
GO:0032608	interferon-beta production	53	0.646054849472565	2.21097180964183	7.52864065975916E-07	7.52864065975916E-07	4.17118288497011E-05	OAS3/OAS1/ISG15/OAS2/IRF7/IFIH1/IRF1/TLR2/TRIM38/FLOT1/HMGB2/RELB/NMI/TRIM56/TLR4/LILRB1/TLR9/TICAM1/RNF135
GO:0032648	regulation of interferon-beta production	53	0.646054849472565	2.21097180964183	7.52864065975916E-07	7.52864065975916E-07	4.17118288497011E-05	OAS3/OAS1/ISG15/OAS2/IRF7/IFIH1/IRF1/TLR2/TRIM38/FLOT1/HMGB2/RELB/NMI/TRIM56/TLR4/LILRB1/TLR9/TICAM1/RNF135
GO:0044409	entry into host	128	0.503114732811549	2.02394597488781	7.96176441249513E-07	7.96176441249513E-07	4.38250777948211E-05	SIGLEC1/LY6E/PLSCR1/NECTIN2/CR1/TRIM5/IFITM1/IFITM3/ITGB3/TRIM22/PTX3/CDK1/IFITM2/TRIM21/TRIM25/SLC3A2/LDLR/ITGB5/HSPA1B/ICAM1/GSN/LGALS9/CLEC5A/TRIM38/HSPA1A/ANPEP/LGALS1/TRIM34/TRIM6/DYNLT1/SELPLG/CD55/TRIM26/CIITA/WWP2/GAS6/FCN1/TRIM8/LAMP1/FCN3/CLDN9/SCARB2/FURIN/CTSL/SRC/CAV1/EXOC7/SNX3/SLC7A1/SMPD1/CBL/CAV2/PIKFYVE
GO:0030036	actin cytoskeleton organization	528	0.348363296093494	1.62616081160109	8.4956552142621E-07	8.4956552142621E-07	4.64621469884229E-05	FRMD3/SMTNL1/MYL9/CAVIN3/TNNT3/ITGB3/PSTPIP2/LIMK2/TNNT1/DIAPH3/PDLIM7/PHACTR1/DBN1/BST2/MARCKS/KPTN/CTTN/RHOBTB1/MSRB2/BCL6/ARHGEF11/ITGB5/TRPM2/GAS2L1/ZYX/SLC9A1/GSN/ACTN1/MDK/SSH1/BST1/FMNL1/TLN1/VASP/CAPG/FGD4/PDGFA/SAMD14/ARPC5/PRKCD/RAB13/SYNPO/SH2B2/VIL1/MSRB1/GAS7/ARHGAP26/CNN2/CNN1/PDLIM1/CALR/IQSEC2/ANG/WASF1/CFLAR/PXN/ELMO2/WAS/ACTBL2/ABL2/ATP2C1/SPTB/HCK/NF1/RHOG/RAC2/TMOD3/ACTN4/SVIL…
GO:0002819	regulation of adaptive immune response	169	0.464441015023159	1.93249051139821	8.64527258176542E-07	8.64527258176542E-07	4.67653022118987E-05	RSAD2/IRF7/HLA-B/CEACAM1/CD274/NECTIN2/FCGR1A/IL18R1/CR1/IL27/CR1L/TNFSF13B/ARG1/AKIRIN2/BCL6/SAMSN1/HLX/NOD2/BATF/IRF1/IL4R/TAP2/MICB/IL1B/C4BPA/FCGR2B/TGFB1/JAK3/FUT7/IL10/ZC3H12A/WAS/TNFAIP3/JUNB/MR1/ZBTB7B/CD55/SLC15A4/LILRB4/NCKAP1L/HLA-A/PTPN6/IL1R1/TNFRSF1B/HLA-C/LILRB1/TNFSF13/HLA-F/DENND1B/HLA-G/SASH3/RIPK3/BTK/EPHB2/NLRP3/NFKBIZ/FBXO38/TYK2/MAD2L2/FZD5/JAK2/AGER/IL6ST/PKN1/HLA-E/PYCARD/…
GO:0050865	regulation of cell activation	523	0.348868466427038	1.62367063135902	8.6614240964916E-07	8.6614240964916E-07	4.67653022118987E-05	MZB1/CD177/PLSCR1/CEACAM1/CD274/CD38/NECTIN2/BPI/VNN1/CR1/ACTA2/GRN/MMP8/FANCA/GP1BB/IL27/LILRA5/FCER1G/CLEC4D/CST7/ALOX12/TNFSF13B/CTSG/ARG1/AKIRIN2/CCL2/SELP/IGFBP2/SOCS1/SPI1/BCL6/SAMSN1/LDLR/GP6/HLX/NOD2/IGF1/ITGAM/PGLYRP1/BATF/IRF1/MDK/LGALS9C/LGALS9/FLOT2/BST1/IL4R/CGAS/MILR1/PDGFA/PRKCD/IL1B/CDKN1A/EMILIN2/MYD88/IL15RA/LYN/STXBP2/FCGR2B/FCGR3A/GP9/FGR/TGFB1/ADORA2A/LILRA2/HMGB3/JAK3/ITGB2/…
GO:0001944	vasculature development	479	0.356943712828994	1.65054781746077	9.10677933022165E-07	9.10677933022165E-07	4.88586901707361E-05	CEACAM1/JUP/SOCS3/ANXA3/PML/ACTA2/ADM/CXCR3/CAMP/GRN/MAPK14/PPARG/RNF213/STAT1/ITGB3/CYP1B1/ITGA2B/GADD45A/EGFL7/LRG1/EGF/CLIC4/CCL2/TBXA2R/SPI1/LDLR/C3AR1/PRL/EPHB1/SP100/STAB1/STAT3/HPSE/E2F7/CXCL10/MDK/SEMA4A/PKM/SAT1/PROK2/PDGFA/TGFA/IL1B/EMILIN2/ALOX5/ACVRL1/LGALS8/SOD2/TGFB1/C5AR1/ANPEP/ANG/DDIT3/MYLK/IL10/QKI/NDST1/CFLAR/ZC3H12A/TREX1/HTATIP2/BAK1/ADAM8/VEGFA/TNFAIP3/VEGFC/BRCA1/JUNB/NF1/M…
GO:0060338	regulation of type I interferon-mediated signaling pathway	37	0.716127113740017	2.29813744833196	9.42183392716739E-07	9.42183392716739E-07	5.02310682657921E-05	OAS3/OAS1/USP18/ISG15/IRF7/ZBP1/STAT2/ADAR/TREX1/TRIM6/TRIM56/RBM47/PTPN6/NLRC5/RNF185/SAMHD1
GO:0035456	response to interferon-beta	25	0.776716659338128	2.28518109604882	9.57724562081139E-07	9.57724562081139E-07	5.07404993318382E-05	OAS1/XAF1/PLSCR1/AIM2/IFITM1/IFITM3/STAT1/IFI16/BST2/IFITM2/IRF1/TREX1/TRIM6/PNPT1
GO:0000819	sister chromatid segregation	228	0.427535758896773	1.83965262713535	9.88045261845287E-07	9.88045261845287E-07	5.20010445073824E-05	BIRC5/CDCA5/CDK5RAP2/CDT1/BUB1/CCNB1/UBE2C/MYBL2/TPX2/KIFC1/SPC25/SPAG5/KIF2C/NUSAP1/ZWINT/TRIP13/CENPF/ESCO2/KIF14/SPC24/HSPA1B/PRC1/NDC80/RMI2/CHMP5/HSPA1A/DLGAP5/SMARCD3/REC8/MAP3K20/KIF11/ESPL1/CDCA8/CDC20/TUBG1/NEK6/BUB1B/KMT5A/CLASP1/SGO1/HORMAD1/KPNB1/GOLGA2/PLK1/DUSP1/KIF23/MAD2L1BP/ARID1A/KIF4A/KIF15/CHMP2A/NEK2
GO:0002753	cytosolic pattern recognition receptor signaling pathway	81	0.577105101723376	2.13796283488351	9.96492250770834E-07	9.96492250770834E-07	5.20010445073824E-05	RSAD2/OAS3/OASL/OAS1/IRF7/IFIH1/DDX60/PIK3AP1/MAP2K6/DHX58/HSPA1B/NOD2/FLOT1/UNC93B1/HSPA1A/MYD88/ALPK1/LILRA4/CLPB/TNFAIP3/NFKBIA/SLC15A4/TLR4/RELA/TLR9/RNF135
GO:0098609	cell-cell adhesion	622	0.336594120220812	1.59419131475701	9.99920742824807E-07	9.99920742824807E-07	5.20010445073824E-05	SIGLEC1/CD177/CEACAM1/CD274/JUP/NECTIN2/ELANE/NTNG2/CEACAM8/VNN1/CR1/MYL9/IL1RN/MAPK14/ITGB3/CYP1B1/ITGA2B/CTNNA1/LRG1/ALOX12/TNFSF13B/PEAR1/SELL/CTSG/S100A9/ARG1/ITGA7/CCL2/SELP/IGFBP2/SOCS1/PLAUR/SPI1/BCL6/S100A8/FERMT3/CEACAM6/GP6/ITGB5/HLX/NOD2/IGF1/ITGAM/FSTL3/ICAM1/NEXN/S100A11/IRF1/MDK/LGALS9C/ATP1B2/LGALS9/FLOT2/IL4R/TLN1/ST3GAL4/EXT1/FLOT1/PRKCD/IL1B/EMILIN2/MSN/LYN/ASTN2/FCGR2B/ALOX5/TG…
GO:0051248	negative regulation of protein metabolic process	780	0.321651080362894	1.55013180827147	1.015235858039E-06	1.015235858039E-06	5.24755735865732E-05	SERPING1/ISG15/IFI6/LTF/TYMS/UCHL1/BIRC5/MMP9/EIF2AK2/CEACAM1/CDK5RAP2/SOCS3/CLU/PML/CR1/LAMP3/NAIP/MOV10/PPARG/ITGB3/GADD45A/PARP14/SLPI/CST7/PARP10/DTX3L/IFI16/PBK/CARD16/DHCR24/IRAK3/PTX3/CTSA/PRG3/SOCS1/TRIM21/PLAUR/SAMSN1/LDLR/GADD45B/WFDC3/IL1R2/SERPINA1/TIMP2/HSPA1B/CHAC1/IGF1/ITM2C/POR/FLOT2/ADAR/SERPINB1/STYXL1/PATL1/PARD3/PRKCD/IL1B/HSPA1A/CDKN1A/PLAU/LYN/VIL1/NOL3/SNX12/TGFB1/ADORA2A/J…
GO:0006897	endocytosis	437	0.36518038091691	1.68127465525828	1.03200491949804E-06	1.03200491949804E-06	5.3019046996604E-05	SIGLEC1/CD177/CEACAM1/CLU/FCGR1A/ADM/ITGB3/FCER1G/ABCA1/CD14/SCARF1/PEAR1/HMMR/PDLIM7/PTX3/EGF/CTTN/APOBR/RHOBTB1/SORT1/LDLR/ATP9A/ITGAM/GSN/STAB1/SDC1/ANKFY1/CXCR1/RUBCN/TOM1/FLOT1/DNAJC13/EHD3/CD63/C4BPA/EHD1/FCGR2B/SNX12/ASGR2/MCTP1/SNX10/ITGB2/ABCA13/MARCO/WASF1/ABL2/VEGFA/LRP10/STON2/DENND1A/APP/AP3D1/CD300A/MIA3/RIN3/CXCR2/RALB/HIP1/LILRB4/CAP1/NCKAP1L/REPS2/ARF1/CD163/SSC4D/CSNK1D/PIK3CB/L…
GO:0050729	positive regulation of inflammatory response	110	0.519347300646193	2.03637208261113	1.05151807389363E-06	1.05151807389363E-06	5.36961005013659E-05	FFAR3/AIM2/ZBP1/IFI35/FCGR1A/NAIP/GRN/MMP8/LILRA5/S100A9/FFAR2/OSM/S100A12/S100A8/LDLR/ALOX5AP/MDK/TLR2/NLRC4/CASP1/IL17RA/IL1B/NMI/LGALS1/MAPK13/ADORA2B/ADAM8/TNIP1/APP/NFKBIA/PDE2A/NINJ1/TNFRSF1A/CEBPB/TLR4/TLR9/NEAT1/CASP4/BTK/STAP1/NLRP3/NFKBIZ/NLRP12/JAK2/MEFV/IL6ST/HLA-E/PYCARD/LRRK2
GO:0010965	regulation of mitotic sister chromatid separation	54	0.638739780469009	2.18425539288833	1.07769415625982E-06	1.07769415625982E-06	5.36983988360301E-05	BIRC5/CDK5RAP2/CDT1/BUB1/CCNB1/SPC25/ZWINT/TRIP13/CENPF/SPC24/NDC80/DLGAP5/ESPL1/CDCA8/CDC20/BUB1B/PLK1/DUSP1/MAD2L1BP
GO:0007094	mitotic spindle assembly checkpoint signaling	42	0.678624333070967	2.22600340477385	1.08024000573286E-06	1.08024000573286E-06	5.36983988360301E-05	BIRC5/CDK5RAP2/CDT1/BUB1/CCNB1/SPC25/ZWINT/TRIP13/CENPF/SPC24/NDC80/CDCA8/CDC20/BUB1B/PLK1/DUSP1/MAD2L1BP/AURKB/MAD2L2
GO:0071173	spindle assembly checkpoint signaling	42	0.678624333070967	2.22600340477385	1.08024000573286E-06	1.08024000573286E-06	5.36983988360301E-05	BIRC5/CDK5RAP2/CDT1/BUB1/CCNB1/SPC25/ZWINT/TRIP13/CENPF/SPC24/NDC80/CDCA8/CDC20/BUB1B/PLK1/DUSP1/MAD2L1BP/AURKB/MAD2L2
GO:0071174	mitotic spindle checkpoint signaling	42	0.678624333070967	2.22600340477385	1.08024000573286E-06	1.08024000573286E-06	5.36983988360301E-05	BIRC5/CDK5RAP2/CDT1/BUB1/CCNB1/SPC25/ZWINT/TRIP13/CENPF/SPC24/NDC80/CDCA8/CDC20/BUB1B/PLK1/DUSP1/MAD2L1BP/AURKB/MAD2L2
GO:0033046	negative regulation of sister chromatid segregation	44	0.666096414061196	2.19101058721711	1.10224082051357E-06	1.10224082051357E-06	5.36983988360301E-05	BIRC5/CDK5RAP2/CDT1/BUB1/CCNB1/SPC25/ZWINT/TRIP13/CENPF/SPC24/NDC80/CDCA8/CDC20/BUB1B/PLK1/DUSP1/MAD2L1BP
GO:0033048	negative regulation of mitotic sister chromatid segregation	44	0.666096414061196	2.19101058721711	1.10224082051357E-06	1.10224082051357E-06	5.36983988360301E-05	BIRC5/CDK5RAP2/CDT1/BUB1/CCNB1/SPC25/ZWINT/TRIP13/CENPF/SPC24/NDC80/CDCA8/CDC20/BUB1B/PLK1/DUSP1/MAD2L1BP
GO:0045841	negative regulation of mitotic metaphase/anaphase transition	44	0.666096414061196	2.19101058721711	1.10224082051357E-06	1.10224082051357E-06	5.36983988360301E-05	BIRC5/CDK5RAP2/CDT1/BUB1/CCNB1/SPC25/ZWINT/TRIP13/CENPF/SPC24/NDC80/CDCA8/CDC20/BUB1B/PLK1/DUSP1/MAD2L1BP
GO:2000816	negative regulation of mitotic sister chromatid separation	44	0.666096414061196	2.19101058721711	1.10224082051357E-06	1.10224082051357E-06	5.36983988360301E-05	BIRC5/CDK5RAP2/CDT1/BUB1/CCNB1/SPC25/ZWINT/TRIP13/CENPF/SPC24/NDC80/CDCA8/CDC20/BUB1B/PLK1/DUSP1/MAD2L1BP
GO:0002250	adaptive immune response	368	0.374222846436188	1.69721263946638	1.12739288511575E-06	1.12739288511575E-06	5.46098941584189E-05	RSAD2/SERPING1/JCHAIN/IRF7/HLA-B/CEACAM1/CD274/C1QB/CLU/NECTIN2/FCGR1A/IL18R1/CR1/LAMP3/BMX/TAP1/TNFRSF17/LILRA6/IL27/FCER1G/CLEC4D/CR1L/TNFSF13B/ARG1/AKIRIN2/C2/BCL3/BCL6/SAMSN1/CSF2RB/RNF19B/LILRB3/HLX/NOD2/BATF/STAT3/IRF1/SEMA4A/IL4R/TAP2/IL17RA/UNC93B1/PRKCD/MICB/IL1B/C1QA/C4BPA/MYD88/LYN/FCGR2B/FCGR3A/TGFB1/C1RL/JAK3/RELB/FUT7/IL10/ZC3H12A/WAS/TREX1/LAG3/TNFAIP3/JUNB/BTN3A1/MR1/ZBTB7B/CD55/I…
GO:0000075	cell cycle checkpoint signaling	167	0.475451613986365	1.98229356451683	1.14700955253093E-06	1.14700955253093E-06	5.5244425397916E-05	BIRC5/FBXO6/PARP9/CDK5RAP2/CDT1/BUB1/PML/CCNB1/MAPK14/GTSE1/CDC45/E2F1/DTX3L/DTL/SPC25/ZWINT/CDK1/TRIP13/CENPF/CHEK1/SPC24/RAD51/NDC80/CLSPN/CDKN1A/TREX1/MAP3K20/BRCA1/CDCA8/CDC20/BUB1B/INTS3/HORMAD1/PLK1/NBN/CEP63/DUSP1/BRCA2/TIMELESS/TIPIN/MAD2L1BP/CDC14B/TAOK3/AURKB/MAD2L2/WAC/SDE2/THOC5/PPP1R10/EME1/MUC1/TRIM39/BABAM2/CDK2/DNA2/BLM/CRADD
GO:0050764	regulation of phagocytosis	82	0.572246878171091	2.12575539189979	1.16806106307294E-06	1.16806106307294E-06	5.59405039603115E-05	PLSCR1/FCGR1A/DYSF/AZU1/FCER1G/PRTN3/PTX3/FPR2/CCL2/C2/NOD2/TLR2/IL1B/IL15RA/FCGR2B/LMAN2/CNN2/FGR/CALR/IL2RG/SIRPB1/SIRPG/HCK/CD300A/CYBA/NCKAP1L/GAS6/MYO18A/C4A/FCN1/PTPRJ/BTK/STAP1/ABCA7/DOCK2/DNM2/FCN3/RAB27A/SPACA3/PYCARD/SLC11A1/CSK/SNX3/RAB31/ATG3
GO:0051306	mitotic sister chromatid separation	57	0.622183666570831	2.15390484102613	1.25867769864141E-06	1.25867769864141E-06	5.95992342756947E-05	BIRC5/CDK5RAP2/CDT1/BUB1/CCNB1/SPC25/ZWINT/TRIP13/CENPF/SPC24/NDC80/DLGAP5/ESPL1/CDCA8/CDC20/BUB1B/PLK1/DUSP1/MAD2L1BP
GO:0046718	viral entry into host cell	122	0.516714870432885	2.05147668603839	1.26522498207073E-06	1.26522498207073E-06	5.95992342756947E-05	SIGLEC1/LY6E/PLSCR1/NECTIN2/CR1/TRIM5/IFITM1/IFITM3/ITGB3/TRIM22/PTX3/CDK1/IFITM2/TRIM21/TRIM25/SLC3A2/LDLR/ITGB5/HSPA1B/ICAM1/GSN/LGALS9/CLEC5A/TRIM38/HSPA1A/ANPEP/LGALS1/TRIM34/TRIM6/DYNLT1/SELPLG/CD55/TRIM26/CIITA
GO:0002443	leukocyte mediated immunity	326	0.385492500204749	1.73629645476911	1.26554936807945E-06	1.26554936807945E-06	5.95992342756947E-05	RSAD2/SERPING1/CD177/IRF7/HLA-B/CEACAM1/C1QB/CLU/NECTIN2/FCGR1A/ELANE/ANXA3/IL18R1/CR1/AZU1/FCER1G/CR1L/CTSG/ARG1/BST2/C2/BCL3/SPI1/BCL6/CSF2RB/RNF19B/NOD2/ITGAM/ICAM1/BATF/LGALS9/IL18RAP/IL4R/TAP2/MILR1/UNC93B1/PRKCD/MICB/IL1B/C1QA/C4BPA/MYD88/LYN/STXBP2/FCGR2B/FCGR3A/FGR/TGFB1/C1RL/JAK3/ITGB2/FUT7/ADORA2B/IL10/WAS/TREX1/LAG3/CD300A/MR1/CD55/ADGRE2/RAC2/SLC15A4/LILRB4/C1R/NCKAP1L/HLA-A/PTPN6/ADA…
GO:0034109	homotypic cell-cell adhesion	75	0.580428686932573	2.11801115070142	1.29059642658013E-06	1.29059642658013E-06	6.02732383674037E-05	CEACAM1/JUP/MYL9/ITGB3/ALOX12/PEAR1/CTSG/PLAUR/FERMT3/GP6/TLN1/PRKCD/EMILIN2/LYN/DSC2/F2RL3/PLEK/PTPN6/MMRN1/TJP2/PIK3CB/PTPRU/PLPP3/HSPB1/ILK/TUBB1/MYL12A/FIBP/JAK2/GNAS/MYH9/IL6ST/P2RY12/VCL/SERPINE2/MPL/SYK/DSP/F11R/ACTB/CSRP1
GO:0050766	positive regulation of phagocytosis	58	0.621737705721496	2.15579343404895	1.29408207049846E-06	1.29408207049846E-06	6.02732383674037E-05	FCGR1A/AZU1/FCER1G/PTX3/FPR2/CCL2/C2/NOD2/IL1B/IL15RA/FCGR2B/LMAN2/CALR/IL2RG/SIRPB1/SIRPG/CYBA/NCKAP1L/GAS6/MYO18A/C4A/FCN1/PTPRJ/BTK/STAP1/ABCA7/DOCK2/DNM2/FCN3/RAB27A/SPACA3/PYCARD/SLC11A1
GO:0031577	spindle checkpoint signaling	43	0.67565040173249	2.22148048858969	1.40908058667474E-06	1.40908058667474E-06	6.52707849553735E-05	BIRC5/CDK5RAP2/CDT1/BUB1/CCNB1/SPC25/ZWINT/TRIP13/CENPF/SPC24/NDC80/CDCA8/CDC20/BUB1B/PLK1/DUSP1/MAD2L1BP/AURKB/MAD2L2
GO:0002521	leukocyte differentiation	486	0.352561081922443	1.63263004401319	1.52048912576929E-06	1.52048912576929E-06	7.00486208799775E-05	RSAD2/BATF2/LTF/IRF7/MMP9/HLA-B/CEACAM1/TNFAIP6/IL18R1/CCR1/VNN1/CR1/MAPK14/PPARG/FANCA/IL27/FCER1G/CLEC4D/IFI16/PRTN3/TNFSF13B/POU2AF1/BCL3/SOCS1/SPI1/BCL6/LILRB3/TRPM2/HLX/FSTL3/PGLYRP1/BATF/STAT3/NFIL3/IRF1/MDK/LGALS9/CLEC4E/TLR2/SEMA4A/IL4R/IL1B/IL15RA/LYN/FCGR2B/SNX10/MITF/TGFB1/HMGB3/JAK3/RELB/FUT7/LGALS1/IL2RG/SMARCD3/IL10/LTBR/BTN2A2/ZC3H12A/CLPB/LAG3/BAK1/ADAM8/INHBA/VEGFA/TRIB1/PDE1B/JU…
GO:0030168	platelet activation	105	0.532047444773097	2.06891961306342	1.6010092507421E-06	1.6010092507421E-06	7.33594736627376E-05	PLSCR1/CEACAM1/MYL9/MAPK14/ITGB3/GP1BB/FCER1G/TREML1/ALOX12/PEAR1/CTSG/SELP/FERMT3/GP6/TLN1/PDGFA/PRKCD/EMILIN2/LYN/GP9/P2RX1/F2RL3/PLEK/PTPN6/TLR4/MMRN1/PIK3CB/VAV1/PF4/HSPB1/ILK/TUBB1/MYL12A/FIBP/C1GALT1C1/JAK2/GNAS/MYH9/IL6ST/P2RY12/SRC
GO:0002455	humoral immune response mediated by circulating immunoglobulin	34	0.710224218597485	2.22190164000677	1.63630587440679E-06	1.63630587440679E-06	7.43758445958886E-05	SERPING1/C1QB/CLU/CR1/CR1L/C2/BCL3/NOD2/C1QA/C4BPA/FCGR2B/C1RL/CD55/C1R/PTPN6/C4A
GO:1902850	microtubule cytoskeleton organization involved in mitosis	141	0.476061067220842	1.94430377208678	1.64073870513593E-06	1.64073870513593E-06	7.43758445958886E-05	BIRC5/CDK5RAP2/CCNB1/MYBL2/TPX2/KIFC1/SPC25/NUSAP1/HSPA1B/PRC1/CENPA/NDC80/CHMP5/HSPA1A/DLGAP5/AURKA/INSC/DYNLT1/KIF11/ESPL1/CDCA8/CDC20/SAPCD2/TUBG1/NEK6/STMN1/CLASP1/PAX6/KPNB1/GOLGA2/PLK1/KIF23/STIL/MAP4/KIF4A/KIF15/CHMP2A/NEK2/VCP/AURKB/CHMP4B/DCTN1/MECP2/CEP97/NUDC/NDEL1/UBXN2B/RCC1/NUP62/POLDIP2/NSFL1C/PTPA/MAPRE1/SETD2/MAP1S/PAFAH1B1/TACC3/CENPE/CKAP5/CHMP2B
GO:1901342	regulation of vasculature development	199	0.436630633797626	1.86289436949299	1.68267214371321E-06	1.68267214371321E-06	7.56763268602474E-05	CEACAM1/JUP/ANXA3/PML/ADM/CAMP/GRN/PPARG/STAT1/ITGB3/CYP1B1/GADD45A/LRG1/TBXA2R/C3AR1/PRL/SP100/STAB1/STAT3/CXCL10/MDK/SEMA4A/PKM/IL1B/EMILIN2/ALOX5/ACVRL1/C5AR1/IL10/ZC3H12A/HTATIP2/VEGFA/TNFAIP3/VEGFC/BRCA1/NF1/CXCR2/HIPK2/NINJ1/ATP2B4/PRKD2/RAPGEF3/CEMIP2/PIK3CB/SMAD1/HGF/PF4/ITGAX/RRAS/ROCK2/PTK2B/HSPB1/HLA-G/EGLN1/CTNNB1/MYDGF/EPN1/HHEX/RUNX1/HIPK1/SPARC/MECP2/XBP1
GO:0030071	regulation of mitotic metaphase/anaphase transition	86	0.555334957947473	2.08871832539456	1.68728231562864E-06	1.68728231562864E-06	7.56763268602474E-05	BIRC5/CDK5RAP2/CDT1/BUB1/CCNB1/UBE2C/SPC25/ZWINT/TRIP13/CENPF/SPC24/NDC80/DLGAP5/SMARCD3/MAP3K20/ESPL1/CDCA8/CDC20/NEK6/BUB1B/PLK1/DUSP1/MAD2L1BP/ARID1A
GO:0007091	metaphase/anaphase transition of mitotic cell cycle	90	0.540568776405724	2.04856561882639	1.70027995188332E-06	1.70027995188332E-06	7.58579194045227E-05	BIRC5/CDK5RAP2/CDT1/BUB1/CCNB1/UBE2C/SPC25/ZWINT/TRIP13/CENPF/SPC24/NDC80/DLGAP5/SMARCD3/MAP3K20/ESPL1/CDCA8/CDC20/NEK6/BUB1B/PLK1/DUSP1/MAD2L1BP/ARID1A
GO:0044000	movement in host	151	0.472312369988348	1.93942960148114	1.76201907292375E-06	1.76201907292375E-06	7.8200824437889E-05	SIGLEC1/LY6E/PLSCR1/NECTIN2/CR1/TRIM5/IFITM1/IFITM3/ITGB3/TRIM22/PTX3/CDK1/IFITM2/TRIM21/TRIM25/SLC3A2/LDLR/ITGB5/HSPA1B/ICAM1/GSN/LGALS9/CLEC5A/TRIM38/CHMP5/HSPA1A/ANPEP/LGALS1/TRIM34/TRIM6/DYNLT1/SELPLG/CD55/TRIM26/CIITA/WWP2/GAS6/FCN1/CHMP2A/TRIM8/RAB7A/LAMP1/IST1/CHMP4B/FCN3/CLDN9/SCARB2/FURIN/CTSL/SRC/CAV1/EXOC7/SNX3/SLC7A1/PPID/SMPD1/CBL/CAV2/PIKFYVE/TMPRSS2/CHMP2B/ITGA5/F11R/RNASEK/CHMP1A/…
GO:1905818	regulation of chromosome separation	68	0.595206902208357	2.14422261958709	1.83181071521766E-06	1.83181071521766E-06	8.08748447897357E-05	PLSCR1/BIRC5/CDK5RAP2/CDT1/BUB1/CCNB1/SPC25/ZWINT/TRIP13/CENPF/SPC24/NDC80/DLGAP5/ESPL1/CDCA8/CDC20/BUB1B/PLK1/DUSP1/MAD2L1BP
GO:0051784	negative regulation of nuclear division	52	0.637396396538977	2.1863021147944	1.9553906944341E-06	1.9553906944341E-06	8.54409184062822E-05	BIRC5/CDK5RAP2/CDT1/BUB1/CCNB1/SPC25/ZWINT/TRIP13/CENPF/CHEK1/SPC24/NDC80/CDCA8/CDC20/BUB1B/HORMAD1/PLK1/DUSP1/MAD2L1BP
GO:0010951	negative regulation of endopeptidase activity	102	0.522217576880527	2.00862113011725	1.9553906944341E-06	1.9553906944341E-06	8.54409184062822E-05	SERPING1/IFI6/LTF/BIRC5/MMP9/CR1/LAMP3/NAIP/CST7/IFI16/CARD16/DHCR24/PLAUR/SERPINA1/TIMP2/POR/SERPINB1/VIL1/NOL3/ADORA2A/ANXA8L1/SFN/TIMP1/VEGFA/GAPDH/RENBP/SERPINB8/TNFSF14/HGF/GAS6
GO:0043903	regulation of biological process involved in symbiotic interaction	49	0.646098686690196	2.17141287072246	1.98828992760671E-06	1.98828992760671E-06	8.64329219272163E-05	LY6E/LTF/NECTIN2/TRIM5/IFITM1/IFITM3/TRIM22/PTX3/ARG1/IFITM2/TRIM21/TRIM25/GSN/LGALS9/TRIM38/LGALS1/TRIM34/TRIM6/TRIM26/CIITA
GO:1902533	positive regulation of intracellular signal transduction	730	0.321621721698145	1.54653714110952	2.04671003576326E-06	2.04671003576326E-06	8.85185602470546E-05	LTF/BIRC5/EIF2AK2/IFI35/ELANE/IL18R1/PML/CCR1/VNN1/TRIM5/ACTA2/PIK3AP1/CAVIN3/NAIP/PPARG/MMP8/ITGB3/TRIM22/MAP2K6/LILRA5/SHISA5/GADD45A/CLEC4D/INSL3/CD14/CARD16/S100A9/FPR2/EGF/IFIT5/BST2/OSM/CCL2/S100A12/SELP/TRIM21/SPI1/TRIM25/S100A8/GADD45B/SECTM1/NOD2/IGF1/ICAM1/TNFSF10/SLC9A1/GADD45G/HPSE/LGALS9/RBCK1/TLR2/NDC80/TRIM38/STYXL1/CASP1/PDGFA/TGFA/DOK3/IL1B/GDF15/MYD88/RRAGD/ALPK1/LYN/NCF1/FCGR2B…
GO:0006399	tRNA metabolic process	165	-0.43058504297401	-1.85307628771297	2.08284294105706E-06	2.08284294105706E-06	8.90625628275339E-05	TRMT10B/FARS2/PTCD1/WDR6/ELP5/DUS1L/WARS2/SARS2/BCDIN3D/YRDC/TYW1/TRMT2B/EXOSC2/TRMU/MOCS3/TRMT61B/C2orf49/METTL2A/TRPT1/LRRC47/PRORSD1P/RPP25/YARS2/ELP4/TRMT10A/NSUN2/RPP38/MTO1/TSEN54/PUS1/TPRKB/DTWD2/ADAT2/URM1/EARS2/DDX1/TRMT112/TRMT12/TRMT44/RPP14/RPUSD4/LAGE3/NARS2/THG1L/DALRD3/PUSL1/TYW3/OSGEP/LSM6/CDK5RAP1/GTF3C2/TYW5/DUS3L/NSUN6/TRMO/DTD2/DICER1/SLFN13/QTRT2/ELP1/FTSJ1/GTPBP3/ELAC1/THUMP…
GO:0051090	regulation of DNA-binding transcription factor activity	342	0.383940099165914	1.73394349761029	2.08796143024519E-06	2.08796143024519E-06	8.90625628275339E-05	LTF/EIF2AK2/JUP/AIM2/CLU/ANXA3/IL18R1/TRIM5/PPARG/NTSR1/FANCA/TRIM22/CYP1B1/E2F1/PARP10/CARD16/IRAK3/S100A9/S100A12/BCL3/TRIM21/SPI1/TRIM25/S100A8/TSSK4/HSPA1B/NOD2/SP100/STAT3/LGALS9/RBCK1/FLOT2/TLR2/IL18RAP/TRIM38/NLRC4/FLOT1/IL1B/HSPA1A/MYD88/TRIM14/ANXA4/DDIT3/TRIM34/IL10/CFLAR/ZC3H12A/TRIM6/ADAM8/VEGFA/TRIB1/TNFAIP3/HCK/APP/PIAS4/NFKBIA/HIPK2/IRAK2/PRKD2/TRIM26/TCF7L2/EP300/NFKBIB/TLR4/RELA/…
GO:0060760	positive regulation of response to cytokine stimulus	56	0.613099728795302	2.11215224738581	2.10803397767356E-06	2.10803397767356E-06	8.90625628275339E-05	IRF7/ZBP1/IFIH1/PARP9/PARP14/HSPA1B/TLR2/CASP1/HSPA1A/AGPAT1/TRIM6/TRIM56/RBM47/ADAM17/IL1R1/TLR4/NLRC5/GAS6/RNF185/LRRC70/CASP4/AGPAT2/HIF1A/FADD/NLRP6/RIPK1/PAFAH1B1/TBK1
GO:0045765	regulation of angiogenesis	197	0.444001082569724	1.89938425937707	2.12635705943048E-06	2.12635705943048E-06	8.90625628275339E-05	CEACAM1/JUP/ANXA3/PML/ADM/CAMP/GRN/PPARG/STAT1/ITGB3/CYP1B1/GADD45A/LRG1/TBXA2R/C3AR1/PRL/SP100/STAB1/STAT3/CXCL10/MDK/SEMA4A/PKM/IL1B/EMILIN2/ALOX5/ACVRL1/C5AR1/IL10/ZC3H12A/HTATIP2/VEGFA/TNFAIP3/VEGFC/BRCA1/NF1/CXCR2/HIPK2/NINJ1/ATP2B4/PRKD2/RAPGEF3/CEMIP2/PIK3CB/SMAD1/HGF/PF4/ITGAX/RRAS/ROCK2/PTK2B/HSPB1/HLA-G/EGLN1/CTNNB1/MYDGF/EPN1/HHEX/RUNX1/HIPK1/SPARC/MECP2/XBP1
GO:0051985	negative regulation of chromosome segregation	46	0.660079697025485	2.20989595435351	2.13283437741089E-06	2.13283437741089E-06	8.90625628275339E-05	BIRC5/CDK5RAP2/CDT1/BUB1/CCNB1/SPC25/ZWINT/TRIP13/CENPF/SPC24/NDC80/CDCA8/CDC20/BUB1B/PLK1/DUSP1/MAD2L1BP
GO:1902100	negative regulation of metaphase/anaphase transition of cell cycle	46	0.660079697025485	2.20989595435351	2.13283437741089E-06	2.13283437741089E-06	8.90625628275339E-05	BIRC5/CDK5RAP2/CDT1/BUB1/CCNB1/SPC25/ZWINT/TRIP13/CENPF/SPC24/NDC80/CDCA8/CDC20/BUB1B/PLK1/DUSP1/MAD2L1BP
GO:1905819	negative regulation of chromosome separation	46	0.660079697025485	2.20989595435351	2.13283437741089E-06	2.13283437741089E-06	8.90625628275339E-05	BIRC5/CDK5RAP2/CDT1/BUB1/CCNB1/SPC25/ZWINT/TRIP13/CENPF/SPC24/NDC80/CDCA8/CDC20/BUB1B/PLK1/DUSP1/MAD2L1BP
GO:0032602	chemokine production	76	0.564790708115962	2.06703885288342	2.17391993737579E-06	2.17391993737579E-06	9.03332159736182E-05	OAS3/OAS1/FFAR3/EIF2AK2/ELANE/AZU1/FFAR2/NOD2/LGALS9/TLR2/IL4R/IL17RA/IL1B/MYD88/ADORA2B/IL10/APP/LILRB4/ARG2/ADAM17/TLR4/IL6R/TLR9/TICAM1
GO:1901988	negative regulation of cell cycle phase transition	223	0.424785396705325	1.83081126693592	2.2079070692195E-06	2.2079070692195E-06	9.12979493115516E-05	BIRC5/FBXO6/PARP9/CDK5RAP2/CDT1/BUB1/PML/CCNB1/MAPK14/GTSE1/CDC45/E2F1/DTX3L/DTL/SPC25/CCL2/ZWINT/CDK1/TRIP13/CENPF/CHEK1/SPC24/RAD51/E2F7/NDC80/CLSPN/CDKN1A/GFI1B/BTN2A2/TREX1/INHBA/MAP3K20/BRCA1/CTDSPL/CDCA8/CDC20/ATF5/BUB1B/INTS3/HORMAD1/PLK1/NBN/CEP63/DUSP1/BRCA2/TIMELESS/TIPIN/MAD2L1BP/CDC14B/TAOK3/EZH2/CDKN2D/AURKB/DCUN1D3/MAD2L2/WAC/APBB2/PTEN/SDE2/THOC5/PPP1R10/EME1/MUC1
GO:0043408	regulation of MAPK cascade	462	0.351940468655065	1.62754833081317	2.28304805866674E-06	2.28304805866674E-06	9.39467859808035E-05	UCHL1/DUSP13/GBP1/EIF2AK2/CEACAM1/ELANE/CCR1/TRIM5/ACTA2/CAVIN3/NAIP/PPARG/MMP8/ITGB3/MAP2K6/LILRA5/GADD45A/PBK/IRAK3/FPR2/EGF/OSM/CCL2/S100A12/SPI1/GADD45B/EPHB1/NOD2/IGF1/ICAM1/FOXM1/GADD45G/LGALS9/PDGFA/TGFA/ATF3/PRKCD/DOK3/IL1B/GDF15/MYD88/LYN/NCF1/FCGR2B/MAP2K3/TGFB1/C5AR1/DUSP3/MARCO/LTBR/NDST1/BTN2A2/CFLAR/ZC3H12A/ADAM8/TNIP1/INHBA/VEGFA/ITGA1/P2RY6/APP/SLA/CCL25/NF1/CD300A/FLCN/HIPK2/PRKD…
GO:1902099	regulation of metaphase/anaphase transition of cell cycle	89	0.548546909973444	2.0735898180827	2.32567640910475E-06	2.32567640910475E-06	9.50891677032965E-05	BIRC5/CDK5RAP2/CDT1/BUB1/CCNB1/UBE2C/SPC25/ZWINT/TRIP13/CENPF/SPC24/NDC80/DLGAP5/SMARCD3/MAP3K20/ESPL1/CDCA8/CDC20/NEK6/BUB1B/PLK1/DUSP1/MAD2L1BP/ARID1A
GO:0001525	angiogenesis	349	0.381983628359811	1.72249716787342	2.33324469615937E-06	2.33324469615937E-06	9.50891677032965E-05	CEACAM1/JUP/ANXA3/PML/ADM/CXCR3/CAMP/GRN/MAPK14/PPARG/RNF213/STAT1/ITGB3/CYP1B1/ITGA2B/GADD45A/EGFL7/LRG1/EGF/CLIC4/CCL2/TBXA2R/C3AR1/PRL/EPHB1/SP100/STAB1/STAT3/HPSE/E2F7/CXCL10/MDK/SEMA4A/PKM/SAT1/PROK2/PDGFA/TGFA/IL1B/EMILIN2/ALOX5/ACVRL1/C5AR1/ANPEP/ANG/IL10/ZC3H12A/HTATIP2/ADAM8/VEGFA/TNFAIP3/VEGFC/BRCA1/NF1/MIA3/CXCR2/HIPK2/NINJ1/C1GALT1/ATP2B4/PRKD2/RAPGEF3/CEMIP2/PIK3CB/SMAD1/KLF5/HGF/PAN…
GO:0000070	mitotic sister chromatid segregation	180	0.449068268002081	1.88764771883982	2.3632486704683E-06	2.3632486704683E-06	9.58511283972866E-05	BIRC5/CDCA5/CDK5RAP2/CDT1/BUB1/CCNB1/MYBL2/TPX2/KIFC1/SPC25/SPAG5/KIF2C/NUSAP1/ZWINT/TRIP13/CENPF/ESCO2/KIF14/SPC24/HSPA1B/PRC1/NDC80/CHMP5/HSPA1A/DLGAP5/KIF11/ESPL1/CDCA8/CDC20/TUBG1/BUB1B/KMT5A/CLASP1/SGO1/KPNB1/GOLGA2/PLK1/DUSP1/KIF23/MAD2L1BP/KIF4A/KIF15/CHMP2A/NEK2/AURKB/CHMP4B/MAD2L2/PDS5A/CEP97/NUDC
GO:0043123	positive regulation of I-kappaB kinase/NF-kappaB signaling	165	0.462197551858511	1.92387108473791	2.45364344382595E-06	2.45364344382595E-06	9.90435621710797E-05	LTF/TRIM5/TRIM22/SHISA5/CLEC4D/CARD16/IFIT5/BST2/S100A12/TRIM21/TRIM25/SECTM1/NOD2/TNFSF10/LGALS9/RBCK1/TRIM38/CASP1/IL1B/MYD88/ALPK1/LGALS1/TRIM34/LTBR/CFLAR/TRIM6/ATP2C1/GAPDH/WLS/NEK6/LITAF/TNFRSF1A/BRD4/TLR4/CASP10/RELA/FKBP1A/TLR9/RNF31/TICAM1/TRAF3IP2/TMEM106A/TRIM8/CANT1/TNFRSF19/CTNNB1/MIER1/TFG/REL/S100A4/TLR6/NUP62/TAB3/FADD/IKBKG/HMOX1/PLEKHG5/CARD11/RIPK1/PRKCB/TBK1/TNIP2
GO:0071396	cellular response to lipid	430	0.359104079731519	1.64825831800649	2.62334859625865E-06	2.62334859625865E-06	0.000105391999230087	FFAR3/CMPK2/LTF/CD274/BPI/TRIM5/CAMP/MAPK14/ADCY3/CYP1B1/ABCA1/DEFA4/DEFA3/E2F1/CCNA2/CD14/GRAMD1B/CARD16/CTSG/FFAR2/ARG1/CCL2/TBXA2R/SPI1/LDLR/HSPA1B/NOD2/CES1/CXCL10/MGST1/TLR2/CHMP5/SLC7A5/CASP1/IL1B/HSPA1A/MYD88/MSN/LYN/HMGB2/NCF1/YWHAH/MAP2K3/TGFB1/LILRA2/CALR/PADI2/IL10/CFLAR/SLC6A4/ZC3H12A/TFPI/TNIP1/ABL2/INHBA/TRIB1/TNFAIP3/P2RY6/BMP6/BRCA1/HCK/GRAMD1A/NFKBIA/CD55/PAF1/BCL2L11/IRAK2/ZFP36…
GO:0010466	negative regulation of peptidase activity	135	0.483143036515313	1.95961050796154	2.71972521902058E-06	2.71972521902058E-06	0.000108748496468584	SERPING1/IFI6/LTF/BIRC5/MMP9/CR1/LAMP3/NAIP/SLPI/CST7/IFI16/CARD16/DHCR24/PLAUR/WFDC3/SERPINA1/TIMP2/POR/SERPINB1/VIL1/NOL3/ADORA2A/ANXA8L1/SFN/TFPI/TIMP1/VEGFA/APP/GAPDH/RENBP/SERPINB8/CSTL1/TNFSF14/HGF/GAS6/COL7A1/MICAL1/CDKN2D/RPS6KA1
GO:0033045	regulation of sister chromatid segregation	99	0.522568670573557	1.99933101709692	2.94618977924676E-06	2.94618977924676E-06	0.000117250636482699	BIRC5/CDK5RAP2/CDT1/BUB1/CCNB1/UBE2C/SPC25/ZWINT/TRIP13/CENPF/SPC24/NDC80/RMI2/DLGAP5/SMARCD3/MAP3K20/ESPL1/CDCA8/CDC20/NEK6/BUB1B/PLK1/DUSP1/MAD2L1BP/ARID1A
GO:0000027	ribosomal large subunit assembly	24	-0.730211178560923	-2.16054136793172	2.99853650839793E-06	2.99853650839793E-06	0.000118776264152133	FASTKD2/DDX28/RPL38/RPL23A/RPL10/RPL6/RPL11/RPLP0/RPL5/RPL10L/NOP53
GO:0032642	regulation of chemokine production	75	0.568776600283667	2.07549214706336	3.01810009931472E-06	3.01810009931472E-06	0.000118995153487302	OAS3/OAS1/FFAR3/EIF2AK2/ELANE/AZU1/FFAR2/NOD2/LGALS9/TLR2/IL4R/IL17RA/IL1B/MYD88/ADORA2B/IL10/APP/LILRB4/ARG2/ADAM17/TLR4/IL6R/TLR9/TICAM1
GO:0045055	regulated exocytosis	161	0.457983882378805	1.90224350107552	3.05237469715631E-06	3.05237469715631E-06	0.000119789344230993	CD177/CEACAM1/OTOF/ANXA3/RPH3A/SPI1/ITGAM/NAPA/LGALS9/IL4R/MILR1/STX11/LYN/STXBP2/SYN2/FCGR2B/FCGR3A/FGR/P2RX1/ITGB2/DNAJC5/ADORA2B/RAB3D/HCK/CD300A/ADGRE2/RAC2/PLEK/NCKAP1L/STX3/PSEN1/UNC13D/LAT2/DTNBP1/CTBP2/GNAI2/FES/HLA-F/PRAM1/MICAL1/NOTCH1/GAB2/RAB3GAP1/BTK/LAMP1/SNAP23/RAB11FIP5/CDK5/MYH9/RAB27A/CORO1A/SYT3/RPH3AL/CALM3/LRRK2/RABGEF1/RAB11FIP1/RAB31/PIK3CD/STXBP5/HMOX1/SCRIB/SNAP29/CPLX2/P…
GO:0002699	positive regulation of immune effector process	205	0.426035668597235	1.82019566434989	3.10524852358961E-06	3.10524852358961E-06	0.000121302771576363	RSAD2/MZB1/CD177/FFAR3/HLA-B/DDX60/NECTIN2/FCGR1A/IL18R1/CR1/DHX58/FFAR2/ARG1/SPI1/HLX/NOD2/ITGAM/LGALS9/IL18RAP/IL4R/TAP2/SLC7A5/MICB/IL1B/MYD88/LYN/STXBP2/FGR/TGFB1/ITGB2/ADORA2B/IL10/LAG3/TRIM6/CD300A/MR1/CD55/ADGRE2/RAC2/HLA-A/PTPN6/IL1R1/TLR4/HLA-C/UNC13D/LILRB1/VAV1/TLR9/TNFSF13/RBP4/MYO18A/TICAM1/FCN1/FES/HLA-F/DENND1B/HLA-G/SASH3/PTPRJ/GAB2/BTK/STAP1/LAMP1/EPHB2/NLRP3/NFKBIZ/FBXO38/MAD2L2…
GO:0046596	regulation of viral entry into host cell	39	0.676788279408807	2.18577745180423	3.14162661690585E-06	3.14162661690585E-06	0.000122160884335793	LY6E/NECTIN2/TRIM5/IFITM1/IFITM3/TRIM22/PTX3/IFITM2/TRIM21/TRIM25/GSN/LGALS9/TRIM38/LGALS1/TRIM34/TRIM6/TRIM26/CIITA/FCN1/TRIM8
GO:0140895	cell surface toll-like receptor signaling pathway	34	0.700843082590666	2.19255321604027	3.35911977716268E-06	3.35911977716268E-06	0.000129851099846557	OAS1/LTF/IFI35/PIK3AP1/CD14/NOD2/LYN/LILRA2/NMI/TNFAIP3/NFKBIA/NINJ1/CYBA/TLR4/LY96
GO:0010948	negative regulation of cell cycle process	252	0.408506327351525	1.77743796042286	3.37003351147777E-06	3.37003351147777E-06	0.000129851099846557	BIRC5/FBXO6/PARP9/CDK5RAP2/CDT1/BUB1/PML/CCNB1/MAPK14/GTSE1/CDC45/E2F1/DTX3L/DTL/SPC25/CCL2/ZWINT/CDK1/TRIP13/CENPF/BCL6/CHEK1/SPC24/RAD51/E2F7/NDC80/CLSPN/CDKN1A/GFI1B/BTN2A2/TREX1/INHBA/MAP3K20/BRCA1/ESPL1/CTDSPL/CDCA8/CDC20/ATF5/BUB1B/INTS3/HORMAD1/PLK1/NBN/CEP63/DUSP1/BRCA2/TIMELESS/TIPIN/MAD2L1BP/CDC14B/GPER1/CHMP2A/TAOK3/NEK2/HLA-G/EZH2/CDKN2D/AURKB/DCUN1D3/MAD2L2/WAC/APBB2/PTEN/SDE2/THOC5/…
GO:0006935	chemotaxis	390	0.362291785879999	1.65189620088501	3.56850047051304E-06	3.56850047051304E-06	0.000136446717737008	RNASE2/TNFAIP6/ELANE/CCR1/CXCR3/MAPK14/ITGB3/AZU1/FCER1G/CCRL2/CTSG/S100A9/FFAR2/FPR2/CMTM5/CCL2/S100A12/PLAUR/SPI1/S100A8/C3AR1/EPHB1/TRPM2/NOD2/ECE1/NEXN/FPR1/CXCL10/MDK/HSD3B7/LGALS9/BST1/SEMA4A/VASP/EXT1/CXCR1/PROK2/IL17RA/PDGFA/PRKCD/IL1B/RAB13/PLXNC1/PLAU/LYN/HMGB2/ALOX5/TGFB1/C5AR1/CALR/ITGB2/PADI2/DUSP3/IL10/ELMO2/SEMA4D/ADAM8/VEGFA/ITGA1/VEGFC/DOCK4/APP/CCL25/RHOG/DEFB1/RIN3/CXCR2/ADGRE2…
GO:0002822	regulation of adaptive immune response based on somatic recombination of immune receptors built from immunoglobulin superfamily domains	154	0.465411243349972	1.91425067979367	3.57340280277351E-06	3.57340280277351E-06	0.000136446717737008	RSAD2/HLA-B/CEACAM1/CD274/NECTIN2/FCGR1A/IL18R1/CR1/IL27/CR1L/TNFSF13B/ARG1/BCL6/HLX/NOD2/BATF/IL4R/TAP2/MICB/IL1B/C4BPA/FCGR2B/TGFB1/JAK3/FUT7/IL10/ZC3H12A/WAS/TNFAIP3/JUNB/MR1/ZBTB7B/CD55/SLC15A4/LILRB4/NCKAP1L/HLA-A/PTPN6/IL1R1/TNFRSF1B/HLA-C/LILRB1/TNFSF13/HLA-F/DENND1B/HLA-G/SASH3/RIPK3/BTK/EPHB2/NLRP3/NFKBIZ/FBXO38/TYK2/MAD2L2/FZD5/JAK2
GO:0044092	negative regulation of molecular function	715	0.318346108994258	1.52783502057025	3.62826911601641E-06	3.62826911601641E-06	0.000137920468214681	SERPING1/LY6E/IFIT1/IFI6/HP/LTF/UCHL1/BIRC5/MMP9/IFIT2/CEACAM1/AIM2/PARP9/CDK5RAP2/CR1/LAMP3/NAIP/PPARG/ITGB3/CYP1B1/GADD45A/E2F1/SLPI/CST7/PARP10/DTX3L/IFI16/CARD16/DHCR24/DISC1/IRAK3/PTX3/BCL3/TRIM21/PLAUR/SORT1/SPI1/KCNE5/GADD45B/WFDC3/SERPINA1/TIMP2/NOD2/SP100/MCM2/POR/RBCK1/ADAR/SERPINB1/STYXL1/RUBCN/PRKCD/IL1B/CDKN1A/LYN/PIF1/VIL1/NOL3/AURKA/ADORA2A/ANXA4/DUSP3/DDIT3/ANXA8L1/SFN/IL10/ZC3H12…
GO:0045839	negative regulation of mitotic nuclear division	48	0.641506671884149	2.16414671645865	3.65766267033197E-06	3.65766267033197E-06	0.000138417093440711	BIRC5/CDK5RAP2/CDT1/BUB1/CCNB1/SPC25/ZWINT/TRIP13/CENPF/CHEK1/SPC24/NDC80/CDCA8/CDC20/BUB1B/PLK1/DUSP1/MAD2L1BP
GO:0045859	regulation of protein kinase activity	467	0.350448721518391	1.61890106612759	4.35985166912684E-06	4.35985166912684E-06	0.000164256774229139	LTF/HERC5/UCHL1/CEACAM1/CCNB2/CDK5RAP2/CLU/FCGR1A/ELANE/CCNB1/ACSL1/PPARG/TPX2/ITGB3/MAP2K6/LILRA5/AZU1/GADD45A/PKMYT1/CCNA2/IRAK3/CBS/EGF/S100A12/TNFSF15/SOCS1/GADD45B/KIF14/NOD2/IGF1/CAMKK2/ADAR/CLSPN/PDGFA/TGFA/CDC25A/PRKCD/IL1B/CDKN1A/LYN/NCF1/MAP2K3/FGR/TGFB1/ADORA2A/C5AR1/CCNE1/DUSP3/ANG/SFN/ADAM8/VEGFA/TRIB1/TNFAIP3/VEGFC/APP/NF1/CD300A/CAB39/RALB/SLC8A3/ATP2B4/LILRB4/PRKAR1A/TXN/SERTAD1/P…
GO:0019730	antimicrobial humoral response	52	0.623257413387819	2.13780468221983	4.5796818528362E-06	4.5796818528362E-06	0.000171775398047927	LTF/JCHAIN/ELANE/CAMP/AZU1/DEFA4/DEFA3/SLPI/PRTN3/CTSG/S100A9/S100A12/BCL3/WFDC3/NOD2/PGLYRP1/CXCL10/ANG/DEFB1/GAPDH/HLA-A/CXCL2/PF4
GO:0000165	MAPK cascade	543	0.33598812740972	1.5711874895333	4.77257055063273E-06	4.77257055063273E-06	0.00017822170481913	UCHL1/DUSP13/GBP1/EIF2AK2/CEACAM1/ELANE/CCR1/TRIM5/ACTA2/CAVIN3/NAIP/MAPK14/PPARG/MMP8/ITGB3/MAP2K6/LILRA5/GADD45A/PBK/HESX1/IRAK3/FPR2/EGF/OSM/CCL2/S100A12/CDK1/FGF13/SPI1/GADD45B/EPHB1/NOD2/IGF1/ICAM1/GRB10/FOXM1/GADD45G/CAMKK2/LGALS9/PDGFA/TGFA/ATF3/PRKCD/DOK3/IL1B/GDF15/MYD88/LYN/NCF1/FCGR2B/MAP2K3/TGFB1/C5AR1/DUSP3/MAPK13/MARCO/LTBR/NDST1/BTN2A2/CFLAR/ZC3H12A/ADAM8/TNIP1/INHBA/VEGFA/TRIB1/MA…
GO:0010564	regulation of cell cycle process	586	0.33374588881177	1.5661930674928	4.7956264470126E-06	4.7956264470126E-06	0.000178297228891009	PLSCR1/BIRC5/CDCA5/FBXO6/PARP9/CDK5RAP2/CDT1/BUB1/PML/CCNB1/UBE2C/MAPK14/TPX2/PKMYT1/GTSE1/CDCA2/CDC45/E2F1/DTX3L/DTL/SPC25/SPAG5/KIF2C/EGF/MKI67/CCL2/NUSAP1/ZWINT/CDK1/TRIP13/CEP295NL/CENPF/BCL6/CHEK1/KIF14/SPC24/HSPA1B/RAD51/IGF1/E2F7/PRC1/NDC80/RMI2/CHMP5/CLSPN/TGFA/CDC25A/IL1B/HSPA1A/CDKN1A/GFI1B/DLGAP5/AURKA/CALR/SMARCD3/BTN2A2/TREX1/INHBA/MAP3K20/KIF11/BRCA1/APP/ESPL1/CTDSPL/CDCA8/CDC20/KIF…
GO:0002526	acute inflammatory response	73	0.566897676110115	2.05811286722809	4.86637716827488E-06	4.86637716827488E-06	0.00018013760209661	FFAR3/HP/HPR/PLSCR1/FCGR1A/ELANE/VNN1/FFAR2/OSM/S100A8/SERPINA1/ALOX5AP/EXT1/APOL2/IL1B/FCGR2B/FCGR3A/FUT7/ADAM8/CXCR2/F12/CEBPB/CD163/IL6R/ASS1/B4GALT1/BTK/NLRP3/PRCP/IL6ST/DNASE1/HLA-E
GO:0098586	cellular response to virus	52	0.622164699721447	2.13405661867158	4.90447671917761E-06	4.90447671917761E-06	0.000180328661671292	OAS1/IFI6/IFIH1/MAPK14/POU2AF1/CXCL10/LGALS9/ADAR/EXT1/IFNGR2/IL10RB/LGALS8/CALR/ZC3H12A/TRIM6/ARF1/IFNAR1/IFNAR2/NLRP3/TYK2/NFKB1/IFNA4/JAK2
GO:0071900	regulation of protein serine/threonine kinase activity	266	0.402598789193665	1.76830611049656	4.91408478874518E-06	4.91408478874518E-06	0.000180328661671292	LTF/HERC5/UCHL1/CCNB2/CDK5RAP2/ELANE/CCNB1/ACSL1/PPARG/MAP2K6/GADD45A/PKMYT1/CCNA2/IRAK3/CBS/EGF/S100A12/NOD2/PDGFA/TGFA/CDC25A/PRKCD/IL1B/CDKN1A/LYN/TGFB1/CCNE1/SFN/ADAM8/VEGFA/TRIB1/TNFAIP3/NF1/CD300A/CAB39/RALB/SLC8A3/ATP2B4/PRKAR1A/SERTAD1/PTPN6/PLK1/PRKAR2A/ADAM17/TLR4/CCND3/PSEN1/PIK3CB/DUSP1/SPDYC/DTNBP1/TLR9/PSMD10/PTK2B/MAP3K11/TAOK3/PTPRJ/CDKN3/EZH2/SESN2/CDKN2D/PRKAR2B/HHEX/RGS14/PRKAR…
GO:0034142	toll-like receptor 4 signaling pathway	28	0.736377458570029	2.20462069923048	5.07334933204752E-06	5.07334933204752E-06	0.000185370608761246	OAS1/LTF/IFI35/PIK3AP1/CD14/LYN/LILRA2/NMI/TNFAIP3/NFKBIA/NINJ1/TLR4/LY96
GO:0032731	positive regulation of interleukin-1 beta production	53	0.619326841362598	2.11950144531091	5.31960481323188E-06	5.31960481323188E-06	0.000193054027817996	AIM2/NAIP/LILRA5/AZU1/IFI16/GBP5/NOD2/STAT3/LGALS9/NLRC4/CASP1/MYD88/LILRA2/APP/GSDMD/TLR4/TMEM106A/HSPB1/PYDC1/NLRP3/MNDA/FZD5/TLR8/NLRP12/JAK2/TLR6/EGR1/HK1/MEFV/AGER/PYCARD
GO:0008033	tRNA processing	126	-0.455701572622627	-1.88499075943191	5.32918296087675E-06	5.32918296087675E-06	0.000193054027817996	TRMT10B/FARS2/PTCD1/WDR6/ELP5/DUS1L/SARS2/BCDIN3D/YRDC/TYW1/TRMT2B/TRMU/MOCS3/TRMT61B/C2orf49/METTL2A/TRPT1/RPP25/ELP4/TRMT10A/NSUN2/RPP38/MTO1/TSEN54/PUS1/TPRKB/DTWD2/ADAT2/URM1/DDX1/TRMT112/TRMT12/TRMT44/RPP14/RPUSD4/LAGE3/THG1L/DALRD3/PUSL1/TYW3/OSGEP/LSM6/CDK5RAP1/TYW5/DUS3L/NSUN6/TRMO/QTRT2/ELP1/FTSJ1/GTPBP3/ELAC1/THUMPD2/DTWD1/METTL2B/TP53RK/AARS2/ALKBH8/RTRAF/DUS4L/TRIT1/ELP6/RPP30/THUMPD1…
GO:0033047	regulation of mitotic sister chromatid segregation	49	0.630405309110444	2.11867046036972	5.36241569651644E-06	5.36241569651644E-06	0.000193431281541084	BIRC5/CDK5RAP2/CDT1/BUB1/CCNB1/SPC25/ZWINT/TRIP13/CENPF/SPC24/NDC80/CDCA8/CDC20/BUB1B/PLK1/DUSP1/MAD2L1BP
GO:0002275	myeloid cell activation involved in immune response	76	0.554770374717331	2.03036612056651	5.42055482128457E-06	5.42055482128457E-06	0.000194277368727163	CD177/IFI35/ANXA3/DYSF/GRN/FCER1G/SPI1/ITGAM/LGALS9/IL4R/MILR1/MYD88/LYN/STXBP2/FGR/LILRA2/ITGB2/NMI/ADORA2B/TREX1/CD300A/ADGRE2/RAC2/PTPN6/UNC13D/LAT2/TICAM1/FES/PRAM1/GAB2/BTK/SNAP23/DOCK2/DNASE1/PYCARD/RABGEF1/PIK3CD/HMOX1/CPLX2/SBNO2/CBL/SYK
GO:1901699	cellular response to nitrogen compound	494	0.34812747134002	1.61329430392445	5.43170862646475E-06	5.43170862646475E-06	0.000194277368727163	IFIT1/MZB1/FFAR3/CEACAM1/JUP/IFIH1/SOCS3/AGRN/CACNA1A/CAMP/CTSD/PPARG/STAT1/ITGB3/CYP1B1/SLC1A3/CTNNA1/CCNA2/FPR2/ARG1/AOC1/SOCS1/AGTRAP/CHEK1/TRPM2/RAD51/NOD2/IGF1/ICAM1/GRB10/SLC9A1/STAT3/POR/SSH1/PKM/GNA15/CGAS/CHMP5/SLC7A5/FLOT1/PRKCD/GUCY1B1/CHRM4/IL1B/GDF15/RAB13/RRAGD/LYN/SH2B2/TMEM38A/FCGR2B/JAK3/FUT7/MAPK13/CFLAR/SLC6A4/PXN/TREX1/HRH2/INHBA/P2RY6/BRCA1/APP/RRAGC/AQP9/ZBTB7B/PDE2A/RALB/BC…
GO:0044784	metaphase/anaphase transition of cell cycle	93	0.53407860131994	2.0264279866725	5.56651219363519E-06	5.56651219363519E-06	0.000198262373707847	BIRC5/CDK5RAP2/CDT1/BUB1/CCNB1/UBE2C/SPC25/ZWINT/TRIP13/CENPF/SPC24/NDC80/DLGAP5/SMARCD3/MAP3K20/ESPL1/CDCA8/CDC20/NEK6/BUB1B/PLK1/DUSP1/MAD2L1BP/ARID1A
GO:0006958	complement activation, classical pathway	24	0.759971125250912	2.22152634064235	5.7144620777192E-06	5.7144620777192E-06	0.000202680304390543	SERPING1/C1QB/CLU/CR1/CR1L/C2/C1QA/C4BPA/C1RL/CD55/C1R/C4A
GO:0060341	regulation of cellular localization	737	0.314704183208141	1.51165275711532	5.99645068949204E-06	5.99645068949204E-06	0.000211795690361752	IFI27/RSAD2/CDCA5/GBP1/JUP/PARP9/CD38/CDT1/TNFAIP6/PML/TRIM5/MAPK14/CTSD/PPARG/ITGB3/TRIM22/LIMK2/CTNNA1/DTX3L/MYBPC3/SPAG5/MX2/FFAR2/EGF/CDK1/TRIM21/SPI1/TRIM25/GPR27/ATP9A/TRPM2/IGF1/ITGAM/ABLIM3/STAC3/SP100/GSN/TLR2/NDC80/TRIM38/RHBDF2/DNAJC13/PRKCD/IL1B/MSN/HCAR2/VIL1/EHD1/ASTN2/SNX12/EDEM2/ALOX5/PIM3/TGFB1/ADORA2A/CCNE1/ITGB2/IQSEC2/ANG/TRIM34/RASSF5/SFN/ZC3H12A/MAP1A/BAK1/TRIM6/ADAM8/BMP6/V…
GO:0070106	interleukin-27-mediated signaling pathway	7	0.947613997692035	2.0416780676524	6.17508826390117E-06	6.17508826390117E-06	0.000217200199996489	OASL/OAS1/MX1/OAS2/STAT1
GO:0042119	neutrophil activation	38	0.669414063523266	2.16357451487094	6.68484418168634E-06	6.68484418168634E-06	0.00023415854804315	CD177/ANXA3/CAMP/GRN/FCER1G/CTSG/PRG3/SPI1/ITGAM/IL18RAP/PRKCD/MYD88/STXBP2/FCGR2B/LILRA2/ITGB2/CD300A/CXCR2
GO:0002263	cell activation involved in immune response	237	0.402604046264473	1.73896769695956	6.72244842951432E-06	6.72244842951432E-06	0.000234506723859124	CD177/CEACAM1/IFI35/ANXA3/IL18R1/DYSF/CR1/GRN/IL27/FCER1G/CLEC4D/POU2AF1/BCL3/SPI1/BCL6/HLX/ITGAM/ICAM1/PGLYRP1/BATF/STAT3/MDK/LGALS9/CLEC4E/SEMA4A/IL4R/MILR1/MYD88/LYN/STXBP2/FCGR2B/FCGR3A/APBB1IP/FGR/TGFB1/LILRA2/JAK3/ITGB2/RELB/NMI/LGALS1/ADORA2B/IL10/ZC3H12A/TREX1/JUNB/APP/CD300A/ZBTB7B/IRF4/ADGRE2/RAC2/SLC15A4/ENTPD7/NCKAP1L/PTPN6/TLR4/PSEN1/NBN/UNC13D/IL6R/LILRB1/LCP1/LAT2/TNFSF13/TICAM1/PT…
GO:0042116	macrophage activation	83	0.549650875825933	2.05116962718051	7.17848540633145E-06	7.17848540633145E-06	0.000249388882559047	IFI35/CLU/DYSF/BPI/GRN/MMP8/AZU1/CST7/LDLR/ITGAM/TLR2/IL4R/C1QA/IFNGR2/FCGR2B/FCGR3A/C5AR1/ITGB2/NMI/IL10/ZC3H12A/TREX1/APP/TLR4/TLR9/MYO18A/JMJD6/TICAM1/TMEM106A/STAP1/JAK2/TLR6/AGER/SPACA3/SLC11A1/LRRK2/SBNO2/JUN/TNIP2/TMEM229B/SYK
GO:0036230	granulocyte activation	42	0.651757052803715	2.13787414910558	7.25130026147995E-06	7.25130026147995E-06	0.000250890315813955	CD177/ANXA3/CAMP/GRN/FCER1G/CTSG/PRG3/SPI1/ITGAM/IL18RAP/PRKCD/MYD88/STXBP2/FCGR2B/LILRA2/ITGB2/CD300A/CXCR2
GO:0072359	circulatory system development	722	0.315264441096075	1.51370558528779	7.41022850513487E-06	7.41022850513487E-06	0.000254444143773826	CEACAM1/JUP/SOCS3/ANXA3/PML/ACTA2/ADM/CXCR3/CAMP/GRN/MAPK14/PPARG/RNF213/STAT1/ITGB3/CYP1B1/ITGA2B/GADD45A/EGFL7/LRG1/MYBPC3/RBM20/PDLIM7/EGF/CLIC4/CCL2/TBXA2R/CDK1/SPI1/LDLR/C3AR1/PRL/FHL2/EPHB1/IGF1/ECE1/SP100/SLC9A1/STAB1/STAT3/HPSE/E2F7/CXCL10/MDK/BASP1/SEMA4A/PKM/EXT1/SAT1/PROK2/PDGFA/TGFA/IL1B/CDKN1A/EMILIN2/ALOX5/MAP2K3/ACVRL1/LGALS8/SOD2/TGFB1/PDLIM1/C5AR1/CALR/ALPK3/ANPEP/G6PD/ANG/DDIT3/…
GO:0042330	taxis	391	0.362144437826504	1.6512037527597	7.41404673246347E-06	7.41404673246347E-06	0.000254444143773826	RNASE2/TNFAIP6/ELANE/CCR1/CXCR3/MAPK14/ITGB3/AZU1/FCER1G/CCRL2/CTSG/S100A9/FFAR2/FPR2/CMTM5/CCL2/S100A12/PLAUR/SPI1/S100A8/C3AR1/EPHB1/TRPM2/NOD2/ECE1/NEXN/FPR1/CXCL10/MDK/HSD3B7/LGALS9/BST1/SEMA4A/VASP/EXT1/CXCR1/PROK2/IL17RA/PDGFA/PRKCD/IL1B/RAB13/PLXNC1/PLAU/LYN/HMGB2/ALOX5/TGFB1/C5AR1/CALR/ITGB2/PADI2/DUSP3/IL10/ELMO2/SEMA4D/ADAM8/VEGFA/ITGA1/VEGFC/DOCK4/APP/CCL25/RHOG/DEFB1/RIN3/CXCR2/ADGRE2…
GO:0006898	receptor-mediated endocytosis	188	0.430176734564036	1.82504453048953	7.50844342053498E-06	7.50844342053498E-06	0.000255034818883769	SIGLEC1/CEACAM1/CLU/FCGR1A/ADM/ITGB3/FCER1G/CD14/SCARF1/HMMR/PDLIM7/EGF/CTTN/LDLR/ITGAM/STAB1/SDC1/CXCR1/FLOT1/DNAJC13/CD63/FCGR2B/ITGB2/MARCO/WASF1/VEGFA/STON2/RIN3/CXCR2/RALB/HIP1/LILRB4/CAP1/ARF1/PIK3CB/LILRB1/DTNBP1/CXCL16/FOLR1/MICALL1/NUMB/BMP2K/TNK2/LRPAP1/ANXA2/DNM3/ABCA2/GRB2/SDCBP/MKLN1/ARHGAP27/HNRNPK/DNM2/PPT1/SCARB2/IGF2R/RAC1/CTSL/EZR/GPR107/CAV1/RABGEF1/RAB31/SCRIB/SCYL2/CBL/SYK/CA…
GO:0002752	cell surface pattern recognition receptor signaling pathway	37	0.688463671714378	2.20936215851384	7.50932551957509E-06	7.50932551957509E-06	0.000255034818883769	OAS1/LTF/IFI35/PIK3AP1/CD14/FFAR2/NOD2/LYN/LILRA2/NMI/TNFAIP3/NFKBIA/NINJ1/CYBA/TLR4/LY96/FCN1
GO:0007229	integrin-mediated signaling pathway	85	0.538165019418949	2.0159882078079	7.52151614117659E-06	7.52151614117659E-06	0.000255034818883769	ISG15/CD177/CEACAM1/ITGB3/ITGA2B/CTNNA1/MPIG6B/ITGA7/FERMT3/ITGB5/ZYX/ITGAM/BST1/TLN1/CD63/FGR/ITGB2/TIMP1/ITGA1/HCK/PLEK/NEDD9/VAV1/ITGAX/PLPP3/LIMS1/PTK2B/ILK/PRAM1
GO:0043086	negative regulation of catalytic activity	454	0.352906092116173	1.63294584596991	7.55800222640287E-06	7.55800222640287E-06	0.000255057144216261	SERPING1/IFIT1/IFI6/HP/LTF/UCHL1/BIRC5/MMP9/CEACAM1/PARP9/CDK5RAP2/CR1/LAMP3/NAIP/PPARG/GADD45A/SLPI/CST7/DTX3L/IFI16/CARD16/DHCR24/IRAK3/PTX3/PLAUR/SORT1/GADD45B/WFDC3/SERPINA1/TIMP2/MCM2/POR/ADAR/SERPINB1/STYXL1/RUBCN/PRKCD/IL1B/CDKN1A/LYN/PIF1/VIL1/NOL3/ADORA2A/DUSP3/ANXA8L1/SFN/TFPI/SEMA4D/TIMP1/VEGFA/TRIB1/TNFAIP3/APP/NF1/CD300A/MASTL/CDC20/SLC8A3/ZFP36/ATP2B4/GAPDH/LILRB4/BUB1B/PRKAR1A/NCKA…
GO:0002523	leukocyte migration involved in inflammatory response	14	0.846929414261029	2.15485234803416	7.5823519589436E-06	7.5823519589436E-06	0.000255057144216261	ELANE/S100A9/FFAR2/S100A8/MDK/ALOX5/FUT7/ADAM8/NINJ1/JAM3
GO:0007249	I-kappaB kinase/NF-kappaB signaling	248	0.405565282934291	1.76362030735052	7.70887677249987E-06	7.70887677249987E-06	0.00025828826564985	LTF/TRIM5/STAT1/TRIM22/SHISA5/CLEC4D/CARD16/IFIT5/BST2/S100A12/BCL3/TRIM21/TRIM25/SECTM1/NOD2/TNFSF10/LGALS9/RBCK1/TLR2/TRIM38/CASP1/IL1B/MYD88/ALPK1/RELB/LGALS1/TRIM34/LTBR/CFLAR/ZC3H12A/TRIM6/TNIP1/TNFAIP3/ATP2C1/NFKBIA/IRAK2/GAPDH/NFKB2/WLS/NEK6/LILRB4/TANK/LITAF/TNFRSF1A/BRD4/NFKBIB/TLR4/CASP10/RELA/SQSTM1/FKBP1A/TLR9/RNF31/TICAM1/ROCK2/TRAF3IP2/TMEM106A/HSPB1/TRIM8/CANT1/RIPK3/TNFRSF19/CTNNB…
GO:0051304	chromosome separation	73	0.561922527821559	2.0400506716317	7.78476588105547E-06	7.78476588105547E-06	0.000259804059843099	PLSCR1/BIRC5/CDK5RAP2/CDT1/BUB1/CCNB1/SPC25/ZWINT/TRIP13/CENPF/SPC24/NDC80/DLGAP5/ESPL1/CDCA8/CDC20/BUB1B/PLK1/DUSP1/MAD2L1BP
GO:0032635	interleukin-6 production	121	0.479469673040324	1.90481549878011	8.39716960160519E-06	8.39716960160519E-06	0.000278052659546573	HLA-B/IFIH1/BPI/MMP8/LILRA5/IRAK3/AKIRIN2/POU2AF1/NOD2/STAT3/LGALS9/TLR2/SIGLEC16/IL17RA/UNC93B1/IL1B/MYD88/LILRA2/MAPK13/ADORA2B/IL10/ZC3H12A/TNFAIP3/APP/ELF4/CYBA/LILRB4/NCKAP1L/PTPN6/CEBPB/TLR4/IL6R/ARHGEF2/LILRB2/HGF/TLR9/GAS6/TICAM1/TMEM106A/BTK/TLR8/NLRP12/TLR6/XBP1/AGER/INPP5D/PYCARD/CSK
GO:0032675	regulation of interleukin-6 production	121	0.479469673040324	1.90481549878011	8.39716960160519E-06	8.39716960160519E-06	0.000278052659546573	HLA-B/IFIH1/BPI/MMP8/LILRA5/IRAK3/AKIRIN2/POU2AF1/NOD2/STAT3/LGALS9/TLR2/SIGLEC16/IL17RA/UNC93B1/IL1B/MYD88/LILRA2/MAPK13/ADORA2B/IL10/ZC3H12A/TNFAIP3/APP/ELF4/CYBA/LILRB4/NCKAP1L/PTPN6/CEBPB/TLR4/IL6R/ARHGEF2/LILRB2/HGF/TLR9/GAS6/TICAM1/TMEM106A/BTK/TLR8/NLRP12/TLR6/XBP1/AGER/INPP5D/PYCARD/CSK
GO:0032722	positive regulation of chemokine production	57	0.599759598406334	2.07627614138312	8.74990835338034E-06	8.74990835338034E-06	0.000288605414580266	OAS3/OAS1/FFAR3/EIF2AK2/AZU1/FFAR2/NOD2/LGALS9/TLR2/IL4R/IL17RA/IL1B/MYD88/ADORA2B/APP/ADAM17/TLR4/IL6R/TLR9/TICAM1
GO:0010639	negative regulation of organelle organization	290	0.382767032930081	1.70206614532502	1.00123066499448E-05	1.00123066499448E-05	0.000328964118531234	BIRC5/CDK5RAP2/CDT1/BUB1/CLU/CCNB1/PPARG/TPX2/LIMK2/SPC25/ZWINT/FGF13/TRIP13/CENPF/CHEK1/SPC24/IGF1/GSN/MCM2/SSH1/NDC80/STYXL1/CAPG/PRKCD/HSPA1A/PIF1/VIL1/NOL3/SLC25A4/WAS/BAK1/BRCA1/SPTB/ESPL1/CDCA8/CDC20/FLCN/TMOD3/SVIL/TSPO/BUB1B/STMN1/CLASP1/TRIM54/HORMAD1/PLK1/PATL2/NBN/CORO1B/DUSP1/ARHGEF2/LILRB2/HGF/MAD2L1BP/TCHP/SLX4/TBC1D7/PSMD10/LMNA/MAP4/RAB7A/ARHGAP6/ADD1/AURKB/CHMP4B/PPFIA1/EML2/MAD2…
GO:0060326	cell chemotaxis	209	0.42168221741258	1.80305395493241	1.08197417799303E-05	1.08197417799303E-05	0.000354120628139722	TNFAIP6/CCR1/AZU1/FCER1G/CTSG/S100A9/FFAR2/FPR2/CCL2/S100A12/SPI1/S100A8/C3AR1/EPHB1/TRPM2/NOD2/CXCL10/MDK/HSD3B7/LGALS9/BST1/CXCR1/IL17RA/PRKCD/IL1B/RAB13/LYN/HMGB2/ALOX5/C5AR1/CALR/ITGB2/PADI2/IL10/ELMO2/ADAM8/VEGFA/ITGA1/VEGFC/DOCK4/CCL25/RHOG/RIN3/CXCR2/ADGRE2/RAC2/NINJ1/PPIB/PRKD2/NCKAP1L/ADAM17/CXCL2/RIPOR2/PLXNB3/CORO1B/DUSP1/IL6R/NEDD9/VAV1/TNFSF14/HGF/JAM3/GAS6/PF4/CXCL16/PTK2B/HSPB1/NOT…
GO:1903556	negative regulation of tumor necrosis factor superfamily cytokine production	50	0.61268782234136	2.06989375756867	1.12377829876056E-05	1.12377829876056E-05	0.000365081380306024	LTF/CD274/BPI/IRAK3/BCL3/NOD2/IGF1/LGALS9/IL10/LILRA4/ZC3H12A/TNFAIP3/ELF4/TSPO/LILRB4/PTPN6/ARG2/TLR4/LILRB1/GAS6/VSIR
GO:0002366	leukocyte activation involved in immune response	234	0.401970055510067	1.7324661817757	1.12632505044838E-05	1.12632505044838E-05	0.000365081380306024	CD177/CEACAM1/IFI35/ANXA3/IL18R1/DYSF/CR1/GRN/IL27/FCER1G/CLEC4D/POU2AF1/BCL3/SPI1/BCL6/HLX/ITGAM/ICAM1/PGLYRP1/BATF/STAT3/MDK/LGALS9/CLEC4E/SEMA4A/IL4R/MILR1/MYD88/LYN/STXBP2/FCGR2B/FCGR3A/APBB1IP/FGR/TGFB1/LILRA2/JAK3/ITGB2/RELB/NMI/LGALS1/ADORA2B/IL10/ZC3H12A/TREX1/JUNB/CD300A/ZBTB7B/IRF4/ADGRE2/RAC2/SLC15A4/ENTPD7/NCKAP1L/PTPN6/TLR4/PSEN1/NBN/UNC13D/IL6R/LILRB1/LCP1/LAT2/TNFSF13/TICAM1/PTK2B/…
GO:0006400	tRNA modification	90	-0.496846436147843	-1.94687928818809	1.12838390113212E-05	1.12838390113212E-05	0.000365081380306024	TRMT10B/WDR6/ELP5/DUS1L/SARS2/BCDIN3D/YRDC/TYW1/TRMT2B/TRMU/MOCS3/TRMT61B/METTL2A/ELP4/TRMT10A/NSUN2/MTO1/PUS1/TPRKB/DTWD2/ADAT2/URM1/TRMT112/TRMT12/TRMT44/RPUSD4/THG1L/DALRD3/PUSL1/TYW3/OSGEP/CDK5RAP1/TYW5/DUS3L/NSUN6/TRMO/QTRT2/ELP1/FTSJ1/GTPBP3/THUMPD2/DTWD1/METTL2B/AARS2/ALKBH8/DUS4L/TRIT1/ELP6/THUMPD1/TARBP1/PUS7/PSTK/LCMT2/TRMT13/METTL8/TRUB1/OSGEPL1/TRMT10C/ELP2/NAT10
GO:0006959	humoral immune response	133	0.471461109396693	1.91216446891854	1.15935982369143E-05	1.15935982369143E-05	0.000373677192723118	SERPING1/LTF/JCHAIN/C1QB/CLU/ELANE/CR1/CAMP/AZU1/DEFA4/DEFA3/SLPI/CR1L/PRTN3/CTSG/S100A9/CCL2/C2/S100A12/POU2AF1/BCL3/WFDC3/NOD2/PGLYRP1/CXCL10/BST1/IL1B/C1QA/C4BPA/FCGR2B/ALOX5/C1RL/ANG/DEFB1/CD55/GAPDH/C1R/HLA-A/PTPN6/CD59/CXCL2/PF4/C4A/FCN1/TRAF3IP2
GO:0044770	cell cycle phase transition	469	0.342361302297233	1.58101115980438	1.17419786959324E-05	1.17419786959324E-05	0.000377026134124176	BIRC5/CDCA5/CCNB2/FBXO6/PARP9/CDK5RAP2/CDT1/BUB1/PML/CCNB1/UBE2C/MAPK14/PKMYT1/GTSE1/CDC45/E2F1/DTX3L/CCNA2/DTL/SPC25/CCL2/ZWINT/CDK1/TRIP13/CENPF/CDK14/CHEK1/KIF14/SPC24/RAD51/BACH1/UBE2S/FOXM1/E2F7/NDC80/CLSPN/CDC25A/CDKN1A/GFI1B/DLGAP5/AURKA/CCNE1/SMARCD3/BTN2A2/TREX1/INHBA/MAP3K20/BRCA1/APP/ESPL1/CTDSPL/MASTL/CDCA8/CDC20/PAF1/PSME2/TMOD3/ATP2B4/ATF5/NEK6/BUB1B/CLASP1/INTS3/PTPN6/HORMAD1/MELK/…
GO:0052372	modulation by symbiont of entry into host	45	0.629134421531776	2.08497885454702	1.21095542865105E-05	1.21095542865105E-05	0.000387361432648536	LY6E/NECTIN2/TRIM5/IFITM1/IFITM3/TRIM22/PTX3/IFITM2/TRIM21/TRIM25/GSN/LGALS9/TRIM38/LGALS1/TRIM34/TRIM6/TRIM26/CIITA/FCN1/TRIM8/FCN3/FURIN/CAV1/EXOC7/SNX3
GO:0031589	cell-substrate adhesion	246	0.393170920729998	1.70672173295483	1.32514571683874E-05	1.32514571683874E-05	0.000422295150680743	SIGLEC1/GBP1/JUP/OLFM4/ITGB3/ITGA2B/DISC1/ITGA7/CTTN/BCL6/FERMT3/CEACAM6/EPHB1/KIF14/ITGB5/ZYX/ITGAM/SLC9A1/HPSE/ACTN1/MDK/ATP1B2/BST1/TLN1/CD63/PLAU/ACVRL1/TRIP6/CALR/ITGB2/COL17A1/DUSP3/PXN/VEGFA/ITGA1/CCL25/NF1/RAC2/BCL2L11/ACTN4/EPDR1/CLASP1/ACTN3/PIK3CB/SRGAP2/UNC13D/NEDD9/JAM3/GAS6/ITGAX/RRAS/LIMS1/ROCK2/PTK2B/ILK/RIN2/PTPRJ/NOTCH1/CTNNB1/MKLN1/ARHGAP6/RSU1/PREX1/PPFIA1/DNM2/EFEMP2/ITGB4/PT…
GO:0001934	positive regulation of protein phosphorylation	497	0.337716864910891	1.56605571616916	1.47405644623791E-05	1.47405644623791E-05	0.000467990402584422	LTF/BIRC5/FAM20A/MMP9/PARP9/CLU/FCGR1A/ELANE/ACSL1/CAMP/TMEM119/PPARG/TPX2/ITGB3/MAP2K6/LILRA5/AZU1/LIMK2/PARP14/FPR2/EGF/OSM/S100A12/TNFSF15/SOCS1/PLAUR/KIF14/NOD2/IGF1/CAMKK2/CLSPN/PDGFA/FLOT1/TGFA/PRKCD/IL1B/GDF15/CDKN1A/LYN/NCF1/MAP2K3/ACVRL1/TGFB1/ANG/MOB3C/MARCO/SEMA4D/FBH1/TRIM6/ADAM8/INHBA/VEGFA/BMP6/VEGFC/APP/CD300A/LRRK1/CDCA8/CAB39/RALB/FLCN/HIPK2/ATP2B4/PRKD2/RAPGEF3/TXN/TNFRSF1A/STRA…
GO:0032732	positive regulation of interleukin-1 production	61	0.579628458070472	2.04735955400327	1.56163848034721E-05	1.56163848034721E-05	0.000493946374007701	AIM2/NAIP/LILRA5/AZU1/IFI16/GBP5/NOD2/STAT3/LGALS9/NLRC4/CASP1/MYD88/LILRA2/APP/GSDMD/TLR4/TMEM106A/HSPB1/PYDC1/NLRP3/MNDA/FZD5/TLR8/NLRP12/JAK2/TLR6/EGR1/HK1/MEFV/AGER/PYCARD
GO:0031663	lipopolysaccharide-mediated signaling pathway	56	0.579834019173378	1.99755059281179	1.60372332962727E-05	1.60372332962727E-05	0.000505372098356034	LTF/BPI/TRIM5/MAPK14/CD14/CARD16/CCL2/SPI1/TLR2/IL1B/MYD88/LYN/TGFB1/LILRA2/TRIB1/TNFAIP3/BMP6/HCK/NFKBIA/CD55/IRAK2/TLR4/LY96/TICAM1
GO:0043299	leukocyte degranulation	65	0.562969204041926	2.01997208068235	1.69576420536227E-05	1.69576420536227E-05	0.000532397237652333	CD177/CEACAM1/ANXA3/SPI1/ITGAM/LGALS9/IL4R/MILR1/LYN/STXBP2/FCGR2B/FCGR3A/FGR/ITGB2/ADORA2B/HCK/CD300A/ADGRE2/RAC2/NCKAP1L/UNC13D/LAT2/FES/HLA-F/PRAM1/GAB2/BTK/LAMP1/SNAP23/RAB27A/CORO1A/RABGEF1/PIK3CD/HMOX1/CPLX2/CBL/SYK
GO:0006887	exocytosis	259	0.388791850129103	1.7056743316546	1.74752222473244E-05	1.74752222473244E-05	0.000546622508283951	CD177/CEACAM1/OTOF/ANXA3/CCR1/RPH3A/SPI1/ATP9A/ITGAM/EXOC3L1/NAPA/SDC1/LGALS9/IL4R/MILR1/RAB13/STX11/LYN/STXBP2/SYN2/FCGR2B/FCGR3A/LIN7A/FGR/P2RX1/ITGB2/DNAJC5/ADORA2B/RAB3D/HCK/CD300A/MIA3/RALB/ADGRE2/RAC2/PLEK/NCKAP1L/CLASP1/STX3/PSEN1/UNC13D/LAT2/DTNBP1/CTBP2/GNAI2/FES/ANXA2/CHMP2A/HLA-F/PRAM1/MICAL1/NOTCH1/GAB2/RAB3GAP1/RAB7A/SDCBP/BTK/LAMP1/SNAP23/RAB11FIP5/RAB8A/CDK5/MYH9/RAB27A/CORO1A/SYT3…
GO:0051047	positive regulation of secretion	224	0.406402743098146	1.75293306841924	1.77162560003657E-05	1.77162560003657E-05	0.000549197582088247	CD177/CD38/RETN/PPARG/NTSR1/MAP2K6/FFAR2/GPR27/S100A8/CYP4F2/PRL/TRPM2/IGF1/ITGAM/SDC1/TLR2/IL4R/IL1B/HCAR2/FGR/TGFB1/ADORA2A/ITGB2/ANG/ADORA2B/RAB3D/SLC6A4/ADAM8/INHBA/BMP6/VEGFC/OPRL1/CYBA/WLS/PRKAR1A/ABCG1/CLASP1/MYOM1/ACSL4/TCF7L2/TLR4/UNC13D/PFKFB2/NR1H2/DTNBP1/RBP4/MYO18A/APBB3/GPER1/GNAI2/ANXA2/CHMP2A/HLA-F/INHBB/GAB2/RAB3GAP1/RAB7A/SDCBP/LAMP1/PCK2/MCU/JAK2/CDK5/XBP1/ILDR1/RAB27A/SEC24A/H…
GO:0032637	interleukin-8 production	66	0.555261052779586	1.99238214754578	1.77519099239502E-05	1.77519099239502E-05	0.000549197582088247	ELANE/BPI/TLR5/CD14/FFAR2/PRG3/BCL3/HSPA1B/NOD2/STAT3/LGALS9/TLR2/IL1B/HSPA1A/MYD88/LILRA2/ANXA4/DDIT3/IL10/PRKD2/TLR4/RELA/CD58/TLR9/FCN1
GO:0032677	regulation of interleukin-8 production	66	0.555261052779586	1.99238214754578	1.77519099239502E-05	1.77519099239502E-05	0.000549197582088247	ELANE/BPI/TLR5/CD14/FFAR2/PRG3/BCL3/HSPA1B/NOD2/STAT3/LGALS9/TLR2/IL1B/HSPA1A/MYD88/LILRA2/ANXA4/DDIT3/IL10/PRKD2/TLR4/RELA/CD58/TLR9/FCN1
GO:0051250	negative regulation of lymphocyte activation	127	0.4702069547737	1.88711649597866	1.91014529789618E-05	1.91014529789618E-05	0.0005888000032137	CEACAM1/CD274/CR1/CTSG/ARG1/SOCS1/BCL6/SAMSN1/HLX/PGLYRP1/IRF1/MDK/LGALS9C/LGALS9/IL4R/LYN/FCGR2B/FGR/ADORA2A/HMGB3/JAK3/DUSP3/RASSF5/IL10/BTN2A2/ZC3H12A/LAG3/INHBA/TNFAIP3/CD300A/ZBTB7B/LILRB4/PRKAR1A/NCKAP1L/PTPN6/ARG2/TNFRSF13B/CEBPB/RIPOR2/LILRB1/LILRB2/VSIR/HLA-F/HLA-G/BTK
GO:0039530	MDA-5 signaling pathway	11	0.863398506014387	2.07770645516259	2.08910226714599E-05	2.08910226714599E-05	0.00064163007465014	OAS3/IRF7/IFIH1/DDX60/DHX58
GO:0016052	carbohydrate catabolic process	131	0.462267866568998	1.8696005188987	2.19146243393375E-05	2.19146243393375E-05	0.000670638304406933	GALM/HK3/MGAM/PGD/IGF1/STAT3/GK/PKM/CHIT1/GM2A/NEU1/GALK1/GPD2/FUT7/PYGL/ENO1/TREX1/PPP1R3B/APP/FLCN/GAPDH/PYGM/ACTN3/LDHA/EP300/PSEN1/PGM1/PFKFB2/PPP1R3D/HDAC4/OGDH/PGAM1/NCOR1/PRKAG2/ZBTB7A/GALE/SCARB2/HK1/IDNK/HIF1A/HEXB/CBFA2T3/GLB1/DHTKD1/RBKS/MIOX
GO:0050900	leukocyte migration	290	0.374000980421499	1.66308577366452	2.25049503657221E-05	2.25049503657221E-05	0.000686226297974857	CD177/TNFAIP6/ELANE/CCR1/CXCR3/ITGB3/AZU1/FCER1G/PRTN3/SELL/CTSG/S100A9/FFAR2/FPR2/ITGA7/CCL2/S100A12/SELP/SPI1/S100A8/C3AR1/TRPM2/NOD2/ICAM1/CXCL10/MDK/HSD3B7/LGALS9/BST1/ST3GAL4/EXT1/CXCR1/IL17RA/IL1B/MYD88/MSN/LYN/ALOX5/CNN2/C5AR1/CALR/ITGB2/PADI2/FUT7/IL10/ADAM8/ABL2/VEGFA/ITGA1/VEGFC/HCK/APP/CCL25/NF1/CD300A/MIA3/SELPLG/RIN3/CXCR2/ADGRE2/RAC2/NINJ1/PPIB/NCKAP1L/ADAM17/IL1R1/CXCL2/RIPOR2/DUSP…
GO:0032760	positive regulation of tumor necrosis factor production	86	0.520630121367317	1.9581869639029	2.3092738824432E-05	2.3092738824432E-05	0.000701625450870217	OAS3/OAS1/OAS2/IFIH1/CLU/MMP8/LILRA5/AZU1/CD14/NOD2/STAT3/LGALS9/TLR2/MYD88/FCGR3A/LILRA2/APP/CYBA/TLR4/PSEN1/LY96/ARHGEF2/TLR9/PF4/TICAM1/TMEM106A/HSPB1/SASH3/PTPRJ/BTK/EPHB2/FZD5/JAK2/AGER/HLA-E/PYCARD/LRRK2/FADD
GO:0001961	positive regulation of cytokine-mediated signaling pathway	50	0.602857757449659	2.03668403931759	2.34078728388343E-05	2.34078728388343E-05	0.000708660150267416	IRF7/ZBP1/PARP9/PARP14/HSPA1B/CASP1/HSPA1A/AGPAT1/TRIM6/TRIM56/RBM47/ADAM17/IL1R1/NLRC5/GAS6/RNF185/CASP4/AGPAT2/HIF1A/FADD/NLRP6/RIPK1/PAFAH1B1/TBK1
GO:1901987	regulation of cell cycle phase transition	369	0.350288194490095	1.58928537170932	2.48835322459273E-05	2.48835322459273E-05	0.000750653999537189	BIRC5/CDCA5/FBXO6/PARP9/CDK5RAP2/CDT1/BUB1/PML/CCNB1/UBE2C/MAPK14/GTSE1/CDC45/E2F1/DTX3L/DTL/SPC25/CCL2/ZWINT/CDK1/TRIP13/CENPF/CHEK1/KIF14/SPC24/RAD51/E2F7/NDC80/CLSPN/CDC25A/CDKN1A/GFI1B/DLGAP5/AURKA/SMARCD3/BTN2A2/TREX1/INHBA/MAP3K20/BRCA1/APP/ESPL1/CTDSPL/CDCA8/CDC20/PAF1/PSME2/TMOD3/ATP2B4/ATF5/NEK6/BUB1B/INTS3/PTPN6/HORMAD1/PLK1/BRD4/ADAM17/CCND3/NBN/CEP63/DUSP1/BRCA2/TIMELESS/TIPIN/MAD2L1B…
GO:0072593	reactive oxygen species metabolic process	176	0.427381982486687	1.79574490724286	2.63292304221872E-05	2.63292304221872E-05	0.000791449393765857	MPO/CD177/IFI6/HP/MAPK14/MMP8/CYP1B1/GADD45A/ALOX12/GCH1/CBS/FPR2/PRG3/ITGAM/FOXM1/BST1/PRKCD/NCF4/CDKN1A/NCF1/ALOX5/NCF1B/SOD2/TGFB1/ITGB2/G6PD/CFLAR/ZC3H12A/BRCA1/RAC2/TSPO/HBM/CYBA/ARG2/DHFR/TLR4/VAV1/NCF2/ABCD1/PTK2B/GNAI2/RIPK3/PDK3/GRB2/SESN2/PREX1/PRCP/CBR1/TLR6/AKR1C1/RAC1/RAB27A/AATF/HIF1A
GO:0032692	negative regulation of interleukin-1 production	29	0.703275682617733	2.11565035482489	2.68119878484653E-05	2.68119878484653E-05	0.000803113030104858	CEACAM1/PML/CARD16/IL1R2/IGF1/SERPINB1/IL10/ZC3H12A/TNFAIP3/ELF4/LILRB4/GAS6/NLRP3/NLRP12/NLRP7/MEFV
GO:1903706	regulation of hemopoiesis	323	0.363590747192963	1.63592728772802	2.71047260003313E-05	2.71047260003313E-05	0.000809022826095879	ISG15/LTF/IRF7/HLA-B/CEACAM1/TNFAIP6/CCR1/VNN1/CR1/MAPK14/STAT1/FANCA/IL27/SOCS1/SPI1/BCL6/LILRB3/HLX/HSPA1B/FSTL3/PGLYRP1/BATF/STAT3/IRF1/MDK/LGALS9/IL4R/HSPA1A/IL15RA/GFI1B/LYN/HMGB2/FCGR2B/MITF/TGFB1/HMGB3/JAK3/IL2RG/SMARCD3/IL10/BTN2A2/ZC3H12A/LAG3/ADAM8/INHBA/TRIB1/JUNB/AP3D1/NF1/NFKBIA/ZBTB7B/PAF1/IRF4/MAFB/ZFP36/LILRB4/FOS/NCKAP1L/PTPN6/CEBPB/TLR4/LILRB1/NEDD9/LILRB2/ACVR1B/TLR9/RASSF2/GAS…
GO:1903901	negative regulation of viral life cycle	21	0.756036454761043	2.14511790620743	2.73291521283771E-05	2.73291521283771E-05	0.000812859324431473	LY6E/TRIM5/IFITM1/IFITM3/PTX3/BST2/IFITM2/TRIM25/GSN/TRIM26/CIITA/FCN1/TRIM8/FCN3
GO:0045786	negative regulation of cell cycle	308	0.369466148524257	1.6570396954186	2.76694208989853E-05	2.76694208989853E-05	0.000820102489876809	BIRC5/FBXO6/PARP9/CDK5RAP2/CDT1/BUB1/PML/CCNB1/MAPK14/GTSE1/CDC45/E2F1/DTX3L/DTL/SPC25/CCL2/ZWINT/CDK1/TRIP13/CENPF/BCL6/CHEK1/SPC24/RAD51/E2F7/NDC80/CLSPN/CDKN1A/GFI1B/TGFB1/GMNN/IL10/BTN2A2/TREX1/INHBA/TNFAIP3/MAP3K20/BRCA1/ESPL1/CTDSPL/CDCA8/CDC20/ATF5/BUB1B/INTS3/HORMAD1/PLK1/NBN/CEP63/DUSP1/LILRB1/BRCA2/TIMELESS/TIPIN/MAD2L1BP/CDC14B/GPER1/CHMP2A/TAOK3/NEK2/HLA-G/CTNNB1/EZH2/CDKN2D/AURKB/HHE…
GO:1903557	positive regulation of tumor necrosis factor superfamily cytokine production	88	0.520768197376049	1.9606553083804	2.78472074585831E-05	2.78472074585831E-05	0.000822496099996222	OAS3/OAS1/OAS2/IFIH1/CLU/MMP8/LILRA5/AZU1/CD14/NOD2/STAT3/LGALS9/TLR2/MYD88/FCGR3A/LILRA2/ADAM8/APP/CYBA/TLR4/PSEN1/LY96/ARHGEF2/TLR9/PF4/TICAM1/TMEM106A/HSPB1/SASH3/PTPRJ/BTK/EPHB2/FZD5/JAK2/AGER/HLA-E/PYCARD/LRRK2/FADD
GO:0060333	type II interferon-mediated signaling pathway	22	0.746518934328629	2.12810292060419	2.86594116632617E-05	2.86594116632617E-05	0.000843546206594468	PARP9/PPARG/STAT1/PARP14/ARG1/SP100/IRF1/IFNGR2/HCK/NLRC5/NR1H2/TYK2/JAK2
GO:0022408	negative regulation of cell-cell adhesion	145	0.451825905587827	1.84715299759814	3.06438576221844E-05	3.06438576221844E-05	0.0008988344033198	CEACAM1/CD274/CR1/IL1RN/ALOX12/CTSG/ARG1/SOCS1/SPI1/BCL6/HLX/IRF1/MDK/LGALS9C/LGALS9/IL4R/PRKCD/FCGR2B/TGFB1/ADORA2A/JAK3/DUSP3/IL10/BTN2A2/ZC3H12A/LAG3/VEGFA/BMP6/CCL25/CD300A/MIA3/ZBTB7B/LILRB4/PRKAR1A/NCKAP1L/PTPN6/ARG2/CEBPB/RIPOR2/LILRB1/LILRB2/ASS1/VSIR/HLA-G/NOTCH1
GO:0002921	negative regulation of humoral immune response	13	0.843588268758955	2.11577919144014	3.10921151073587E-05	3.10921151073587E-05	0.000908837760288783	SERPING1/CR1/CR1L/C4BPA/FCGR2B/CD55/PTPN6/CD59
GO:0021782	glial cell development	80	0.524655938651951	1.93530742886674	3.15687794426647E-05	3.15687794426647E-05	0.000919599858389507	CLU/GRN/B4GALT5/PHGDH/S100A9/S100A8/LDLR/MDK/TLR2/PARD3/IL1B/C1QA/LYN/ADORA2A/C5AR1/APP/FA2H/NF1/NCSTN/TLR4/PSEN1/VIM/ILK/ABCA2/SH3TC2/MED12/NDRG1/ITGB4/PTEN/CDK5/MT1X/AGER
GO:0051276	chromosome organization	512	0.330336748247559	1.53679638802914	3.21483494427566E-05	3.21483494427566E-05	0.000933275623873537	BIRC5/CDCA5/CDK5RAP2/CDT1/BUB1/PML/CCNB1/UBE2C/HJURP/MYBL2/TPX2/KIFC1/GINS2/CDC45/RAD54L/SPC25/SPAG5/KIF2C/PTTG1/NUSAP1/ZWINT/CDK1/TRIP13/OIP5/CENPF/ESCO2/KIF14/GINS1/SPC24/HSPA1B/RAD51/SP100/MCM4/MCM2/PRC1/CENPA/NDC80/RMI2/CENPW/CHMP5/TOP1/HSPA1A/PIF1/DLGAP5/HMGB2/HMGB3/CCNE1/SMARCD3/REC8/TREX1/PTTG2/FBH1/HELB/PELO/MAP3K20/KIF11/ESPL1/CDCA8/CDC20/FEN1/POLQ/TUBG1/MCM6/NEK6/BUB1B/KMT5A/CLASP1/PTTG…
GO:0010876	lipid localization	329	0.359270266389407	1.62037448608366	3.25963286746817E-05	3.25963286746817E-05	0.000943050960363615	PLSCR1/CEACAM1/RETN/CLU/ACSL1/PPARG/RNF213/NTSR1/ITGB3/MAP2K6/ABCA1/PLIN3/GRAMD1B/APOL6/FFAR2/SLCO4A1/EGF/APOBR/SLC51A/UGCG/CYP4F2/LDLR/ATP9A/CES1/APOL1/APOL2/PRKCD/GM2A/IL1B/STOML1/EHD1/OSBPL2/CPT1B/ABCA13/CETP/FABP5/ZC3H12A/INHBA/SLC27A3/LRP10/BMP6/APOL4/GRAMD1A/AQP9/SQLE/NFKBIA/TSPO/ABCC3/OSBPL9/PLIN2/CPT2/ABCG1/BSCL2/SLC22A1/CDS2/STARD10/SLC43A3/NR1H2/KDM5B/RBP4/DENND5B/HDLBP/GLTP/ABCD1/ANXA2…
GO:2001251	negative regulation of chromosome organization	85	0.517025066581213	1.93679707851357	3.4611166999226E-05	3.4611166999226E-05	0.000997936726977325	BIRC5/CDK5RAP2/CDT1/BUB1/CCNB1/SPC25/ZWINT/TRIP13/CENPF/SPC24/MCM2/NDC80/PIF1/ESPL1/CDCA8/CDC20/BUB1B/PLK1/NBN/DUSP1/MAD2L1BP/SLX4
GO:0006801	superoxide metabolic process	50	0.596615948054459	2.01559682029358	3.54916956771734E-05	3.54916956771734E-05	0.00101985593323203	MPO/CD177/ALOX12/GCH1/CBS/FPR2/PRG3/ITGAM/BST1/PRKCD/NCF4/NCF1/NCF1B/SOD2/TGFB1/ITGB2/CYBA/DHFR/NCF2/GNAI2
GO:0007162	negative regulation of cell adhesion	212	0.407655877826678	1.74740693929594	3.70255627092405E-05	3.70255627092405E-05	0.00106033732751605	GBP1/CEACAM1/CD274/CR1/IL1RN/CYP1B1/ALOX12/CTSG/ARG1/SOCS1/SPI1/BCL6/HLX/IRF1/MDK/LGALS9C/LGALS9/IL4R/PRKCD/PLXNC1/FCGR2B/ACVRL1/TGFB1/ADORA2A/JAK3/DUSP3/IL10/BTN2A2/ZC3H12A/LAG3/SEMA4D/VEGFA/BMP6/CCL25/NF1/CD300A/MIA3/ZBTB7B/ACTN4/LILRB4/PRKAR1A/NCKAP1L/PTPN6/ARG2/CEBPB/RIPOR2/PLXNB3/CD164/DUSP1/LILRB1/LILRB2/ASS1/JAM3/VSIR/HLA-G/NOTCH1/ARHGAP6/EPHB2/RUNX1/MAD2L2/PTEN/JAK2/CDKN2A/ARHGDIA/TARM1/M…
GO:0002474	antigen processing and presentation of peptide antigen via MHC class I	29	0.696057538963808	2.09393615574188	3.71748070185651E-05	3.71748070185651E-05	0.00106102683296298	HLA-B/FCGR1A/TAP1/FCER1G/IFI30/TAP2/MICB/CALR/MR1/TAPBP/HLA-A/HLA-C/HLA-F/HLA-G
GO:0042327	positive regulation of phosphorylation	541	0.324067311434236	1.51638504629628	3.76719498741805E-05	3.76719498741805E-05	0.00107160795597589	LTF/BIRC5/FAM20A/MMP9/PARP9/CLU/FCGR1A/ELANE/ACSL1/CAMP/TMEM119/PPARG/TPX2/ITGB3/MAP2K6/LILRA5/AZU1/LIMK2/PARP14/FPR2/EGF/OSM/S100A12/TNFSF15/SOCS1/PLAUR/KIF14/NOD2/IGF1/CAMKK2/CLSPN/PDGFA/FLOT1/TGFA/PRKCD/IL1B/GDF15/CDKN1A/LYN/NCF1/MAP2K3/ACVRL1/FGR/TGFB1/ANG/MOB3C/MARCO/SEMA4D/FBH1/TRIM6/ADAM8/INHBA/VEGFA/BMP6/VEGFC/APP/CD300A/LRRK1/CDCA8/CAB39/RALB/FLCN/HIPK2/ATP2B4/PRKD2/RAPGEF3/TXN/NCKAP1L/T…
GO:0046597	negative regulation of viral entry into host cell	19	0.760157852113786	2.1119224694165	4.13591653912148E-05	4.13591653912148E-05	0.00117255891179529	LY6E/TRIM5/IFITM1/IFITM3/PTX3/IFITM2/TRIM25/GSN/TRIM26/CIITA/FCN1/TRIM8/FCN3
GO:0051656	establishment of organelle localization	366	0.347343601092517	1.57430721262967	4.18360340251299E-05	4.18360340251299E-05	0.00117952688807404	UCHL1/BIRC5/CDCA5/CDK5RAP2/CDT1/NECTIN2/CCNB1/LMNB1/KIFC1/LIMK2/SPAG5/KIF2C/NUSAP1/CENPF/KIF14/ATP9A/SDC1/LGALS9/CENPA/NDC80/IL4R/MILR1/PARD3/CHMP5/BICDL2/LYN/STXBP2/COPG1/LIN7A/FGR/AP1M2/RHOT1/ADORA2B/CEP19/WASF1/INSC/AGBL4/DYNLT1/ESPL1/AP3D1/CD300A/CDCA8/KIF13A/ADGRE2/RAC2/ACTN4/SAPCD2/CLASP1/PAX6/MYO1D/KPNB1/PLK1/PSEN1/CSNK1D/UNC13D/LAT2/ARMCX3/DTNBP1/LMNA/MAP4/FES/TCIRG1/CHMP2A/GAB2/RAB7A/SDC…
GO:0045596	negative regulation of cell differentiation	426	0.347672604944869	1.59462372464359	4.18832377554664E-05	4.18832377554664E-05	0.00117952688807404	LTF/BAMBI/MMP9/CEACAM1/CDK5RAP2/TNFAIP6/CR1/TMEM119/PPARG/STAT1/ITGB3/CTNNA1/ABCA1/E2F1/CMTM5/FGF13/SOCS1/SORT1/BCL6/LDLR/EPHB1/LILRB3/HLX/IGF1/FSTL3/PGLYRP1/STAT3/CXCL10/IRF1/MDK/SEMA4A/IL4R/IL1B/LYN/FCGR2B/YWHAH/ACVRL1/ANKRD2/SOD2/TGFB1/HMGB3/JAK3/CALR/G6PD/CETP/DDIT3/SLC6A4/DNAJB11/ZC3H12A/LAG3/SEMA4D/TWIST2/TRIM6/INHBA/VEGFA/TRIB1/N4BP2L2/DYNLT1/VEGFC/APP/NF1/NFKBIA/ZBTB7B/JDP2/PAF1/FLCN/MAFB…
GO:0043549	regulation of kinase activity	533	0.327154600967898	1.52730716413034	4.22649359003073E-05	4.22649359003073E-05	0.00118633506031779	LTF/HERC5/UCHL1/CEACAM1/CCNB2/CDK5RAP2/CLU/FCGR1A/ELANE/CCNB1/ACSL1/PPARG/TPX2/ITGB3/MAP2K6/LILRA5/AZU1/GADD45A/PKMYT1/CCNA2/IRAK3/CBS/EGF/S100A12/TNFSF15/SOCS1/GADD45B/KIF14/NOD2/IGF1/CAMKK2/ADAR/RUBCN/CLSPN/PDGFA/TGFA/CDC25A/PRKCD/IL1B/CDKN1A/LYN/NCF1/MAP2K3/FGR/TGFB1/ADORA2A/C5AR1/CCNE1/DUSP3/ANG/SFN/ADAM8/VEGFA/TRIB1/TNFAIP3/VEGFC/APP/NF1/CD300A/CAB39/RALB/SLC8A3/ATP2B4/LILRB4/PRKAR1A/TXN/SER…
GO:0002444	myeloid leukocyte mediated immunity	88	0.515142864205408	1.9394763281777	4.26986805294271E-05	4.26986805294271E-05	0.0011908283518002	CD177/FCGR1A/ELANE/ANXA3/AZU1/CTSG/ARG1/SPI1/ITGAM/LGALS9/IL4R/MILR1/MYD88/LYN/STXBP2/FCGR2B/FCGR3A/FGR/ITGB2/ADORA2B/CD300A/ADGRE2/RAC2/ADAM17/UNC13D/LAT2/TICAM1/FES/TRAF3IP2/PRAM1/GAB2/BTK/STAP1/SNAP23/DNASE1/HLA-E/RABGEF1/PIK3CD/NLRP6/HMOX1/CPLX2/CBL/SYK
GO:0051640	organelle localization	474	0.33167907554065	1.5317371761536	4.27059764062956E-05	4.27059764062956E-05	0.0011908283518002	UCHL1/BIRC5/CDCA5/CDK5RAP2/CDT1/NECTIN2/CCNB1/LMNB1/KIFC1/LIMK2/SPAG5/KIF2C/NUSAP1/CENPF/KIF14/ATP9A/SDC1/LGALS9/CENPA/NDC80/IL4R/MILR1/PARD3/CHMP5/BICDL2/RAB13/STX11/LYN/STXBP2/DLGAP5/SYN2/COPG1/LIN7A/FGR/AP1M2/RHOT1/ADORA2B/CEP19/WASF1/INSC/RAB3D/AGBL4/DYNLT1/ESPL1/AP3D1/CD300A/CDCA8/KIF13A/RALB/ADGRE2/RAC2/FLCN/ACTN4/SAPCD2/PLEK/ASPM/CLASP1/PAX6/MARK2/MYO1D/KPNB1/PLK1/STX3/PSEN1/CSNK1D/UNC13D/…
GO:0050868	negative regulation of T cell activation	99	0.481599719924131	1.84258512247333	4.38736570048428E-05	4.38736570048428E-05	0.00121665478825919	CEACAM1/CD274/CR1/CTSG/ARG1/SOCS1/BCL6/HLX/IRF1/MDK/LGALS9C/LGALS9/IL4R/FCGR2B/ADORA2A/JAK3/DUSP3/IL10/BTN2A2/ZC3H12A/LAG3/CD300A/ZBTB7B/LILRB4/PRKAR1A/NCKAP1L/PTPN6/ARG2/CEBPB/RIPOR2/LILRB1/LILRB2/VSIR/HLA-G
GO:0043122	regulation of I-kappaB kinase/NF-kappaB signaling	219	0.399416694729936	1.71876651735459	4.39192284796905E-05	4.39192284796905E-05	0.00121665478825919	LTF/TRIM5/STAT1/TRIM22/SHISA5/CLEC4D/CARD16/IFIT5/BST2/S100A12/TRIM21/TRIM25/SECTM1/NOD2/TNFSF10/LGALS9/RBCK1/TRIM38/CASP1/IL1B/MYD88/ALPK1/LGALS1/TRIM34/LTBR/CFLAR/ZC3H12A/TRIM6/TNIP1/TNFAIP3/ATP2C1/GAPDH/WLS/NEK6/LILRB4/TANK/LITAF/TNFRSF1A/BRD4/NFKBIB/TLR4/CASP10/RELA/SQSTM1/FKBP1A/TLR9/RNF31/TICAM1/TRAF3IP2/TMEM106A/HSPB1/TRIM8/CANT1/TNFRSF19/CTNNB1/MIER1/TFG/REL/S100A4/NLRP12/TLR6/NUP62/CAPN3…
GO:0031401	positive regulation of protein modification process	714	0.305423977058401	1.46469243646471	4.4651367900667E-05	4.4651367900667E-05	0.00123290747712694	LTF/BIRC5/FAM20A/MMP9/PARP9/CLU/FCGR1A/ELANE/PML/UBE2C/ACSL1/CAMP/TMEM119/PPARG/TPX2/ITGB3/MAP2K6/LILRA5/AZU1/LIMK2/PARP14/CDCA2/FPR2/EGF/OSM/S100A12/TNFSF15/SOCS1/PLAUR/BCL6/KIF14/NOD2/IGF1/UBE2S/CAMKK2/CLSPN/PDGFA/FLOT1/TGFA/PRKCD/IL1B/GDF15/CDKN1A/LYN/NCF1/MAP2K3/ACVRL1/TGFB1/NMI/ANG/MOB3C/MARCO/RASSF5/ZC3H12A/SEMA4D/UBE2D1/FBH1/TRIM6/ADAM8/TNIP1/ATG7/INHBA/VEGFA/ITGA1/BMP6/VEGFC/BRCA1/APP/PIA…
GO:0007093	mitotic cell cycle checkpoint signaling	124	0.468089463697656	1.8682938635183	4.58287601527205E-05	4.58287601527205E-05	0.00126130897303438	BIRC5/CDK5RAP2/CDT1/BUB1/PML/CCNB1/GTSE1/DTL/SPC25/ZWINT/CDK1/TRIP13/CENPF/CHEK1/SPC24/NDC80/CLSPN/CDKN1A/TREX1/MAP3K20/BRCA1/CDCA8/CDC20/BUB1B/INTS3/PLK1/NBN/DUSP1/TIPIN/MAD2L1BP/CDC14B/TAOK3/AURKB/MAD2L2/WAC/SDE2/PPP1R10/EME1/MUC1/TRIM39/BABAM2/CDK2/BLM/CRADD
GO:0044772	mitotic cell cycle phase transition	387	0.343191605471243	1.56188425761726	4.66656972603808E-05	4.66656972603808E-05	0.00128018688481637	BIRC5/CDCA5/CCNB2/CDK5RAP2/CDT1/BUB1/PML/CCNB1/UBE2C/PKMYT1/GTSE1/E2F1/CCNA2/DTL/SPC25/CCL2/ZWINT/CDK1/TRIP13/CENPF/CDK14/CHEK1/KIF14/SPC24/BACH1/UBE2S/FOXM1/E2F7/NDC80/CLSPN/CDC25A/CDKN1A/GFI1B/DLGAP5/AURKA/CCNE1/SMARCD3/BTN2A2/TREX1/INHBA/MAP3K20/BRCA1/APP/ESPL1/CTDSPL/MASTL/CDCA8/CDC20/PSME2/TMOD3/NEK6/BUB1B/CLASP1/INTS3/PTPN6/MELK/PLK1/BRD4/ADAM17/CCND3/NBN/DUSP1/CIT/ACVR1B/MAD2L1BP/STIL/CDC1…
GO:0030155	regulation of cell adhesion	580	0.313953845139974	1.47433376174437	4.88349532172598E-05	4.88349532172598E-05	0.0013322166332817	GBP1/CEACAM1/CD274/JUP/ELANE/PML/OLFM4/VNN1/CR1/IL1RN/CXCR3/MAPK14/ITGB3/CYP1B1/AZU1/ALOX12/TNFSF13B/DISC1/CTSG/ARG1/CCL2/SELP/IGFBP2/SOCS1/PLAUR/SPI1/BCL6/FERMT3/CEACAM6/KIF14/GP6/HLX/NOD2/IGF1/FSTL3/SLC9A1/IRF1/MDK/LGALS9C/LGALS9/FLOT2/BST1/IL4R/TLN1/ST3GAL4/FLOT1/PRKCD/IL1B/EMILIN2/PLXNC1/PLAU/LYN/FCGR2B/APBB1IP/ALOX5/ACVRL1/TGFB1/ADORA2A/JAK3/CALR/ITGB2/FUT7/DUSP3/LGALS1/IL2RG/SIRPB1/SMARCD3/…
GO:0070527	platelet aggregation	60	0.581684415781083	2.03986426076092	4.89980898333387E-05	4.89980898333387E-05	0.0013322166332817	CEACAM1/MYL9/ITGB3/ALOX12/PEAR1/CTSG/FERMT3/GP6/TLN1/PRKCD/EMILIN2/LYN/F2RL3/PLEK/PTPN6/MMRN1/PIK3CB/HSPB1/ILK/TUBB1/MYL12A/FIBP/JAK2/GNAS/MYH9/IL6ST/P2RY12/VCL/SERPINE2/MPL/SYK
GO:0002694	regulation of leukocyte activation	479	0.329521431071781	1.52374410674281	4.90337774872341E-05	4.90337774872341E-05	0.0013322166332817	MZB1/CD177/PLSCR1/CEACAM1/CD274/CD38/NECTIN2/BPI/VNN1/CR1/GRN/MMP8/FANCA/IL27/CLEC4D/CST7/TNFSF13B/CTSG/ARG1/AKIRIN2/CCL2/IGFBP2/SOCS1/SPI1/BCL6/SAMSN1/LDLR/HLX/NOD2/IGF1/ITGAM/PGLYRP1/BATF/IRF1/MDK/LGALS9C/LGALS9/FLOT2/BST1/IL4R/CGAS/MILR1/IL1B/CDKN1A/MYD88/IL15RA/LYN/STXBP2/FCGR2B/FCGR3A/FGR/TGFB1/ADORA2A/HMGB3/JAK3/ITGB2/DUSP3/LGALS1/IL2RG/SIRPB1/ADORA2B/SMARCD3/RASSF5/IL10/BTN2A2/ZC3H12A/TREX…
GO:0010543	regulation of platelet activation	41	0.633776810950981	2.062200551455	5.01361690321196E-05	5.01361690321196E-05	0.00135781593817272	CEACAM1/GP1BB/FCER1G/ALOX12/CTSG/SELP/GP6/PDGFA/PRKCD/EMILIN2/LYN/GP9/PLEK/TLR4/MMRN1
GO:0032880	regulation of protein localization	654	0.311472594867872	1.48015027532195	5.17586750887713E-05	5.17586750887713E-05	0.00139729336402908	IFI27/RSAD2/CDCA5/GBP1/JUP/PARP9/CD38/CDT1/TNFAIP6/TRIM5/MAPK14/CTSD/PPARG/ITGB3/TRIM22/LIMK2/CTNNA1/DTX3L/FFAR2/EGF/CDK1/TRIM21/SPI1/TRIM25/GPR27/TRPM2/IGF1/ITGAM/ABLIM3/STAC3/SP100/GSN/TLR2/NDC80/TRIM38/RHBDF2/PRKCD/IL1B/MSN/HCAR2/VIL1/ASTN2/SNX12/EDEM2/ALOX5/PIM3/TGFB1/ADORA2A/CCNE1/ITGB2/IQSEC2/ANG/TRIM34/RASSF5/SFN/ZC3H12A/MAP1A/TRIM6/ADAM8/BMP6/VEGFC/ATP2C1/NF1/RHOG/OS9/RAC2/FLCN/B9D1/SAPCD…
GO:0051129	negative regulation of cellular component organization	535	0.325183902449385	1.51657700197703	5.21889297978452E-05	5.21889297978452E-05	0.00140443592869523	BIRC5/CDK5RAP2/CD38/CDT1/BUB1/CLU/CCNB1/PPARG/TPX2/ITGB3/LIMK2/SPC25/KREMEN1/IRAK3/ZWINT/FGF13/TRIP13/CENPF/LDLR/CHEK1/KIF14/SPC24/HSPA1B/IGF1/GSN/CXCL10/MCM2/ITM2C/SSH1/TLR2/SEMA4A/NDC80/STYXL1/RUBCN/CAPG/PRKCD/IL1B/HSPA1A/PIF1/VIL1/NOL3/YWHAH/ACVRL1/MCTP1/TGFB1/SLC25A4/CFLAR/WAS/SEMA4D/BAK1/VEGFA/BMP6/BRCA1/SPTB/ESPL1/CD300A/CDCA8/CDC20/RIN3/FLCN/TMOD3/SVIL/TSPO/SEMA3B/RAPGEF3/BUB1B/STMN1/CLASP…
GO:0030595	leukocyte chemotaxis	175	0.416032424259174	1.74153382652702	5.44831239630283E-05	5.44831239630283E-05	0.00146153430137997	TNFAIP6/CCR1/AZU1/FCER1G/CTSG/S100A9/FFAR2/FPR2/CCL2/S100A12/SPI1/S100A8/C3AR1/TRPM2/NOD2/CXCL10/MDK/HSD3B7/LGALS9/BST1/CXCR1/IL17RA/IL1B/LYN/ALOX5/C5AR1/CALR/ITGB2/PADI2/IL10/ADAM8/VEGFA/ITGA1/VEGFC/CCL25/RIN3/CXCR2/ADGRE2/RAC2/NINJ1/PPIB/NCKAP1L/ADAM17/CXCL2/RIPOR2/DUSP1/IL6R/NEDD9/VAV1/TNFSF14/JAM3/GAS6/PF4/CXCL16/PTK2B
GO:0043300	regulation of leukocyte degranulation	41	0.631945964143307	2.05624329137357	5.62980956928842E-05	5.62980956928842E-05	0.00150545762780939	CD177/CEACAM1/SPI1/ITGAM/LGALS9/IL4R/LYN/STXBP2/FCGR2B/FGR/ITGB2/ADORA2B/CD300A/ADGRE2/RAC2/NCKAP1L/UNC13D/FES/HLA-F/PRAM1/GAB2/LAMP1
GO:2000116	regulation of cysteine-type endopeptidase activity	183	0.418383588092657	1.76429134991653	5.94237441335024E-05	5.94237441335024E-05	0.00158404307019892	IFI6/LTF/BIRC5/MMP9/AIM2/PML/LAMP3/NAIP/CTSD/PPARG/CST7/IFI16/CARD16/DHCR24/S100A9/ASPH/TNFSF15/PLAUR/S100A8/TNFSF10/GSN/POR/LGALS9/PSMB9/NLRC4/CASP1/VIL1/NOL3/ADORA2A/P2RX1/BEX3/SFN/BAK1/VEGFA/BCL2L11/HIP1/CASP10/TNFSF14/HGF/GAS6/GPER1/APAF1/MICAL1/VCP/CDKN2D/NLRP3/RPS6KA1/ATP2A3/NLRP12/JAK2/FAS
GO:0071417	cellular response to organonitrogen compound	465	0.333991286758149	1.54242229038321	6.4299525511023E-05	6.4299525511023E-05	0.00170864239874697	MZB1/FFAR3/CEACAM1/JUP/SOCS3/AGRN/CACNA1A/CAMP/CTSD/PPARG/STAT1/ITGB3/CYP1B1/SLC1A3/CTNNA1/CCNA2/FPR2/ARG1/AOC1/SOCS1/AGTRAP/CHEK1/TRPM2/RAD51/NOD2/IGF1/ICAM1/GRB10/SLC9A1/STAT3/POR/SSH1/PKM/GNA15/CHMP5/SLC7A5/PRKCD/CHRM4/IL1B/GDF15/RAB13/RRAGD/LYN/SH2B2/TMEM38A/FCGR2B/JAK3/FUT7/MAPK13/CFLAR/SLC6A4/PXN/HRH2/INHBA/P2RY6/BRCA1/APP/RRAGC/AQP9/ZBTB7B/PDE2A/BCL2L11/HSP90B1/NCOA1/ATP2B4/CASP7/NCSTN/CYB…
GO:0061900	glial cell activation	41	0.629261196821989	2.04750752105997	6.47393738374071E-05	6.47393738374071E-05	0.00171495453129158	CLU/GRN/MMP8/AZU1/CST7/LDLR/ITGAM/TLR2/IL1B/C1QA/IFNGR2/ADORA2A/C5AR1/ITGB2/APP/PSEN1/TLR9/STAP1/JAK2/MT1X/AGER/LRRK2
GO:0007051	spindle organization	173	0.422004049415697	1.76617567602743	6.68837181420576E-05	6.68837181420576E-05	0.00176623899720607	BIRC5/CCNB2/CCNB1/MYBL2/TPX2/KIFC1/LIMK2/SPC25/SPAG5/HSPA1B/PRC1/NDC80/CHMP5/HSPA1A/DLGAP5/AURKA/HAUS4/KIF11/ESPL1/CDCA8/CDC20/TUBG1/NEK6/STMN1/ASPM/CLASP1/KPNB1/GOLGA2/PLK1/CSNK1D/CEP63/KIF23/STIL/MAP4/KIF4A/KIF15/CHMP2A/TUBB1/NEK2/VCP/AURKB/CHMP4B/TUBB8/NCOR1/RGS14/DCTN1/MECP2/MYH9/CEP97/NUDC/RCC1/NUP62/EZR/POLDIP2/PTPA/MAPRE1/AUNIP
GO:0008284	positive regulation of cell population proliferation	629	0.309754343683355	1.46536030747297	6.94437071605664E-05	6.94437071605664E-05	0.00182687059434766	MZB1/LTF/BAMBI/BIRC5/MMP9/CD274/CD38/ELANE/PML/CCNB1/CR1/ADM/CAMP/TMEM119/GRN/MAPK14/STAT1/ITGB3/EGFL7/INSL3/LRG1/E2F1/CCNA2/PRTN3/TNFSF13B/PLAC8/DISC1/EGF/ARG1/AKIRIN2/BST2/OSM/CDK1/IGFBP2/TBC1D8/BCL6/CSF2RB/CEACAM6/PRL/FOSL2/KIF14/HLX/NOD2/IGF1/FOXM1/STAT3/HPSE/CXCL10/MDK/PRC1/LGALS9/CAPN1/BST1/SLC7A5/PDGFA/TGFA/ATF3/IL1B/CDKN1A/MYD88/LYN/HMGB2/FCGR3A/ACVRL1/TGFB1/C5AR1/CCNE1/JAK3/CALR/S100A6/A…
GO:0097191	extrinsic apoptotic signaling pathway	180	0.414323891124254	1.74160056202838	6.96107341208966E-05	6.96107341208966E-05	0.00182687059434766	IFI27/IFI6/G0S2/PML/CTNNA1/CTTN/SORT1/SPI1/HSPA1B/IGF1/ICAM1/TNFSF10/SP100/ITM2C/RBCK1/ATF3/IL1B/HSPA1A/HMGB2/NOL3/TGFB1/BEX3/LTBR/CFLAR/BAK1/INHBA/TNFAIP3/BRCA1/NF1/BCL2L11/ITPRIP/TNFRSF1A/TCF7L2/TNFRSF1B/IL6R/CASP10/RELA/STK3/ARHGEF2/HGF/ACVR1B/PF4/LMNA/DEDD/GPER1/DEDD2/BCL2A1/NFKBIZ/HIPK1/PTEN/JAK2/FAS/CD70/SRC/PYCARD/CAV1/FADD/KRT8/CRADD/HMOX1/RIPK1/DAXX/TGFBR1/EYA3/GSK3B/TNFRSF10C/PSME3/STK4…
GO:0030334	regulation of cell migration	642	0.309728463510164	1.47013110052802	7.00075752052899E-05	7.00075752052899E-05	0.00183161469502339	MMP9/CEACAM1/CD274/JUP/TNFAIP6/ELANE/NTNG2/ANXA3/CCR1/ACTA2/IFITM1/CXCR3/GRN/PPARG/ITGB3/CYP1B1/GADD45A/INSL3/PHACTR1/FPR2/EGF/CLIC4/BST2/CCL2/TBXA2R/SELP/SPI1/C3AR1/FERMT3/CEACAM6/KIF14/NOD2/IGF1/ICAM1/NEXN/SP100/ARSB/STAT3/S100A11/CXCL10/MDK/ATP1B2/LGALS9/BST1/SEMA4A/ST3GAL4/PDGFA/IL1B/EMILIN2/PLXNC1/MYD88/MSN/PLAU/LYN/VIL1/CNN2/MAP2K3/ACVRL1/MCTP1/MITF/FGR/SOD2/TGFB1/C5AR1/TRIP6/CALR/PADI2/FUT…
GO:0051093	negative regulation of developmental process	595	0.319180047520614	1.50192663165465	7.21078140868784E-05	7.21078140868784E-05	0.00188075862944658	LTF/BAMBI/MMP9/CEACAM1/CDK5RAP2/TNFAIP6/PML/CCR1/CR1/TMEM119/PPARG/STAT1/ITGB3/GADD45A/CTNNA1/ABCA1/E2F1/PLAC8/KREMEN1/CMTM5/FGF13/SOCS1/SORT1/SPI1/BCL6/LDLR/PRL/EPHB1/LILRB3/HLX/IGF1/FSTL3/PGLYRP1/STAB1/STAT3/CXCL10/IRF1/MDK/TLR2/SEMA4A/IL4R/IL1B/GDF15/CDKN1A/LYN/FCGR2B/ASAP1/ALOX5/YWHAH/ACVRL1/ANKRD2/SOD2/TGFB1/HMGB3/JAK3/CALR/G6PD/CETP/DDIT3/CFLAR/SLC6A4/DNAJB11/ZC3H12A/LAG3/SEMA4D/TWIST2/TRIM…
GO:0002703	regulation of leukocyte mediated immunity	200	0.404320368065143	1.72411550600286	7.26063007938159E-05	7.26063007938159E-05	0.00188795137324055	RSAD2/CD177/HLA-B/CEACAM1/NECTIN2/FCGR1A/IL18R1/CR1/CR1L/ARG1/BST2/SPI1/BCL6/NOD2/ITGAM/ICAM1/LGALS9/IL18RAP/IL4R/TAP2/MICB/IL1B/C4BPA/LYN/STXBP2/FCGR2B/FGR/TGFB1/JAK3/ITGB2/FUT7/ADORA2B/IL10/WAS/LAG3/CD300A/MR1/CD55/ADGRE2/RAC2/SLC15A4/LILRB4/NCKAP1L/HLA-A/PTPN6/IL1R1/TLR4/TNFRSF1B/HLA-C/UNC13D/LILRB1/VAV1/TLR9/TNFSF13/TICAM1/FES/HLA-F/DENND1B/HLA-G/PRAM1/SASH3/RIPK3/GAB2/BTK/STAP1/LAMP1/NLRP3/F…
GO:0051338	regulation of transferase activity	647	0.304503555746291	1.44513026856628	7.43456279801294E-05	7.43456279801294E-05	0.00192726651255105	LTF/HERC5/UCHL1/CEACAM1/CCNB2/CDK5RAP2/CLU/FCGR1A/ELANE/CCNB1/UBE2C/ACSL1/PPARG/TPX2/ITGB3/MAP2K6/LILRA5/AZU1/GADD45A/PKMYT1/GINS2/DTX3L/CCNA2/IRAK3/CBS/EGF/S100A12/TNFSF15/SOCS1/GADD45B/KIF14/GINS1/NOD2/IGF1/UBE2S/CAMKK2/ADAR/RUBCN/CLSPN/PDGFA/TGFA/CDC25A/PRKCD/IL1B/CDKN1A/LYN/PIF1/NCF1/MAP2K3/FGR/TGFB1/ADORA2A/C5AR1/CCNE1/DUSP3/ANG/SFN/ADAM8/VEGFA/TRIB1/TNFAIP3/VEGFC/APP/NF1/CD300A/MASTL/CDC20/…
GO:0048871	multicellular organismal-level homeostasis	560	0.317418867162676	1.48931418117935	7.7660901768451E-05	7.7660901768451E-05	0.00200707073793753	OAS1/ISG15/LTF/G0S2/JCHAIN/LCN2/CCNB2/CD38/IL18R1/ACSL1/TMEM119/MAPK14/STAT1/NTSR1/ITGB3/TNFRSF17/MAP2K6/TNFSF13B/PLAC8/MTF1/MPIG6B/ALPL/TFF3/SPI1/BCL6/CYP4F2/TRPM2/HSPA1B/NOD2/GRB10/GADD45G/STAT3/ATP1B2/LGALS9/PIWIL4/ADAR/IL4R/CYP4F12/EXT1/IL1B/HSPA1A/ALAS1/HCAR2/LYN/SH2B2/HMGB2/TFF2/SNX10/JAK3/G6PD/DDIT3/FABP5/KDM6B/RAB3D/CFLAR/BAK1/ADAM8/INHBA/VEGFA/TNFAIP3/BMP6/POTEI/NF1/LRRK1/ZBTB7B/CXCR2/IR…
GO:1901652	response to peptide	363	0.345905953872276	1.56941264241111	7.9255268835922E-05	7.9255268835922E-05	0.00203796032182379	MZB1/FFAR3/MMP9/CEACAM1/RETN/SOCS3/ADM/CACNA1A/MAPK14/CTSD/PPARG/STAT1/ITGB3/CYP1B1/CCNA2/ALPL/STAT2/FPR2/ARG1/SOCS1/SORT1/AGTRAP/NOD2/IGF1/ICAM1/TNFSF10/GRB10/SLC9A1/STAT3/POR/TLR2/PKM/CHMP5/PRKCD/IL1B/GDF15/RAB13/LYN/SH2B2/FCGR2B/JAK3/FUT7/IL10/CFLAR/PXN/TWIST2/TIMP1/INHBA/TNFAIP3/APP/NFKBIA/ZBTB7B/BCL2L11/NCOA1/PNPT1/CYBA/FOS/TLR4/CCND3/PSEN1/RNF40/RELA/TIMELESS/ARHGEF2/ASS1/NCOA2/USF1/STAT5A/…
GO:0042832	defense response to protozoan	22	0.725629869519611	2.06855442453189	7.93369627333612E-05	7.93369627333612E-05	0.00203796032182379	BATF2/GBP2/ARG1/GBP6/BCL3/BATF/IL4R/GBP4/MYD88/IL10/IRF4/PF4
GO:0032755	positive regulation of interleukin-6 production	75	0.52048946738219	1.89929016355834	8.50758723447142E-05	8.50758723447142E-05	0.00217877563998087	IFIH1/MMP8/LILRA5/AKIRIN2/POU2AF1/NOD2/STAT3/LGALS9/TLR2/SIGLEC16/IL17RA/UNC93B1/IL1B/MYD88/LILRA2/MAPK13/ADORA2B/APP/CYBA/TLR4/IL6R/ARHGEF2/LILRB2/TLR9/TICAM1/TMEM106A/BTK/TLR8/TLR6/XBP1/AGER
GO:2000145	regulation of cell motility	680	0.302977458112748	1.44538278355173	9.00215696960704E-05	9.00215696960704E-05	0.00229848985657088	MMP9/CEACAM1/CD274/JUP/TNFAIP6/ELANE/NTNG2/ANXA3/CCR1/ACTA2/IFITM1/CXCR3/GRN/PPARG/ITGB3/CYP1B1/GADD45A/CTNNA1/INSL3/PHACTR1/FPR2/EGF/CLIC4/BST2/CCL2/TBXA2R/SELP/SPI1/C3AR1/FERMT3/CEACAM6/KIF14/NOD2/IGF1/ICAM1/NEXN/SP100/ARSB/STAT3/S100A11/CXCL10/MDK/ATP1B2/LGALS9/BST1/SEMA4A/ST3GAL4/PDGFA/IL1B/EMILIN2/PLXNC1/MYD88/MSN/PLAU/LYN/VIL1/CNN2/MAP2K3/ACVRL1/MCTP1/MITF/FGR/SOD2/TGFB1/C5AR1/TRIP6/CALR/PA…
GO:1903038	negative regulation of leukocyte cell-cell adhesion	109	0.466766899718104	1.82679770604589	9.36368361842545E-05	9.36368361842545E-05	0.00238361764435531	CEACAM1/CD274/CR1/CTSG/ARG1/SOCS1/BCL6/HLX/IRF1/MDK/LGALS9C/LGALS9/IL4R/FCGR2B/ADORA2A/JAK3/DUSP3/IL10/BTN2A2/ZC3H12A/LAG3/CCL25/CD300A/MIA3/ZBTB7B/LILRB4/PRKAR1A/NCKAP1L/PTPN6/ARG2/CEBPB/RIPOR2/LILRB1/LILRB2/ASS1
GO:0009725	response to hormone	615	0.305366439935495	1.44185776077479	9.41001610938554E-05	9.41001610938554E-05	0.00238824014273186	MZB1/FFAR3/TYMS/CEACAM1/CD38/RETN/SOCS3/ANXA3/ADM/IL1RN/ACSL1/MAPK14/CTSD/PPARG/STAT1/ITGB3/CYP1B1/CTNNA1/DEFA3/CCNA2/DHCR24/ALPL/STAT2/ARG1/C2/IGFBP2/SOCS1/SORT1/TRIM25/UGCG/AGTRAP/FHL2/TIMP2/HSPA1B/GAS2L1/TNFSF10/GRB10/ARSB/SLC9A1/STAT3/MDK/POR/SDC1/TLR2/IL4R/PKM/PRKCD/IL1B/GDF15/HSPA1A/RAB13/LYN/SH2B2/HMGB2/YWHAH/TGFB1/JAK3/CALR/PADI2/FUT7/ANG/IL10/CFLAR/PXN/TFPI/TWIST2/TIMP1/IDH1/INHBA/P2RY6/…
GO:1903034	regulation of response to wounding	108	0.469458671327372	1.83456337667699	9.48596944697386E-05	9.48596944697386E-05	0.00240033030499546	SERPING1/CEACAM1/ACTA2/GRN/INSL3/ALOX12/SCARF1/KREMEN1/TBXA2R/PLAUR/HPSE/MDK/ST3GAL4/PDGFA/PRKCD/EMILIN2/PLAU/VIL1/ALOX5/MYLK/IL10/TFPI/TNFAIP3/F12/CLASP1/MMRN1/OCLN/USF1/KIAA0319/ANXA2/STK24/EPHB2
GO:0007052	mitotic spindle organization	114	0.459021247137927	1.81448223174434	9.51802689247166E-05	9.51802689247166E-05	0.00240127414050985	BIRC5/CCNB1/MYBL2/TPX2/KIFC1/SPC25/HSPA1B/PRC1/NDC80/CHMP5/HSPA1A/DLGAP5/AURKA/KIF11/CDCA8/CDC20/TUBG1/NEK6/STMN1/CLASP1/KPNB1/GOLGA2/PLK1/KIF23/STIL/MAP4/KIF4A/KIF15/CHMP2A/NEK2/VCP/AURKB/CHMP4B/DCTN1/MECP2/CEP97/NUDC/RCC1/NUP62/POLDIP2/PTPA
GO:0009410	response to xenobiotic stimulus	280	0.361913105989736	1.60334168595206	9.55977387947664E-05	9.55977387947664E-05	0.00240464966582619	TYMS/UCHL1/AIM2/CD38/SMTNL1/ACSL1/STAT1/ITGB3/SMOX/MAP2K6/CYP1B1/SLC1A3/E2F1/RAD54L/ARG1/TBXA2R/S100A12/CDK1/IGFBP2/CENPF/CYP4F2/RAD51/MDK/POR/CYP4F12/TOP1/PDGFA/TGFA/IL1B/LYN/SULT1B1/SOD2/ADORA2A/CALR/IL10/SLC6A4/APOBEC3A/BAK1/INHBA/VEGFC/PARP4/CES3/TSPO/ABCC3/CYBA/PLIN2/FOS/NCKAP1L/ADAM17/VAV1/RPN2/ASS1/GAS6/PCNA/PTK2B/CYP2J2/TRAF3IP2/ABCA2/CTNNB1/BGLAP/NFKBIZ/CPT1A/AGPAT2/CBR1/UGT1A6/AKR1C1/SR…
GO:0051873	killing by host of symbiont cells	14	0.806006151990205	2.05073081640635	9.62269094004184E-05	9.62269094004184E-05	0.00241331454812074	ELANE/CAMP/AZU1/CTSG/ARG1/APOL1/MYD88/GAPDH/PF4
GO:0044786	cell cycle DNA replication	40	0.623132445515401	2.02598909241529	9.72383013918432E-05	9.72383013918432E-05	0.00243148592177772	CDT1/CDC45/BCL6/GINS1/RAD51/MCM4/E2F7/MCM2/GMNN/FEN1/MCM6/DACH1/BRCA2/TIPIN/PCNA/NUGGC/DNA2/BLM/RTF2/SENP2
GO:0007346	regulation of mitotic cell cycle	414	0.332477808608549	1.52240762575082	0.000101721385678004	0.000101721385678004	0.00253610625035594	BIRC5/CDCA5/CDK5RAP2/CDT1/BUB1/PML/CCNB1/UBE2C/PKMYT1/GTSE1/CDCA2/E2F1/DTL/SPC25/EGF/MKI67/CCL2/NUSAP1/ZWINT/CDK1/TRIP13/CENPF/BCL6/CHEK1/KIF14/SPC24/IGF1/E2F7/NDC80/CLSPN/TGFA/CDC25A/IL1B/CDKN1A/GFI1B/DLGAP5/AURKA/PIM3/DUSP3/GMNN/SMARCD3/IL10/BTN2A2/TREX1/INHBA/MAP3K20/BRCA1/APP/ESPL1/CTDSPL/CDCA8/CDC20/PSME2/TMOD3/ASNS/NEK6/BUB1B/INTS3/PTPN6/SRA1/PLK1/BRD4/ADAM17/CCND3/PRMT5/NBN/DUSP1/BRCA2/TIP…
GO:0032757	positive regulation of interleukin-8 production	48	0.587892554283621	1.98327748836438	0.000102398132984729	0.000102398132984729	0.0025381686239285	ELANE/TLR5/CD14/FFAR2/PRG3/HSPA1B/NOD2/STAT3/LGALS9/TLR2/IL1B/HSPA1A/MYD88/LILRA2/DDIT3/PRKD2/TLR4/RELA/CD58/TLR9/FCN1
GO:0010942	positive regulation of cell death	467	0.328005131706121	1.51522269824144	0.000102402953671224	0.000102402953671224	0.0025381686239285	HP/HPR/G0S2/MMP9/IFIT2/CD274/ZBP1/CLU/PML/VNN1/ADM/MYBL2/GRN/CTSD/PPARG/NTSR1/MAP2K6/CYP1B1/GADD45A/CTNNA1/E2F1/S100A9/CCL2/ACOX2/BCL6/S100A8/GADD45B/TRPM2/ITGAM/TNFSF10/SLC9A1/GSN/GADD45G/ITM2C/LGALS9/RBCK1/STYXL1/NLRC4/ATF3/PRKCD/CDKN1A/EMILIN2/C1QA/HCAR2/LYN/FCGR2B/SOD2/ADORA2A/ITGB2/LGALS1/DDIT3/IL10/LTBR/CFLAR/ZC3H12A/HTATIP2/BAK1/FBH1/ADAM8/ATG7/INHBA/MAP3K20/ITGA1/PIAS4/NF1/CXCR2/BCL2L11/F…
GO:1902106	negative regulation of leukocyte differentiation	81	0.510743037276117	1.89211571447044	0.000105207832674514	0.000105207832674514	0.00260008800530263	LTF/CEACAM1/TNFAIP6/CR1/SOCS1/BCL6/LILRB3/HLX/FSTL3/PGLYRP1/IRF1/MDK/IL4R/LYN/FCGR2B/HMGB3/JAK3/ZC3H12A/LAG3/INHBA/TRIB1/NF1/ZBTB7B/MAFB/LILRB4/TLR4/LILRB1/HLA-G/CTNNB1/GPR137/RUNX1
GO:0010721	negative regulation of cell development	185	0.408777233462842	1.7275650369106	0.000111733410698481	0.000111733410698481	0.00275333279178357	LTF/CEACAM1/TNFAIP6/CR1/CTNNA1/FGF13/SOCS1/BCL6/LDLR/LILRB3/HLX/IGF1/FSTL3/PGLYRP1/IRF1/MDK/SEMA4A/IL4R/IL1B/LYN/FCGR2B/YWHAH/HMGB3/JAK3/DNAJB11/ZC3H12A/LAG3/SEMA4D/INHBA/VEGFA/TRIB1/DYNLT1/NF1/ZBTB7B/MAFB/TSPO/SEMA3B/LILRB4/PAX6/TLR4/PSEN1/LILRB1/SEMA4B/KIAA0319/HLA-G/RNF10/NOTCH1/DRAXIN/CTNNB1/EPHB2/GPR137/RUNX1
GO:0051235	maintenance of location	259	0.370213669429957	1.62416972723233	0.000114485474473778	0.000114485474473778	0.00280636705459562	LCN2/PML/PPARG/RNF213/NTSR1/ITGB3/GP1BB/ABCA1/PLIN3/S100A9/FFAR2/DBN1/S100A8/TRPM2/CES1/SP100/GSN/CXCL10/SYNE1/JPH4/GM2A/IL1B/LYN/NOL3/EHD1/TMEM38A/GP9/CALR/DDIT3/IL10/ZC3H12A/P2RY6/F2RL3/AP3D1/SQLE/NFKBIA/OS9/HSP90B1/TSPO/CYBA/PLIN2/TXN/ASPM/ABCG1/PTPN6/BSCL2/COX17/CDS2/NFKBIB/FTHL17/PSEN1/CHD7/FKBP1A/NR1H2/PSMD10/TAF8/GPER1/PTK2B/CHERP/LTBP1/PLA2G4C/ZFYVE1/XCR1/CPT1A/SREBF2/KEAP1/SRGN/DIAPH1/NF…
GO:0010562	positive regulation of phosphorus metabolic process	592	0.313269707968007	1.4732905217619	0.000114878790456655	0.000114878790456655	0.00280636705459562	LTF/BIRC5/FAM20A/MMP9/PARP9/CLU/FCGR1A/ELANE/ACSL1/CAMP/TMEM119/PPARG/NTSR1/TPX2/ITGB3/MAP2K6/LILRA5/AZU1/LIMK2/PARP14/CDCA2/FPR2/EGF/OSM/S100A12/TNFSF15/SOCS1/PLAUR/KIF14/NOD2/IGF1/CAMKK2/CLSPN/PDGFA/FLOT1/TGFA/PRKCD/IL1B/GDF15/CDKN1A/LYN/NCF1/MAP2K3/ACVRL1/FGR/TGFB1/ANG/MOB3C/MARCO/ADORA2B/ENO1/SEMA4D/FBH1/TRIM6/ADAM8/INHBA/VEGFA/ITGA1/P2RY6/BMP6/VEGFC/APP/CD300A/LRRK1/CDCA8/CAB39/RALB/FLCN/HIP…
GO:0045937	positive regulation of phosphate metabolic process	592	0.313269707968007	1.4732905217619	0.000114878790456655	0.000114878790456655	0.00280636705459562	LTF/BIRC5/FAM20A/MMP9/PARP9/CLU/FCGR1A/ELANE/ACSL1/CAMP/TMEM119/PPARG/NTSR1/TPX2/ITGB3/MAP2K6/LILRA5/AZU1/LIMK2/PARP14/CDCA2/FPR2/EGF/OSM/S100A12/TNFSF15/SOCS1/PLAUR/KIF14/NOD2/IGF1/CAMKK2/CLSPN/PDGFA/FLOT1/TGFA/PRKCD/IL1B/GDF15/CDKN1A/LYN/NCF1/MAP2K3/ACVRL1/FGR/TGFB1/ANG/MOB3C/MARCO/ADORA2B/ENO1/SEMA4D/FBH1/TRIM6/ADAM8/INHBA/VEGFA/ITGA1/P2RY6/BMP6/VEGFC/APP/CD300A/LRRK1/CDCA8/CAB39/RALB/FLCN/HIP…
GO:0001562	response to protozoan	23	0.712356755366665	2.05732790732842	0.000115530939429633	0.000115530939429633	0.00281418830982104	BATF2/GBP2/ARG1/GBP6/BCL3/BATF/IL4R/GBP4/MYD88/IL10/IRF4/PF4
GO:0002698	negative regulation of immune effector process	97	0.489124438938111	1.86628776886496	0.000117801894072912	0.000117801894072912	0.00286128382738399	SERPING1/HLA-B/CEACAM1/CR1/GRN/CR1L/IRAK3/ARG1/BST2/SPI1/BCL6/HLX/NOD2/PGLYRP1/LGALS9/IL4R/C4BPA/FCGR2B/TGFB1/JAK3/IL10/ZC3H12A/CD300A/ZBTB7B/CD55/LILRB4/NCKAP1L/HLA-A/PTPN6/CD59/LILRB1
GO:0010256	endomembrane system organization	480	0.324210159337205	1.49965651232402	0.000118814279199869	0.000118814279199869	0.00287762824179411	PLSCR1/CLU/NECTIN2/CR1/LMNB1/TOR1B/ABCA1/S100A9/CDK1/MVB12A/UGCG/FOLR3/ACRBP/GSN/SYNE1/KNL1/CHMP5/TOM1/FLOT1/DNAJC13/PRKCD/EHD3/FAM174B/STX11/TMEM38A/OSBPL2/ASAP1/SNX10/MYOF/ANXA8L1/LLCFC1/PARP11/F2RL3/FA2H/AP3D1/AGFG1/MIA3/MAFB/CASP7/NEK6/SH3GLB1/EPB41L3/RTN3/CLASP1/GOLGA2/TOR1AIP1/ATL3/PLK1/STX3/SPAG4/PRMT5/CSNK1D/LAPTM4B/SQSTM1/CIT/SLC9A8/PTPRN/TBPL1/DTNBP1/MYO18A/LMNA/ATP6AP1/FOLR1/MICALL1/GP…
GO:0019731	antibacterial humoral response	25	0.697454098682695	2.05198240891293	0.000119905018605488	0.000119905018605488	0.00289577182435145	LTF/JCHAIN/ELANE/CAMP/DEFA4/DEFA3/SLPI/CTSG/WFDC3/NOD2/ANG/DEFB1/HLA-A
GO:2001057	reactive nitrogen species metabolic process	61	0.546827082678859	1.93149876705016	0.000120289074178098	0.000120289074178098	0.00289679400226144	CLU/DDAH2/MMP8/CYP1B1/GCH1/PTX3/POR/TLR2/IL1B/SOD2/IL10/ZC3H12A/TSPO/ATP2B4/GLA/ARG2/CYB5R3/TLR4/ASS1/TICAM1/ROCK2/PTK2B/TMEM106A/DNM2/JAK2/TLR6/HSP90AB1/RAC1
GO:0150076	neuroinflammatory response	53	0.570062398773022	1.95090539828457	0.000122456386773192	0.000122456386773192	0.00294063301829287	MMP9/CLU/GRN/MMP8/AZU1/CST7/LDLR/IGF1/ITGAM/TLR2/IL1B/C1QA/IFNGR2/ADORA2A/C5AR1/ITGB2/APP/PSEN1/TNFRSF1B/TLR9/STAP1/JAK2/MT1X/AGER
GO:1903532	positive regulation of secretion by cell	204	0.398310122052607	1.69802722136471	0.000125132636101302	0.000125132636101302	0.00299641129504544	CD177/CD38/RETN/PPARG/NTSR1/MAP2K6/FFAR2/GPR27/TRPM2/IGF1/ITGAM/SDC1/TLR2/IL4R/IL1B/HCAR2/FGR/TGFB1/ADORA2A/ITGB2/ANG/ADORA2B/RAB3D/SLC6A4/ADAM8/INHBA/BMP6/VEGFC/WLS/PRKAR1A/ABCG1/CLASP1/MYOM1/ACSL4/TCF7L2/TLR4/UNC13D/PFKFB2/NR1H2/DTNBP1/RBP4/MYO18A/APBB3/GPER1/ANXA2/CHMP2A/HLA-F/INHBB/GAB2/RAB3GAP1/RAB7A/SDCBP/LAMP1/PCK2/MCU/JAK2/CDK5/ILDR1/RAB27A/SEC24A/HIF1A/EZR/RPH3AL/GOLPH3/PRKACA/STXBP5/EXO…
GO:0045861	negative regulation of proteolysis	208	0.393953535600412	1.68422315535809	0.000126462045452506	0.000126462045452506	0.00301971490594228	SERPING1/IFI6/LTF/BIRC5/MMP9/PML/CR1/LAMP3/NAIP/SLPI/CST7/IFI16/PBK/CARD16/DHCR24/TRIM21/PLAUR/WFDC3/IL1R2/SERPINA1/TIMP2/CHAC1/POR/SERPINB1/PLAU/VIL1/NOL3/SNX12/ADORA2A/ANXA8L1/SFN/IL10/TFPI/MAP1A/TIMP1/VEGFA/APP/HIPK2/GAPDH/RENBP/SERPINB8/PSEN1/CSTL1/TNFSF14/HGF/NR1H2/GAS6/COL7A1/DNAJC1/N4BP1/MICAL1/SDCBP/CDKN2D/RPS6KA1/WAC/CDK5/HSP90AB1/NLRP7/SRC/TRIM39/TLK2/LRRK2/SPINK8/SERPINB2/CARD8/CTSZ/SE…
GO:0001659	temperature homeostasis	132	0.437870990164355	1.77396227149504	0.000129758468207279	0.000129758468207279	0.00306795744982214	G0S2/LCN2/IL18R1/ACSL1/NTSR1/MAP2K6/PLAC8/ALPL/TRPM2/GRB10/GADD45G/STAT3/IL4R/IL1B/DDIT3/FABP5/KDM6B/VEGFA/ZBTB7B/IRF4/FLCN/CPT2/ACTN3/BSCL2/IGF2BP2/CEBPB/ADAM17/TLR4/SQSTM1/NR1H2/EPAS1/SLC25A44/DECR1/ACOT13/NOTCH1/MFN2/ZNF516/JAK2/GNAS/EGR1/CNOT3/TLE3/TFE3/RBPJ/CAV1/NRDC/PLCL2/LEPR/FH
GO:0090231	regulation of spindle checkpoint	20	0.728650608181824	2.0543885099576	0.000129938447064833	0.000129938447064833	0.00306795744982214	BIRC5/CDK5RAP2/CDT1/CCNB1/NDC80/CDCA8/DUSP1/MAD2L1BP/AURKB
GO:0090266	regulation of mitotic cell cycle spindle assembly checkpoint	20	0.728650608181824	2.0543885099576	0.000129938447064833	0.000129938447064833	0.00306795744982214	BIRC5/CDK5RAP2/CDT1/CCNB1/NDC80/CDCA8/DUSP1/MAD2L1BP/AURKB
GO:1903504	regulation of mitotic spindle checkpoint	20	0.728650608181824	2.0543885099576	0.000129938447064833	0.000129938447064833	0.00306795744982214	BIRC5/CDK5RAP2/CDT1/CCNB1/NDC80/CDCA8/DUSP1/MAD2L1BP/AURKB
GO:1903305	regulation of regulated secretory pathway	95	0.479465311363096	1.82736022587441	0.000130291996503064	0.000130291996503064	0.00306795744982214	CD177/CEACAM1/RPH3A/SPI1/ITGAM/LGALS9/IL4R/LYN/STXBP2/FCGR2B/FGR/P2RX1/ITGB2/ADORA2B/RAB3D/CD300A/ADGRE2/RAC2/NCKAP1L/UNC13D/DTNBP1/GNAI2/FES/HLA-F/PRAM1/MICAL1/NOTCH1/GAB2/RAB3GAP1/LAMP1/CDK5/RAB27A/SYT3/RPH3AL/CALM3/LRRK2/RABGEF1/STXBP5/HMOX1/PRKCB/SYK/FMR1/PFN2
GO:0045916	negative regulation of complement activation	11	0.833202467662628	2.00504185895729	0.000136405352715567	0.000136405352715567	0.00320301007557505	SERPING1/CR1/CR1L/C4BPA/CD55/CD59
GO:0097529	myeloid leukocyte migration	173	0.413139386503298	1.72907519788335	0.000138410978830289	0.000138410978830289	0.00323290536306963	CD177/TNFAIP6/CCR1/AZU1/FCER1G/PRTN3/CTSG/S100A9/FPR2/CCL2/S100A12/SPI1/S100A8/C3AR1/NOD2/CXCL10/MDK/BST1/CXCR1/IL17RA/IL1B/MYD88/LYN/CNN2/C5AR1/ITGB2/FUT7/ADAM8/VEGFA/ITGA1/VEGFC/CCL25/NF1/CD300A/RIN3/CXCR2/ADGRE2/RAC2/PPIB/NCKAP1L/IL1R1/CXCL2/RIPOR2/DUSP1/IL6R/VAV1/JAM3/PF4/PTK2B/B4GALT1/STAP1/PREX1/CKLF/MCU/CSF3R/AGER/RAC1/CXCL1/P2RY12/CREB3/MAPK3
GO:0000212	meiotic spindle organization	15	0.784455752795856	2.03160893838109	0.000138441253502367	0.000138441253502367	0.00323290536306963	CCNB2/NDC80/AURKA/ESPL1/TUBG1/ASPM/GOLGA2/TUBB8/MYH9
GO:1990266	neutrophil migration	96	0.482855825134088	1.8443080567375	0.000140620788280228	0.000140620788280228	0.00327478082134377	CD177/TNFAIP6/FCER1G/PRTN3/S100A9/CCL2/S100A12/S100A8/C3AR1/NOD2/CXCL10/MDK/BST1/CXCR1/IL1B/MYD88/C5AR1/ITGB2/FUT7/ADAM8/ITGA1/CCL25/CXCR2/RAC2/PPIB/NCKAP1L/IL1R1/CXCL2/RIPOR2/VAV1/JAM3/PF4
GO:0002718	regulation of cytokine production involved in immune response	99	0.465952165957742	1.78271808154958	0.000141149437860229	0.000141149437860229	0.00327808629585702	RSAD2/FFAR3/IL18R1/IRAK3/FFAR2/ARG1/BST2/BCL6/NOD2/SLC7A5/IL1B/MYD88/TGFB1/JAK3/IL10/TRIM6/CD55/LILRB4/HLA-A/LITAF/IL1R1/TLR4/TNFRSF1B/LILRB1/TLR9/UBE2J1/TICAM1/HLA-F/DENND1B/HLA-G/SASH3/BTK/NLRP3
GO:0048318	axial mesoderm development	5	-0.935436954646971	-1.82596697706815	0.000146663087776644	0.000146663087776644	0.00338639272902237	RPL38/FOXH1/POGLUT1/NOG
GO:1903707	negative regulation of hemopoiesis	84	0.505837664871078	1.89490453841797	0.00014668976634911	0.00014668976634911	0.00338639272902237	LTF/CEACAM1/TNFAIP6/CR1/SOCS1/BCL6/LILRB3/HLX/FSTL3/PGLYRP1/IRF1/MDK/IL4R/LYN/FCGR2B/HMGB3/JAK3/ZC3H12A/LAG3/INHBA/TRIB1/NF1/ZBTB7B/MAFB/LILRB4/TLR4/LILRB1/HLA-G/CTNNB1/GPR137/RUNX1
GO:0060284	regulation of cell development	600	0.309864930663241	1.45703088168792	0.000147011411656056	0.000147011411656056	0.00338639272902237	ISG15/LTF/IRF7/HLA-B/CEACAM1/TNFAIP6/CCR1/VNN1/CR1/GRN/MAPK14/STAT1/FANCA/IL27/CTNNA1/E2F1/DISC1/DBN1/FGF13/SOCS1/SPI1/BCL6/LDLR/KIF14/LILRB3/HLX/HSPA1B/IGF1/FSTL3/PGLYRP1/BATF/STAT3/IRF1/MDK/LGALS9/TLR2/SEMA4A/IL4R/SLC7A5/IL1B/HSPA1A/PLXNC1/IL15RA/GFI1B/LYN/HMGB2/AURKA/FCGR2B/YWHAH/MITF/TGFB1/HMGB3/JAK3/IL2RG/SMARCD3/IL10/BTN2A2/DNAJB11/ZC3H12A/LAG3/SEMA4D/ADAM8/INHBA/VEGFA/TRIB1/CDKL5/DYNLT1/VE…
GO:1902105	regulation of leukocyte differentiation	257	0.367376100717791	1.60755891964183	0.000150756120602748	0.000150756120602748	0.00346324073374392	LTF/IRF7/HLA-B/CEACAM1/TNFAIP6/CCR1/VNN1/CR1/FANCA/IL27/SOCS1/SPI1/BCL6/LILRB3/HLX/FSTL3/PGLYRP1/BATF/IRF1/MDK/LGALS9/IL4R/IL15RA/LYN/FCGR2B/MITF/TGFB1/HMGB3/JAK3/IL2RG/SMARCD3/IL10/BTN2A2/ZC3H12A/LAG3/ADAM8/INHBA/TRIB1/JUNB/AP3D1/NF1/ZBTB7B/IRF4/MAFB/LILRB4/FOS/NCKAP1L/PTPN6/CEBPB/TLR4/LILRB1/NEDD9/LILRB2/TLR9/RASSF2/GAS6/PF4/ARID1A/VSIR/FES/HLA-G/SASH3/CTNNB1/BTK/ZNF683/BGLAP/EVI2B/NLRP3/GPR137…
GO:0030449	regulation of complement activation	15	0.779337106811952	2.01835250308026	0.000152886950472433	0.000152886950472433	0.00350269875435136	SERPING1/CR1/CR1L/IL1B/C4BPA/CD55/CD59
GO:1902253	regulation of intrinsic apoptotic signaling pathway by p53 class mediator	29	-0.641741285567333	-1.98535668332807	0.000153981044988961	0.000153981044988961	0.00351825607971656	SIRT1/MYC/CD44/ZNF385A/PRKN/CD74/UBB/RRN3/TAF9/TAF9B/TRIAP1/BCL2/TIFAB/RPL11/RPL26/RPS7
GO:2000117	negative regulation of cysteine-type endopeptidase activity	73	0.522591060358908	1.89725841355209	0.000155264184212232	0.000155264184212232	0.00353803756497199	IFI6/LTF/BIRC5/MMP9/LAMP3/NAIP/CST7/IFI16/CARD16/DHCR24/PLAUR/POR/VIL1/NOL3/ADORA2A/SFN/VEGFA/TNFSF14/HGF/GAS6/MICAL1/CDKN2D/RPS6KA1
GO:0045862	positive regulation of proteolysis	284	0.360319026037977	1.60074626381257	0.000166745865538325	0.000166745865538325	0.00378948625703439	AIM2/CLU/PML/CR1/GRN/CTSD/PPARG/IFI16/DISC1/S100A9/EGF/AKIRIN2/ASPH/TNFSF15/S100A8/RNF19B/HSPA1B/TNFSF10/GSN/STAT3/NUB1/LGALS9/NLRC4/CASP1/IL1B/HSPA1A/LYN/AURKA/P2RX1/BEX3/ZC3H12A/ENO1/BAK1/ADAM8/TNIP1/TRIB1/AGBL4/CDC20/PSME2/BCL2L11/HIP1/F12/NCSTN/TANK/PLK1/DET1/PSEN1/TNFRSF1B/CSNK1D/RNF40/CASP10/PSMD10/RNF185/ROCK2/GPER1/PTK2B/VSIR/ANXA2/APAF1/VCP/RHBDD1/IST1/NLRP3/ATP2A3/KEAP1/PTEN/NLRP12/JAK2…
GO:0048146	positive regulation of fibroblast proliferation	35	0.624910536125753	1.9782490043994	0.000169034068460901	0.000169034068460901	0.00383121686832434	PML/CCNB1/ITGB3/E2F1/CCNA2/FOSL2/IGF1/PDGFA/CDKN1A/S100A6
GO:0040017	positive regulation of locomotion	387	0.332439552225703	1.51295105985384	0.000169753737651323	0.000169753737651323	0.00383726834892942	MMP9/CD274/TNFAIP6/ANXA3/CCR1/ACTA2/GRN/ITGB3/CYP1B1/AZU1/INSL3/FPR2/EGF/SELP/SPI1/C3AR1/FERMT3/CEACAM6/IGF1/ICAM1/STAT3/S100A11/CXCL10/MDK/LGALS9/SEMA4A/PDGFA/IL1B/PLAU/LYN/VIL1/MAP2K3/FGR/SOD2/TGFB1/C5AR1/TRIP6/CALR/FUT7/MYLK/ZC3H12A/SEMA4D/TWIST2/ADAM8/ABL2/VEGFA/P2RY6/VEGFC/DOCK4/APP/MIA3/DEFB1/CXCR2/RAC2/ACTN4/SEMA3B/PRKD2/NCKAP1L/CLASP1/ADAM17/IL1R1/STX3/RIPOR2/TLR4/PIK3CB/IL6R/NEDD9/ARHGEF…
GO:0030335	positive regulation of cell migration	367	0.336408531556021	1.52400466562864	0.000170889214157352	0.000170889214157352	0.00384993447487737	MMP9/CD274/TNFAIP6/ANXA3/CCR1/ACTA2/GRN/ITGB3/CYP1B1/INSL3/FPR2/EGF/SELP/SPI1/C3AR1/FERMT3/CEACAM6/IGF1/ICAM1/STAT3/S100A11/CXCL10/MDK/LGALS9/SEMA4A/PDGFA/IL1B/PLAU/LYN/VIL1/MAP2K3/FGR/SOD2/TGFB1/C5AR1/TRIP6/CALR/FUT7/MYLK/ZC3H12A/SEMA4D/TWIST2/ADAM8/ABL2/VEGFA/P2RY6/VEGFC/DOCK4/APP/MIA3/CXCR2/RAC2/ACTN4/SEMA3B/PRKD2/NCKAP1L/CLASP1/ADAM17/IL1R1/RIPOR2/TLR4/PIK3CB/IL6R/NEDD9/ARHGEF2/TNFSF14/HGF/AC…
GO:0040012	regulation of locomotion	706	0.300688201174195	1.43930173488017	0.000171222405585164	0.000171222405585164	0.00384993447487737	MMP9/CEACAM1/CD274/JUP/TNFAIP6/ELANE/NTNG2/ANXA3/CCR1/ACTA2/IFITM1/CXCR3/GRN/PPARG/ITGB3/CYP1B1/AZU1/GADD45A/CTNNA1/INSL3/PHACTR1/FPR2/EGF/CLIC4/BST2/CCL2/TBXA2R/SELP/SPI1/C3AR1/FERMT3/CEACAM6/KIF14/NOD2/IGF1/ICAM1/NEXN/SP100/ARSB/STAT3/S100A11/CXCL10/MDK/ATP1B2/LGALS9/BST1/SEMA4A/ST3GAL4/PDGFA/CHRM4/IL1B/EMILIN2/PLXNC1/MYD88/MSN/PLAU/LYN/VIL1/CNN2/MAP2K3/ACVRL1/MCTP1/MITF/FGR/SOD2/TGFB1/ADORA2A/…
GO:0045766	positive regulation of angiogenesis	116	0.452528148723921	1.79461650022719	0.000179220247063168	0.000179220247063168	0.00400850062380139	JUP/ANXA3/ADM/CAMP/GRN/ITGB3/CYP1B1/LRG1/TBXA2R/C3AR1/STAT3/MDK/PKM/IL1B/EMILIN2/ACVRL1/C5AR1/IL10/ZC3H12A/VEGFA/VEGFC/BRCA1/CXCR2/HIPK2/NINJ1/PRKD2/RAPGEF3/SMAD1/HGF/ITGAX/RRAS/PTK2B/HSPB1/MYDGF/RUNX1/HIPK1
GO:1904018	positive regulation of vasculature development	116	0.452528148723921	1.79461650022719	0.000179220247063168	0.000179220247063168	0.00400850062380139	JUP/ANXA3/ADM/CAMP/GRN/ITGB3/CYP1B1/LRG1/TBXA2R/C3AR1/STAT3/MDK/PKM/IL1B/EMILIN2/ACVRL1/C5AR1/IL10/ZC3H12A/VEGFA/VEGFC/BRCA1/CXCR2/HIPK2/NINJ1/PRKD2/RAPGEF3/SMAD1/HGF/ITGAX/RRAS/PTK2B/HSPB1/MYDGF/RUNX1/HIPK1
GO:0000079	regulation of cyclin-dependent protein serine/threonine kinase activity	76	0.498493703198616	1.82440298259601	0.000184247817073837	0.000184247817073837	0.00411010435151138	HERC5/CCNB2/CDK5RAP2/CCNB1/GADD45A/PKMYT1/CCNA2/CDC25A/CDKN1A/CCNE1/SFN/TNFAIP3/SERTAD1/PLK1/ADAM17/CCND3/SPDYC/PSMD10/CDKN3/CDKN2D/HHEX/PTEN/CCNK/CDKN2A/LATS2/SRC
GO:0090130	tissue migration	206	0.390677302831756	1.6679990177609	0.000188198355410471	0.000188198355410471	0.00418721192463191	MMP9/CEACAM1/JUP/ANXA3/ACTA2/GRN/PPARG/ITGB3/CYP1B1/GADD45A/INSL3/LRG1/S100A9/EGF/TBXA2R/S100A12/SP100/ARSB/SEMA4A/RAB13/VIL1/MAP2K3/ACVRL1/LGALS8/TGFB1/CALR/PXN/ZC3H12A/VEGFA/VEGFC/NF1/MIA3/ATP2B4/S100A2/PRKD2/CLASP1/ADAM17/PIK3CB/CORO1B/RRAS/STAT5A/GLIPR2/PLPP3/ROCK2/PTK2B/HSPB1/RIN2/NOTCH1/PTEN/SPARC/ZEB2/PRCP/MECP2/MYH9/MAP4K4/RAC1/PKN1/CORO1A/HIF1A/SRC
GO:0006914	autophagy	492	0.317394472204372	1.46850884064016	0.000190672451476065	0.000190672451476065	0.00422010513051189	UCHL1/CLU/TRIM5/LAMP3/CTSD/RNF213/TRIM22/IFI16/S100A9/CTSA/CTTN/TRIM21/MVB12A/DEPP1/SPTLC2/S100A8/TECPR2/NOD2/ARSB/STAT3/CAMKK2/CAPN1/RAB19/TRIM38/RUBCN/CHMP5/SLC7A5/TOM1/RRAGD/DRAM1/LGALS8/TGFB1/SBF2/SLC25A4/CALR/DDIT3/TRIM34/IL10/ZC3H12A/TRIM6/ABL2/RAB24/ATG7/GRAMD1A/RRAGC/ATP6V0D1/WDFY3/RALB/BCL2L11/FLCN/TSPO/GAPDH/SH3GLB1/MARK2/QSOX1/MTMR3/GOLGA2/EP300/TM9SF1/PSEN1/PIK3CB/ATG4D/SQSTM1/STK3/HG…
GO:0061919	process utilizing autophagic mechanism	492	0.317394472204372	1.46850884064016	0.000190672451476065	0.000190672451476065	0.00422010513051189	UCHL1/CLU/TRIM5/LAMP3/CTSD/RNF213/TRIM22/IFI16/S100A9/CTSA/CTTN/TRIM21/MVB12A/DEPP1/SPTLC2/S100A8/TECPR2/NOD2/ARSB/STAT3/CAMKK2/CAPN1/RAB19/TRIM38/RUBCN/CHMP5/SLC7A5/TOM1/RRAGD/DRAM1/LGALS8/TGFB1/SBF2/SLC25A4/CALR/DDIT3/TRIM34/IL10/ZC3H12A/TRIM6/ABL2/RAB24/ATG7/GRAMD1A/RRAGC/ATP6V0D1/WDFY3/RALB/BCL2L11/FLCN/TSPO/GAPDH/SH3GLB1/MARK2/QSOX1/MTMR3/GOLGA2/EP300/TM9SF1/PSEN1/PIK3CB/ATG4D/SQSTM1/STK3/HG…
GO:0050801	monoatomic ion homeostasis	434	0.323388047398567	1.4871631803363	0.000193834515347973	0.000193834515347973	0.00427666081707887	LTF/LCN2/FAM20A/SCO2/ELANE/PML/CCR1/ADM/GRN/RAB20/NTSR1/ITGB3/MT2A/GP1BB/SLC1A3/DISC1/S100A9/ALPL/CLIC4/S100A8/CYP4F2/MAFG/TRPM2/SLC9A1/CXCL10/ATP1B2/JPH4/CYP4F12/EXT1/STEAP4/LYN/MICU1/NOL3/TMEM38A/ANKRD9/GP9/SNX10/SOD2/ATP2C2/ADORA2A/P2RX1/CALR/ABCB6/DDIT3/GRINA/BAK1/KCNJ2/TMEM165/P2RY6/BMP6/ATP2C1/F2RL3/APP/ATP6V0D1/AP3D1/TRPC6/SLC8A3/HSP90B1/ATP2B4/CYBA/PTPN6/ATOX1/ARF1/FTHL17/SLC39A7/PSEN1/PI…
GO:0009612	response to mechanical stimulus	148	0.419133076785288	1.71649718466903	0.000194236768141885	0.000194236768141885	0.00427666081707887	MPO/JUP/RETN/MAPK14/STAT1/ITGB3/SLC1A3/GADD45A/TLR5/SCN9A/IGFBP2/CHEK1/SLC9A1/GSN/CXCL10/IRF1/MDK/CASP1/IL1B/MYD88/CNN2/LTBR/BAK1/KCNJ2/BMP6/NFKBIA/CASP5/PDE2A/CYBA/FOS/TNFRSF1A/TLR4/RELA/TNFSF14/PTK2B/KIAA0319/CTNNB1/BGLAP/NFKB1/TLR8/FAS/PSPH
GO:2000377	regulation of reactive oxygen species metabolic process	116	0.450816382084961	1.7878280503518	0.000206154801504774	0.000206154801504774	0.00452731010776643	CD177/HP/MAPK14/MMP8/CYP1B1/GADD45A/GCH1/FPR2/ITGAM/FOXM1/BST1/PRKCD/CDKN1A/ALOX5/SOD2/TGFB1/ITGB2/G6PD/CFLAR/ZC3H12A/BRCA1/RAC2/TSPO/CYBA/ARG2/DHFR/TLR4/ABCD1/PTK2B/GNAI2/RIPK3/PDK3/GRB2/PRCP/CBR1/TLR6/AKR1C1/RAC1/RAB27A/AATF/HIF1A
GO:0030522	intracellular receptor signaling pathway	233	0.376917187645862	1.62576810792825	0.000209466331101842	0.000209466331101842	0.00457871648130472	RSAD2/OAS3/OASL/OAS1/IRF7/IFIH1/DDX60/PML/PIK3AP1/PPARG/MAP2K6/DHX58/DEFA3/HSPA1B/NOD2/STAT3/FLOT1/UNC93B1/HSPA1A/MYD88/ALPK1/YWHAH/CALR/PADI2/FABP5/LILRA4/CLPB/TNFAIP3/BRCA1/NFKBIA/SLC15A4/ACTN4/NCOA1/EP300/TLR4/RELA/NCOA2/NR1H2/TLR9/CTBP2/ZNF366/ARID1A/RNF135/GPER1/PDK3/EZH2/NCOR1/WBP2/CNOT1/TLR8/PRCP/JAK2/ZBTB7A
GO:0002269	leukocyte activation involved in inflammatory response	37	0.628010725583616	2.0153614333639	0.000209575921396861	0.000209575921396861	0.00457871648130472	CLU/GRN/MMP8/AZU1/CST7/LDLR/ITGAM/TLR2/C1QA/IFNGR2/MYD88/C5AR1/ITGB2/APP/TLR9/TRAF3IP2/STAP1/JAK2/AGER/LRRK2
GO:0046649	lymphocyte activation	640	0.29831106981078	1.41642395271512	0.000221982207016442	0.000221982207016442	0.00482983358894634	RSAD2/MZB1/CEACAM1/CD274/CD38/IL18R1/VNN1/CR1/FANCA/IL27/FCER1G/CLEC4D/TNFSF13B/CTSG/ARG1/AKIRIN2/BST2/CCL2/POU2AF1/BCL3/IGFBP2/SOCS1/SPI1/BCL6/SAMSN1/EPHB1/HLX/NOD2/IGF1/ICAM1/PGLYRP1/BATF/GSN/STAT3/NFIL3/IRF1/MDK/LGALS9C/LGALS9/CLEC4E/FLOT2/BST1/SEMA4A/IL4R/CGAS/PRKCD/MICB/IL1B/CDKN1A/MYD88/MSN/IL15RA/LYN/FCGR2B/FCGR3A/APBB1IP/FGR/TGFB1/ADORA2A/HMGB3/JAK3/RELB/FUT7/DUSP3/LGALS1/IL2RG/SIRPB1/SMA…
GO:0061041	regulation of wound healing	81	0.493469599269329	1.82812395910579	0.000222209529952144	0.000222209529952144	0.00482983358894634	SERPING1/CEACAM1/ACTA2/INSL3/ALOX12/TBXA2R/PLAUR/HPSE/ST3GAL4/PDGFA/PRKCD/EMILIN2/PLAU/VIL1/ALOX5/MYLK/TFPI/TNFAIP3/F12/CLASP1/MMRN1/OCLN/USF1/ANXA2/EPHB2/PTEN/XBP1/CAV1/SERPINB2/CRK
GO:1990523	bone regeneration	3	-0.976967295525867	-1.67861976251614	0.000225206575635506	0.000225206575635506	0.00488245673332275	LGR6/CCN3
GO:0006869	lipid transport	293	0.356990083245225	1.58901752698987	0.000226567655657612	0.000226567655657612	0.00489943429379902	PLSCR1/CEACAM1/RETN/CLU/ACSL1/PPARG/NTSR1/ITGB3/MAP2K6/ABCA1/GRAMD1B/APOL6/SLCO4A1/EGF/APOBR/SLC51A/UGCG/CYP4F2/LDLR/ATP9A/CES1/APOL1/APOL2/PRKCD/GM2A/IL1B/STOML1/OSBPL2/CPT1B/ABCA13/CETP/FABP5/INHBA/SLC27A3/LRP10/BMP6/APOL4/GRAMD1A/AQP9/NFKBIA/TSPO/ABCC3/OSBPL9/PLIN2/CPT2/ABCG1/SLC22A1/STARD10/SLC43A3/NR1H2/KDM5B/RBP4/DENND5B/HDLBP/GLTP/ABCD1/ANXA2/ABCA2/PSAP/SLCO3A1/ABCA7/SLC25A10/CPT1A/SREBF2/…
GO:0007160	cell-matrix adhesion	162	0.413183915691602	1.72221004643144	0.0002289458814855	0.0002289458814855	0.00493826485496915	SIGLEC1/JUP/ITGB3/ITGA2B/DISC1/ITGA7/CTTN/BCL6/FERMT3/CEACAM6/ITGB5/ZYX/ITGAM/SLC9A1/HPSE/ACTN1/BST1/TLN1/CD63/PLAU/ACVRL1/TRIP6/ITGB2/COL17A1/DUSP3/VEGFA/ITGA1/CCL25/NF1/BCL2L11/EPDR1/CLASP1/ACTN3/PIK3CB/JAM3/ITGAX/RRAS/LIMS1/ROCK2/PTK2B/ILK/RIN2/PTPRJ/CTNNB1/MKLN1/ARHGAP6/PPFIA1/EFEMP2/ITGB4/PTEN/CDK5/ITGAD/CDKN2A/MAP4K4/RAC1/SRC/POLDIP2/TESK2/ADAM15
GO:0017157	regulation of exocytosis	140	0.420826775492677	1.71391257407929	0.00023097195123316	0.00023097195123316	0.00496552971613987	CD177/CEACAM1/RPH3A/SPI1/ATP9A/ITGAM/SDC1/LGALS9/IL4R/RAB13/LYN/STXBP2/FCGR2B/FGR/P2RX1/ITGB2/ADORA2B/RAB3D/CD300A/ADGRE2/RAC2/NCKAP1L/CLASP1/UNC13D/DTNBP1/GNAI2/FES/ANXA2/CHMP2A/HLA-F/PRAM1/MICAL1/NOTCH1/GAB2/RAB3GAP1/RAB7A/SDCBP/LAMP1/RAB8A/CDK5/RAB27A/SYT3/RPH3AL/CALM3/LRRK2/RABGEF1/STXBP5/HMOX1/SYTL4/CPLX2/WDR41/PRKCB/SYK/FMR1/PFN2
GO:0042770	signal transduction in response to DNA damage	161	0.407528579013118	1.69267657827541	0.000231381475969389	0.000231381475969389	0.00496552971613987	FBXO6/PARP9/PML/MAPK14/MAP2K6/GADD45A/GTSE1/E2F1/DTX3L/DTL/CDK1/BCL3/CHEK1/RAD51/SP100/FOXM1/BATF/E2F7/CLSPN/CDKN1A/TREX1/MAP3K20/BRCA1/HIPK2/KMT5A/PLK1/NBN/CEP63/BRCA2/TIPIN/PSMD10/CDC14B/TAOK3/GRB2/SESN2/NDRG1/MAD2L2/WAC/SDE2/THOC5/PPP1R10/EME1/MUC1/MAPK3/TRIM39/CASP9/DYRK1A/BABAM2/CDK2/PTTG1IP/BLM/CRADD
GO:0033260	nuclear DNA replication	36	0.629969721162787	2.00397672543636	0.000234862145965491	0.000234862145965491	0.00502749830265843	CDT1/CDC45/BCL6/GINS1/RAD51/MCM4/MCM2/GMNN/FEN1/MCM6/DACH1/BRCA2/TIPIN/PCNA/NUGGC/DNA2/BLM/RTF2
GO:0140053	mitochondrial gene expression	159	-0.388504494198302	-1.66432838189849	0.00023589253253117	0.00023589253253117	0.00503683564755008	MRPL9/MRPL33/WARS2/SARS2/MRPS2/MRPL15/MRPS22/CHCHD10/MRPL40/DROSHA/TRMT61B/MRPL1/MRPL14/YARS2/MRPS9/FOXO3/PUS1/MRPS28/FASTK/MRPL34/TBRG4/EARS2/MRPS24/MRPL41/MRPL38/C1QBP/MTG1/MRPS26/MRPL21/MRPS30/RPUSD4/MRPL39/DAP3/MRPL43/PPARGC1B/MRPL54/MRPL10/CDK5RAP1/MRPL11/GFM2/MRPL13/MTERF1/FASTKD1/MTIF3/PTCD3/MRPS27/MRPL47/AARS2/MRPL32/MTERF3/TRIT1/TFB2M/MTERF2/POLRMT/LRPPRC/NOA1/MRPL19/MRPL50/MRPL45/MRPS6/…
GO:0006691	leukotriene metabolic process	26	0.681270869166125	2.03237383409007	0.000237565473078918	0.000237565473078918	0.0050598115702315	ALOX12/PRG3/CYP4F2/ALOX5AP/TLR2/CYP4F12/ALOX5/GGTLC1/GGT1/GGTLC3/GGTLC2/CYP4F3
GO:1902969	mitotic DNA replication	14	0.790024227843477	2.01006782112743	0.000239051844298089	0.000239051844298089	0.00507870861926531	CDC45/BCL6/GINS1/RAD51/MCM4/MCM2/MCM6/BRCA2
GO:0002220	innate immune response activating cell surface receptor signaling pathway	56	0.533803113174871	1.83897234364995	0.000239710614978663	0.000239710614978663	0.00507997258532414	OAS1/LTF/IFI35/PIK3AP1/CD14/FFAR2/NOD2/LYN/LILRA2/NMI/TNFAIP3/NFKBIA/NINJ1/CYBA/EP300/TLR4/LY96/FCN1
GO:0050818	regulation of coagulation	48	0.56871617615994	1.91858526056877	0.000241112431440526	0.000241112431440526	0.00509693768313574	SERPING1/CEACAM1/ALOX12/TBXA2R/PLAUR/HPSE/ST3GAL4/PDGFA/PRKCD/EMILIN2/PLAU/TFPI/F12/PSEN1/USF1/ANXA2/ANXA5/EPHB2
GO:0048143	astrocyte activation	16	0.772903174545976	2.03497989517623	0.000242823574642287	0.000242823574642287	0.00512034104895088	GRN/LDLR/IL1B/C1QA/ADORA2A/C5AR1/APP/PSEN1/MT1X/AGER
GO:1901224	positive regulation of NIK/NF-kappaB signaling	56	0.533445298873393	1.83773965956037	0.000244108852612038	0.000244108852612038	0.00513467047168537	EIF2AK2/IFI35/IL18R1/MMP8/CD14/NOD2/LGALS9/RBCK1/TLR2/IL1B/TRIP6/CALR/NMI/APP/ACTN4/EP300/TLR4/RELA/TNFSF14/TLR9/LIMS1/ILK
GO:0060339	negative regulation of type I interferon-mediated signaling pathway	17	0.75858750213225	2.02601851912392	0.000248685559052825	0.000248685559052825	0.00521799063848984	OAS3/OAS1/USP18/ISG15/STAT2/ADAR/TREX1/NLRC5/SAMHD1/YTHDF3
GO:1901653	cellular response to peptide	268	0.359337618233991	1.58133322773183	0.000253701260187564	0.000253701260187564	0.00531008771485499	MZB1/FFAR3/CEACAM1/SOCS3/CACNA1A/CTSD/PPARG/STAT1/ITGB3/CYP1B1/CCNA2/FPR2/ARG1/SOCS1/AGTRAP/NOD2/IGF1/ICAM1/GRB10/SLC9A1/STAT3/POR/PKM/CHMP5/PRKCD/IL1B/GDF15/RAB13/LYN/SH2B2/FCGR2B/JAK3/FUT7/CFLAR/PXN/INHBA/APP/ZBTB7B/BCL2L11/NCOA1/CYBA/FOS/TLR4/CCND3/PSEN1/RELA/TIMELESS/ARHGEF2/ASS1/NCOA2/USF1/STAT5A/ROCK2/VIM/GPER1/GNAI2/CASP4/INHBB/GRB2/EPHB2/BGLAP/RAB8A/PCK2/NFKB1/JAK2/CDK5/PIP4K2C/TLR6/XBP1/…
GO:0098771	inorganic ion homeostasis	381	0.32882272691587	1.49767841551638	0.000263162226365259	0.000263162226365259	0.0054781609544054	LTF/LCN2/FAM20A/SCO2/ELANE/PML/CCR1/ADM/NTSR1/ITGB3/MT2A/GP1BB/SLC1A3/DISC1/S100A9/ALPL/S100A8/CYP4F2/TRPM2/SLC9A1/CXCL10/ATP1B2/JPH4/CYP4F12/EXT1/STEAP4/LYN/MICU1/NOL3/TMEM38A/ANKRD9/GP9/SNX10/SOD2/ATP2C2/ADORA2A/P2RX1/CALR/ABCB6/DDIT3/GRINA/BAK1/KCNJ2/TMEM165/P2RY6/BMP6/ATP2C1/F2RL3/APP/ATP6V0D1/AP3D1/TRPC6/SLC8A3/HSP90B1/ATP2B4/CYBA/PTPN6/ATOX1/ARF1/FTHL17/SLC39A7/PSEN1/PIK3CB/CHD7/FKBP1A/EPAS…
GO:2000147	positive regulation of cell motility	380	0.331824177841602	1.50999209670838	0.000263595772042961	0.000263595772042961	0.0054781609544054	MMP9/CD274/TNFAIP6/ANXA3/CCR1/ACTA2/GRN/ITGB3/CYP1B1/INSL3/FPR2/EGF/SELP/SPI1/C3AR1/FERMT3/CEACAM6/IGF1/ICAM1/STAT3/S100A11/CXCL10/MDK/LGALS9/SEMA4A/PDGFA/IL1B/PLAU/LYN/VIL1/MAP2K3/FGR/SOD2/TGFB1/C5AR1/TRIP6/CALR/FUT7/MYLK/ZC3H12A/SEMA4D/TWIST2/ADAM8/ABL2/VEGFA/P2RY6/VEGFC/DOCK4/APP/MIA3/DEFB1/CXCR2/RAC2/ACTN4/SEMA3B/PRKD2/NCKAP1L/CLASP1/ADAM17/IL1R1/RIPOR2/TLR4/PIK3CB/IL6R/NEDD9/ARHGEF2/TNFSF14/…
GO:0010631	epithelial cell migration	205	0.382452646834259	1.6339914727773	0.000264316334140596	0.000264316334140596	0.0054781609544054	MMP9/CEACAM1/JUP/ANXA3/GRN/PPARG/ITGB3/CYP1B1/GADD45A/INSL3/LRG1/S100A9/EGF/TBXA2R/S100A12/SP100/ARSB/SEMA4A/RAB13/VIL1/MAP2K3/ACVRL1/LGALS8/TGFB1/CALR/PXN/ZC3H12A/VEGFA/VEGFC/NF1/MIA3/ATP2B4/S100A2/PRKD2/CLASP1/ADAM17/PIK3CB/CORO1B/RRAS/STAT5A/GLIPR2/PLPP3/ROCK2/PTK2B/HSPB1/RIN2/NOTCH1/PTEN/SPARC/ZEB2/PRCP/MECP2/MYH9/MAP4K4/RAC1/PKN1/CORO1A/HIF1A/SRC
GO:0090132	epithelium migration	205	0.382452646834259	1.6339914727773	0.000264316334140596	0.000264316334140596	0.0054781609544054	MMP9/CEACAM1/JUP/ANXA3/GRN/PPARG/ITGB3/CYP1B1/GADD45A/INSL3/LRG1/S100A9/EGF/TBXA2R/S100A12/SP100/ARSB/SEMA4A/RAB13/VIL1/MAP2K3/ACVRL1/LGALS8/TGFB1/CALR/PXN/ZC3H12A/VEGFA/VEGFC/NF1/MIA3/ATP2B4/S100A2/PRKD2/CLASP1/ADAM17/PIK3CB/CORO1B/RRAS/STAT5A/GLIPR2/PLPP3/ROCK2/PTK2B/HSPB1/RIN2/NOTCH1/PTEN/SPARC/ZEB2/PRCP/MECP2/MYH9/MAP4K4/RAC1/PKN1/CORO1A/HIF1A/SRC
GO:0006956	complement activation	36	0.627590537078656	1.99640837830798	0.000267416295997408	0.000267416295997408	0.0055288919940106	SERPING1/C1QB/CLU/CR1/CR1L/C2/IL1B/C1QA/C4BPA/C1RL/CD55/C1R/CD59/C4A/FCN1
GO:0051225	spindle assembly	116	0.445317492682221	1.76602079331617	0.000272761700228872	0.000272761700228872	0.00562568823650432	BIRC5/CCNB2/MYBL2/TPX2/KIFC1/SPAG5/HSPA1B/PRC1/NDC80/CHMP5/HSPA1A/AURKA/HAUS4/KIF11/CDCA8/CDC20/NEK6/ASPM/CLASP1/KPNB1/GOLGA2/PLK1/CSNK1D/CEP63/KIF23/STIL/KIF4A/KIF15/CHMP2A/TUBB1/NEK2/AURKB/CHMP4B/TUBB8/NCOR1
GO:0061024	membrane organization	645	0.294527132334429	1.3989771830035	0.000276990812014541	0.000276990812014541	0.00569684800346453	PLSCR1/RTP4/OTOF/AGRN/CLU/NECTIN2/FCGR1A/CR1/TIMM10/LMNB1/RAB20/TOR1B/ABCA1/GRAMD1B/DHCR24/S100A9/CEP55/MVB12A/UGCG/FOLR3/ATP9A/ITGAM/SLC9A1/GSN/NAPA/ANKFY1/CHMP5/TOM1/FLOT1/PRKCD/HSPA1A/RAB13/STX11/FCGR2B/OSBPL2/SAMD9/ASAP1/SLC25A4/MYOF/ITGB2/RHOT1/CETP/MARCO/SEC24D/LLCFC1/PARP11/BAK1/CNP/ATP2C1/GRAMD1A/FA2H/AP3D1/CD300A/MIA3/SEC23B/BCL2L11/MAFB/TSPO/CASP7/NEK6/LPCAT2/LRRC4/RILPL1/SH3GLB1/EPB41L…
GO:0055080	monoatomic cation homeostasis	429	0.326257044921051	1.49592968056954	0.000277555980896474	0.000277555980896474	0.00569684800346453	LTF/LCN2/FAM20A/SCO2/ELANE/PML/CCR1/ADM/GRN/RAB20/NTSR1/ITGB3/MT2A/GP1BB/SLC1A3/DISC1/S100A9/ALPL/CLIC4/S100A8/CYP4F2/MAFG/TRPM2/SLC9A1/CXCL10/ATP1B2/JPH4/CYP4F12/EXT1/STEAP4/LYN/MICU1/NOL3/TMEM38A/ANKRD9/GP9/SNX10/SOD2/ATP2C2/ADORA2A/P2RX1/CALR/ABCB6/DDIT3/GRINA/BAK1/KCNJ2/TMEM165/P2RY6/BMP6/ATP2C1/F2RL3/APP/ATP6V0D1/AP3D1/TRPC6/SLC8A3/HSP90B1/ATP2B4/CYBA/PTPN6/ATOX1/ARF1/FTHL17/SLC39A7/PSEN1/PI…
GO:0014002	astrocyte development	28	0.667031032294461	1.99700629576726	0.000279080562072933	0.000279080562072933	0.00571430400806847	GRN/S100A9/S100A8/LDLR/IL1B/C1QA/ADORA2A/C5AR1/APP/NF1/TLR4/PSEN1/VIM/MT1X/AGER
GO:0046209	nitric oxide metabolic process	60	0.549201230568268	1.92595148126463	0.000280432235877825	0.000280432235877825	0.00572814405966804	CLU/DDAH2/MMP8/CYP1B1/GCH1/PTX3/POR/TLR2/IL1B/SOD2/IL10/ZC3H12A/TSPO/ATP2B4/GLA/ARG2/CYB5R3/TLR4/ASS1/TICAM1/ROCK2/PTK2B/TMEM106A/DNM2/JAK2/TLR6/HSP90AB1/RAC1
GO:0043281	regulation of cysteine-type endopeptidase activity involved in apoptotic process	163	0.399320240218979	1.66599158451438	0.000281199707609978	0.000281199707609978	0.00573001327273064	IFI6/BIRC5/MMP9/PML/LAMP3/NAIP/CTSD/PPARG/CARD16/DHCR24/S100A9/TNFSF15/PLAUR/S100A8/TNFSF10/GSN/POR/LGALS9/NLRC4/CASP1/VIL1/NOL3/ADORA2A/P2RX1/BEX3/SFN/BAK1/VEGFA/BCL2L11/HIP1/CASP10/TNFSF14/HGF/GAS6/GPER1/APAF1/MICAL1/VCP/CDKN2D/NLRP3/RPS6KA1/ATP2A3/NLRP12/JAK2/FAS
GO:0001774	microglial cell activation	35	0.614885949976801	1.94651465776536	0.000288893340699606	0.000288893340699606	0.0058726696267927	CLU/GRN/MMP8/AZU1/CST7/LDLR/ITGAM/TLR2/C1QA/IFNGR2/C5AR1/ITGB2/APP/TLR9/STAP1/JAK2/AGER/LRRK2
GO:0002183	cytoplasmic translational initiation	35	-0.594004804926102	-1.91219106767971	0.000290910228228445	0.000290910228228445	0.00589952170214976	NCK1/METTL3/EIF3I/EIF4G1/SH3BGRL/EIF5/EIF3J/EIF3G/EIF3M/EIF2D/NCBP1/EIF3K/EIF4A2/EIF3D/NCBP2/RBM4/EIF3H/EIF3F/RPL13A/EIF3L/EIF3E
GO:0006809	nitric oxide biosynthetic process	56	0.528960682593348	1.82228998325213	0.000301286102780201	0.000301286102780201	0.00609535733121205	CLU/DDAH2/MMP8/CYP1B1/GCH1/PTX3/IL1B/SOD2/IL10/ZC3H12A/TSPO/ATP2B4/GLA/ARG2/CYB5R3/TLR4/ASS1/TICAM1/ROCK2/PTK2B/DNM2/JAK2/TLR6/HSP90AB1/RAC1
GO:0051345	positive regulation of hydrolase activity	421	0.322892106135656	1.47900048084035	0.000305004483793142	0.000305004483793142	0.00615589250121849	AIM2/AGRN/PML/CR1/SIPA1L2/GRN/CTSD/PPARG/IFI16/PRTN3/S100A9/AKIRIN2/CCL2/ASPH/TNFSF15/TBC1D8/S100A8/TNFSF10/GSN/STAT3/LGALS9/RGL4/NLRC4/GNA15/CASP1/PRKCD/HSPA1A/LYN/RGL1/HMGB2/RASGEF1A/RALGAPA2/ASAP1/C5AR1/P2RX1/ANG/BEX3/SEMA4D/BAK1/ABL2/VEGFA/CDKL5/ITGA1/P2RY6/CCL25/NF1/CD300A/RHOG/PSME2/BCL2L11/FLCN/HIP1/PLEK/NCSTN/PRKD2/RAPGEF3/TANK/ABR/GMIP/RGP1/SRGAP2/CASP10/NEDD9/VAV1/TBC1D2/NR1H2/TBC1D7/PC…
GO:0001889	liver development	95	0.465204745823219	1.77300970322249	0.000308708518547604	0.000308708518547604	0.00621585123106353	TYMS/CEACAM1/UPB1/ARG1/HLX/E2F7/MDK/SLC7A5/TGFA/AURKA/SOD2/IL10/CFLAR/TNFAIP3/NF1/PNPT1/CEBPB/PRMT5/RELA/CIT/HGF/ASS1/PCNA/NOTCH1/EZH2/RPS6KA1/CPT1A/PCK2/XBP1/IGF2R/NOTCH2/HMOX1/RHBDD3/JUN/ACO2/UPF2
GO:0097530	granulocyte migration	113	0.448180355709939	1.7686443053858	0.000313254395236979	0.000313254395236979	0.00629243613081414	CD177/TNFAIP6/FCER1G/PRTN3/S100A9/CCL2/S100A12/S100A8/C3AR1/NOD2/CXCL10/MDK/BST1/CXCR1/IL17RA/IL1B/MYD88/C5AR1/ITGB2/FUT7/ADAM8/ITGA1/CCL25/CD300A/CXCR2/ADGRE2/RAC2/PPIB/NCKAP1L/IL1R1/CXCL2/RIPOR2/VAV1/JAM3/PF4
GO:0097696	receptor signaling pathway via STAT	115	0.439055571268138	1.74070008392913	0.000316824196534134	0.000316824196534134	0.00634909855590241	PARP9/SOCS3/PPARG/STAT1/CYP1B1/GADD45A/PARP14/STAT2/EGF/OSM/CCL2/BCL3/SOCS1/CSF2RB/PRL/IGF1/STAT3/LYN/IL10RB/TGFB1/JAK3/NMI/IL10/CD300A/TNFRSF1A/IFNAR1/IL6R/STAT5A/IFNAR2/PTK2B/NOTCH1/EPHB2/CSF2RA/TYK2/IFNA4/JAK2/CDK5/IL6ST/HCLS1
GO:0009991	response to extracellular stimulus	367	0.330518539422642	1.49732170532955	0.000320695180096606	0.000320695180096606	0.00641151510754213	MPO/TYMS/EIF2AK2/UPP1/ADM/ACSL1/MAPK14/PPARG/STAT1/CYP1B1/PLIN3/IFI16/CBS/ALPL/ARG1/TBXA2R/KPTN/AOC1/IGFBP2/TRIM25/LDLR/PRL/GAS2L1/NOD2/SLC6A19/ARSB/CXCL10/POR/SLC7A5/ATF3/GDF15/CDKN1A/RRAGD/LYN/F5/SOD2/G6PD/DDIT3/ADORA2B/FADS1/SLC6A4/ZC3H12A/DSC2/ATG7/RRAGC/RALB/FLCN/ZFP36/NCOA1/TSPO/ASNS/CYBA/PLIN2/SH3GLB1/FOS/GSDMD/MTMR3/ASS1/NR1H2/USF1/NPRL3/GAS6/FOLR1/GNAI2/FES/DCPS/APAF1/INHBB/STK24/MAP1LC3…
GO:0051346	negative regulation of hydrolase activity	216	0.384585040216242	1.65032792686533	0.00032733688998426	0.00032733688998426	0.00652890148617523	SERPING1/IFI6/LTF/BIRC5/MMP9/CR1/LAMP3/NAIP/SLPI/CST7/IFI16/CARD16/DHCR24/PTX3/PLAUR/SORT1/WFDC3/SERPINA1/TIMP2/POR/SERPINB1/STYXL1/VIL1/NOL3/ADORA2A/ANXA8L1/SFN/TFPI/SEMA4D/TIMP1/VEGFA/APP/MASTL/GAPDH/NCKAP1L/GMIP/RENBP/PLXNB3/SERPINB8/CSTL1/TNFSF14/FKBP1A/HGF/GAS6/ROCK2/GNAI2/COL7A1/EGLN1/MICAL1/CDKN2D/RPS6KA1/TMBIM6
GO:0106106	cold-induced thermogenesis	113	0.446845485827916	1.76337653765526	0.000329850418080213	0.000329850418080213	0.00656359134371127	G0S2/LCN2/IL18R1/ACSL1/MAP2K6/PLAC8/ALPL/GRB10/GADD45G/IL4R/DDIT3/FABP5/KDM6B/VEGFA/ZBTB7B/IRF4/FLCN/CPT2/ACTN3/BSCL2/IGF2BP2/CEBPB/ADAM17/TLR4/NR1H2/EPAS1/SLC25A44/DECR1/ACOT13/NOTCH1/MFN2/ZNF516/JAK2/GNAS/CNOT3/TLE3/TFE3/RBPJ/CAV1/NRDC/PLCL2/LEPR/FH
GO:0002456	T cell mediated immunity	99	0.451086712019309	1.72584333031408	0.000334884721736968	0.000334884721736968	0.0066481613808648	RSAD2/HLA-B/CEACAM1/NECTIN2/IL18R1/CR1/CR1L/ARG1/NOD2/TAP2/UNC93B1/MICB/IL1B/C4BPA/FCGR2B/FUT7/WAS/TREX1/MR1/CD55/LILRB4/NCKAP1L/HLA-A/IL1R1/TNFRSF1B/HLA-C/LILRB1/HLA-F/PRF1/DENND1B/HLA-G/SASH3/RIPK3/NLRP3/NFKBIZ/BTN3A2/FBXO38/FZD5/AGER/RAB27A/CD70/HLA-E
GO:0046135	pyrimidine nucleoside catabolic process	12	0.801716670700243	1.97956466507118	0.000343940504162435	0.000343940504162435	0.00681198445651768	UPP1/UPB1/APOBEC3B/APOBEC3A/CDA/DPYD/CDADC1/APOBEC3G/APOBEC3F/APOBEC3C/APOBEC3H
GO:1901991	negative regulation of mitotic cell cycle phase transition	159	0.410439144197398	1.70343469821549	0.000356123678420974	0.000356123678420974	0.00703683960820539	BIRC5/CDK5RAP2/CDT1/BUB1/PML/CCNB1/GTSE1/DTL/SPC25/CCL2/ZWINT/CDK1/TRIP13/CENPF/CHEK1/SPC24/E2F7/NDC80/CLSPN/CDKN1A/GFI1B/BTN2A2/TREX1/INHBA/BRCA1/CTDSPL/CDCA8/CDC20/BUB1B/INTS3/PLK1/NBN/DUSP1/MAD2L1BP/CDC14B/TAOK3/EZH2/AURKB/DCUN1D3/MAD2L2/WAC/PTEN/SDE2
GO:0030490	maturation of SSU-rRNA	52	-0.534594710013975	-1.86047678737869	0.000363029987700482	0.000363029987700482	0.00715662298886653	ERCC2/GTF2H5/RIOK2/SRFBP1/SNU13/LSM6/NGDN/KRI1/DCAF13/IMP3/NOL11/ABT1/UTP25/WDR43/RPS19/TBL3/RPS28/RPS16/RPS8/NAT10/RPS21/RPS14
GO:0080164	regulation of nitric oxide metabolic process	48	0.561365353791644	1.89378698677234	0.000364983822750481	0.000364983822750481	0.00717844602420228	CLU/DDAH2/MMP8/PTX3/IL1B/SOD2/IL10/ZC3H12A/TSPO/ATP2B4/GLA/TLR4/ASS1/TICAM1/ROCK2/PTK2B/TMEM106A/DNM2/JAK2/TLR6/HSP90AB1/RAC1/CAV1
GO:0006413	translational initiation	111	-0.421365366638707	-1.70784893549838	0.000373246466066241	0.000373246466066241	0.00732396147960878	DDX3X/NCK1/METTL3/FECH/EIF3I/EIF4G1/DDX1/EIF2B1/PAIP2B/SH3BGRL/EIF4EBP2/PAIP1/EIF5/PAIP2/EIF3J/IMPACT/NCK2/KLHL25/CCL5/EIF3G/LTO1/ABCE1/KHDRBS1/BZW2/MTIF3/TMED2/EIF3M/EIF4EBP1/EIF4E2/EIF2A/EIF2D/NCBP1/EIF3K/EIF4A2/EIF2S1/BANK1/EIF1AX/RPS6KB1/EIF3D/EIF4B/HABP4/BZW1/NCBP2/RBM4/EIF3H/NPM1/EIF3F/RPS5/RPL13A/EIF3L/EIF3E/RPS3/RPS17/RPS3A
GO:0010810	regulation of cell-substrate adhesion	151	0.408270670825367	1.67645879025954	0.000375548829937568	0.000375548829937568	0.00735212040230276	GBP1/JUP/OLFM4/ITGB3/DISC1/BCL6/CEACAM6/SLC9A1/MDK/BST1/TLN1/PLAU/ACVRL1/CALR/DUSP3/VEGFA/CCL25/NF1/RAC2/ACTN4/CLASP1/PIK3CB/UNC13D/NEDD9/RRAS/LIMS1/ROCK2/PTK2B/ILK/RIN2/PTPRJ/NOTCH1/ARHGAP6/RSU1/PREX1/DNM2/EFEMP2/PTEN/JAK2/CDKN2A/MAP4K4/RAC1/SRC/POLDIP2/CRK/ADAM15/WASHC2C/VCL/MYADM/FMN1/FAM107A/GSK3B/HSD17B12/PTPRA/ITGA5/STK4/THBS1/BCAS3/DAPK3/P4HB/PEAK1/RHOA
GO:0002367	cytokine production involved in immune response	101	0.460358131002941	1.76607283482407	0.000378969348357414	0.000378969348357414	0.00740198923677482	RSAD2/FFAR3/IL18R1/IRAK3/FFAR2/ARG1/BST2/BCL6/NOD2/SLC7A5/IL1B/MYD88/TGFB1/JAK3/IL10/TRIM6/CD55/LILRB4/HLA-A/LITAF/IL1R1/TLR4/TNFRSF1B/LILRB1/TLR9/UBE2J1/TICAM1/HLA-F/DENND1B/HLA-G/SASH3/BTK/NLRP3
GO:0001667	ameboidal-type cell migration	283	0.351200450229602	1.55821555791685	0.000381550245768125	0.000381550245768125	0.00743526710023161	MMP9/CEACAM1/JUP/ANXA3/PML/ACTA2/GRN/PPARG/ITGB3/CYP1B1/GADD45A/INSL3/LRG1/S100A9/EGF/TBXA2R/S100A12/SP100/ARSB/SEMA4A/RAB13/VIL1/MAP2K3/ACVRL1/LGALS8/TGFB1/PDLIM1/CALR/PXN/ZC3H12A/SEMA4D/TIMP1/VEGFA/VEGFC/NF1/MIA3/ATP2B4/S100A2/SEMA3B/PRKD2/CAP1/CLASP1/ADAM17/PIK3CB/SRGAP2/CORO1B/ACVR1B/RRAS/STAT5A/FOLR1/SEMA4B/GLIPR2/PLPP3/ROCK2/PTK2B/HSPB1/ILK/RIN2/NOTCH1/YTHDF3/ITGB4/PTEN/SPARC/ZEB2/PRCP/MECP…
GO:0031100	animal organ regeneration	46	0.56881798657735	1.90435878116739	0.000384930854076327	0.000384930854076327	0.00747152450825777	TYMS/ANXA3/ADM/CCNA2/CDK1/SLC7A5/AURKA/IL10/BAK1/PNPT1/CEBPB/PRMT5/LCP1/HGF/PTPRU/GAS6/PCNA/NOTCH1/EZH2/CPT1A
GO:0031667	response to nutrient levels	345	0.338395536759104	1.52660580660562	0.000385858295120563	0.000385858295120563	0.00747152450825777	MPO/TYMS/EIF2AK2/UPP1/ADM/ACSL1/MAPK14/PPARG/STAT1/CYP1B1/PLIN3/IFI16/CBS/ALPL/ARG1/TBXA2R/KPTN/AOC1/IGFBP2/TRIM25/LDLR/PRL/GAS2L1/NOD2/SLC6A19/ARSB/CXCL10/POR/SLC7A5/ATF3/GDF15/CDKN1A/RRAGD/F5/SOD2/G6PD/DDIT3/FADS1/SLC6A4/ZC3H12A/DSC2/ATG7/RRAGC/RALB/FLCN/ZFP36/NCOA1/TSPO/ASNS/CYBA/PLIN2/SH3GLB1/FOS/MTMR3/ASS1/NR1H2/USF1/NPRL3/GAS6/FOLR1/GNAI2/FES/DCPS/APAF1/INHBB/STK24/MAP1LC3B/SESN2/CDKN2D/LAR…
GO:0002446	neutrophil mediated immunity	30	0.634006045162865	1.9300732887777	0.000386055053754633	0.000386055053754633	0.00747152450825777	CD177/ELANE/ANXA3/AZU1/CTSG/ARG1/SPI1/ITGAM/MYD88/STXBP2/ITGB2
GO:1901990	regulation of mitotic cell cycle phase transition	291	0.348045617057495	1.54706532545801	0.00039123137149149	0.00039123137149149	0.00755445686277658	BIRC5/CDCA5/CDK5RAP2/CDT1/BUB1/PML/CCNB1/UBE2C/GTSE1/E2F1/DTL/SPC25/CCL2/ZWINT/CDK1/TRIP13/CENPF/CHEK1/KIF14/SPC24/E2F7/NDC80/CLSPN/CDC25A/CDKN1A/GFI1B/DLGAP5/AURKA/SMARCD3/BTN2A2/TREX1/INHBA/MAP3K20/BRCA1/APP/ESPL1/CTDSPL/CDCA8/CDC20/PSME2/TMOD3/NEK6/BUB1B/INTS3/PTPN6/PLK1/BRD4/ADAM17/CCND3/NBN/DUSP1/MAD2L1BP/STIL/CDC14B/ARID1A/RRM2/TAOK3/EZH2/CDKN2D/AURKB/TFDP1/DCUN1D3/MAD2L2/WAC/PTEN/SDE2/MECP…
GO:0002768	immune response-regulating cell surface receptor signaling pathway	260	0.354889826765844	1.55429363647036	0.000398755051712481	0.000398755051712481	0.00768223548191533	OAS1/LTF/PLSCR1/GBP1/CEACAM1/IFI35/CD38/NECTIN2/FCGR1A/CR1/PIK3AP1/BMX/FCER1G/CLEC4D/CD14/FFAR2/FPR2/C3AR1/NOD2/FPR1/CLEC4E/RBCK1/PRKCD/MICB/LYN/SH2B2/ELF1/FCGR2B/FCGR3A/FGR/LILRA2/C5AR1/NMI/DUSP3/BTN2A2/LILRA4/ZC3H12A/TNFAIP3/HCK/BTN3A1/CD300A/NFKBIA/NINJ1/CYBA/PRKD2/LILRB4/NCKAP1L/HLA-A/PTPN6/LCP2/EP300/TLR4/PSEN1/RELA/LILRB1/LY96/LAT2/VAV1/LILRB2/KLHL6/RNF31/FCN1/DENND1B/HLA-G/PRAM1/PTPRJ/BTN2…
GO:0002700	regulation of production of molecular mediator of immune response	152	0.405679044670519	1.66884098539737	0.000421001410959699	0.000421001410959699	0.00809243194285345	RSAD2/MZB1/FFAR3/IL18R1/CR1/IRAK3/FFAR2/ARG1/BST2/BCL6/NOD2/IL4R/CGAS/SLC7A5/IL1B/MYD88/FCGR2B/TGFB1/JAK3/IL10/TREX1/TRIM6/CD55/SLC15A4/LILRB4/HLA-A/LITAF/IL1R1/TLR4/TNFRSF1B/LILRB1/TLR9/TNFSF13/UBE2J1/RBP4/TICAM1/HLA-F/DENND1B/HLA-G/SASH3/BTK/EPHB2/NLRP3/TMBIM6/MAD2L2/FZD5/XBP1/HK1/PKN1/HLA-E/PYCARD
GO:0071496	cellular response to external stimulus	263	0.355842392590371	1.56158874077884	0.000431602359004298	0.000431602359004298	0.00827743223877497	EIF2AK2/UPP1/ITGB3/GADD45A/PLIN3/TLR5/IFI16/CBS/KPTN/AOC1/CHEK1/GAS2L1/SLC9A1/IRF1/SLC7A5/CASP1/ATF3/IL1B/CDKN1A/MYD88/RRAGD/LYN/CNN2/ADORA2B/FADS1/LTBR/ZC3H12A/DSC2/BAK1/ATG7/KCNJ2/BMP6/RRAGC/CDA/CASP5/PDE2A/RALB/FLCN/NCOA1/ASNS/CYBA/PLIN2/SH3GLB1/FOS/TNFRSF1A/GSDMD/MTMR3/TLR4/TNFSF14/USF1/NPRL3/GAS6/FOLR1/FES/DCPS/INHBB/STK24/MAP1LC3B/SESN2/LAMP2/BGLAP/ZFYVE1/SREBF2/NFKB1/TLR8/WIPI1/TFEB/PRKAG2…
GO:0120161	regulation of cold-induced thermogenesis	112	0.442324242565881	1.74377172538734	0.000442104285807172	0.000442104285807172	0.00845970253915922	G0S2/LCN2/IL18R1/ACSL1/MAP2K6/PLAC8/ALPL/GRB10/GADD45G/IL4R/DDIT3/FABP5/KDM6B/VEGFA/ZBTB7B/IRF4/FLCN/CPT2/ACTN3/BSCL2/CEBPB/ADAM17/TLR4/NR1H2/EPAS1/SLC25A44/DECR1/ACOT13/NOTCH1/MFN2/ZNF516/JAK2/GNAS/CNOT3/TLE3/TFE3/RBPJ/CAV1/NRDC/PLCL2/LEPR/FH
GO:0043069	negative regulation of programmed cell death	673	0.29285669649043	1.39224431529005	0.00045615053281143	0.00045615053281143	0.00870620149361033	IFIT3/MPO/TXNDC5/IFI6/LTF/BIRC5/IRF7/MMP9/EIF2AK2/CD38/SOCS3/CLU/DDAH2/LAMP3/NAIP/GRN/NTSR1/AZU1/CTNNA1/INSL3/ALOX12/PLAC8/CARD16/DHCR24/CBS/CCL2/CDK1/CTTN/BCL3/PLAUR/BCL6/CEACAM6/FHL2/KIF14/HSPA1B/NOD2/IGF1/ICAM1/SLC9A1/MDK/POR/RBCK1/ADAR/CLEC5A/PROK2/SLC7A5/PTCRA/TGFA/PRKCD/IL1B/HSPA1A/VIL1/HMGB2/NOL3/AURKA/PIM3/MITF/SOD2/ADORA2A/ANXA4/JAK3/SLC25A4/DNAJC5/SFN/IL10/GRINA/CFLAR/ZC3H12A/ENO1/HTATI…
GO:0031638	zymogen activation	47	0.555687509831997	1.86801731752982	0.000457040442248077	0.000457040442248077	0.00870620149361033	IFI16/DHCR24/ASPH/PLAUR/NLRC4/PLAU/C1RL/GGT1/ENO1/BAK1/F12/C1R/VSIR/ANXA2/APAF1/RUNX1/FURIN/CTSL/PYCARD/CASP9/FADD/NLRP6/CTSZ/SERPINE2/PLGRKT/THBS1/CIDEB
GO:0045727	positive regulation of translation	123	-0.392833596552492	-1.61999921316395	0.000460448526008843	0.000460448526008843	0.00875145617169981	DHX36/C1QBP/SH3BGRL/GUF1/PAIP1/GCN1/RPUSD4/TENT4B/IMPACT/FXR1/CDK5RAP1/UCN/NCK2/HNRNPU/CCL5/BARHL2/PABPC1/KHDRBS1/RPS27L/MRPS27/JMJD4/TENT4A/ZCCHC4/LARP4/YBX1/FASTKD2/RPS6KB1/METTL8/EIF3D/HABP4/SERP1/RBM4/USP16/CIRBP/TRMT10C/NPM1/EIF5A2/RBM3/RPS4X/CD28/PTAFR/NAT10/EEF2/EIF3E/RPL5/PASK/RPL26
GO:1904667	negative regulation of ubiquitin protein ligase activity	11	-0.780443922223541	-1.91386342772727	0.000463957349364181	0.000463957349364181	0.00879841877882903	RPS15/RPL37/RPL11/RPS20/RPL5/RPL23/RPS7
GO:0061008	hepaticobiliary system development	97	0.46133464034765	1.76025389061265	0.00046729879471142	0.00046729879471142	0.00884200468470646	TYMS/CEACAM1/UPB1/ARG1/HLX/E2F7/MDK/SLC7A5/TGFA/AURKA/SOD2/IL10/CFLAR/TNFAIP3/NF1/PNPT1/CEBPB/PRMT5/RELA/CIT/HGF/ASS1/PCNA/NOTCH1/EZH2/RPS6KA1/CPT1A/PCK2/XBP1/IGF2R/NOTCH2/HMOX1/RHBDD3/JUN/ACO2/UPF2
GO:0070664	negative regulation of leukocyte proliferation	70	0.49848253922252	1.80101859356687	0.000484989184206207	0.000484989184206207	0.00915629562867797	CD274/CR1/ARG1/BCL6/LGALS9C/LGALS9/LYN/FCGR2B/RASSF5/IL10/BTN2A2/TNFAIP3/NF1/CD300A/ZBTB7B/LILRB4/PRKAR1A/PTPN6/ARG2/TNFRSF13B/CEBPB/LILRB1/LILRB2/VSIR/HLA-G/BTK/MNDA/PKN1/INPP5D/PAWR/TMEM131L
GO:1905954	positive regulation of lipid localization	80	0.485931945684265	1.79246556671551	0.000488734274431738	0.000488734274431738	0.00920649616841821	RETN/ACSL1/PPARG/NTSR1/MAP2K6/ABCA1/PLIN3/CYP4F2/CES1/PRKCD/IL1B/EHD1/ABCA13/CETP/ZC3H12A/BMP6/NFKBIA/PLIN2/ABCG1/NR1H2/DENND5B/ANXA2/ABCA7/SREBF2/NFKB1
GO:0001906	cell killing	136	0.41488690223727	1.68340497863102	0.000494766788836416	0.000494766788836416	0.00929946773369041	LTF/HLA-B/CEACAM1/NECTIN2/FCGR1A/ELANE/CR1/AZU1/DEFA4/DEFA3/CR1L/CTSG/ARG1/S100A12/SPI1/RNF19B/ITGAM/ICAM1/PGLYRP1/LGALS9/IL18RAP/TAP2/MICB/MYD88/STXBP2/FCGR2B/FCGR3A/TGFB1/LAG3/MR1/CD55/GAPDH/NCKAP1L/HLA-A/PTPN6/CD59/HLA-C/UNC13D/LILRB1/VAV1/HLA-F/PRF1/TUBB4B/HLA-G/RIPK3/STAP1/LAMP1
GO:1900246	positive regulation of RIG-I signaling pathway	9	0.837523296496442	1.94126517954828	0.000499958612165025	0.000499958612165025	0.00937587856873468	OASL/DDX60/DHX58
GO:0010952	positive regulation of peptidase activity	141	0.405400170939677	1.6557142262528	0.00050104424960325	0.00050104424960325	0.00937587856873468	AIM2/PML/CR1/GRN/CTSD/PPARG/IFI16/S100A9/AKIRIN2/ASPH/TNFSF15/S100A8/TNFSF10/GSN/STAT3/LGALS9/NLRC4/CASP1/LYN/P2RX1/BEX3/BAK1/PSME2/BCL2L11/HIP1/NCSTN/TANK/CASP10/ROCK2/GPER1/VSIR/APAF1/VCP/NLRP3/ATP2A3/NLRP12/JAK2/FAS/MEFV/AGER/CTSL/PYCARD/APH1A/CASP9/FADD/PSME1/CRADD/NLRP6/CARD8/MAP3K5/AIFM1/SYK/APH1B/NLRP2/PSME3/F2R/CIDEB/CLDN4/DAP
GO:0030193	regulation of blood coagulation	45	0.564511186856937	1.87081464226085	0.00050632870831128	0.00050632870831128	0.00943311761256389	SERPING1/CEACAM1/ALOX12/TBXA2R/PLAUR/HPSE/ST3GAL4/PDGFA/PRKCD/EMILIN2/PLAU/TFPI/F12/USF1/ANXA2/EPHB2
GO:1900046	regulation of hemostasis	45	0.564511186856937	1.87081464226085	0.00050632870831128	0.00050632870831128	0.00943311761256389	SERPING1/CEACAM1/ALOX12/TBXA2R/PLAUR/HPSE/ST3GAL4/PDGFA/PRKCD/EMILIN2/PLAU/TFPI/F12/USF1/ANXA2/EPHB2
GO:0002924	negative regulation of humoral immune response mediated by circulating immunoglobulin	9	0.836613494652198	1.93915638251791	0.000509481348153568	0.000509481348153568	0.0094710371576193	CR1/CR1L/C4BPA/FCGR2B/PTPN6
GO:0043154	negative regulation of cysteine-type endopeptidase activity involved in apoptotic process	65	0.501208499350871	1.79837044019562	0.000513062300089288	0.000513062300089288	0.00951625586262949	IFI6/BIRC5/MMP9/LAMP3/NAIP/CARD16/DHCR24/PLAUR/POR/VIL1/NOL3/ADORA2A/SFN/VEGFA/TNFSF14/HGF/GAS6/MICAL1/CDKN2D/RPS6KA1
GO:1902731	negative regulation of chondrocyte proliferation	3	-0.970309261248129	-1.66717996512548	0.000514159061943386	0.000514159061943386	0.00951625586262949	SMAD7/CCN3
GO:0050830	defense response to Gram-positive bacterium	60	0.53715931025338	1.88372259870416	0.000519942445875926	0.000519942445875926	0.00958569815687242	RNASE1/CAMP/GBP2/DEFA4/DEFA3/CTSG/GBP6/NOD2/PGLYRP1/TLR2/GBP4/IL1B/MYD88/HMGB2/FGR/C5AR1/ANG/MR1/DEFB1/HLA-A/GSDMD/ADAM17
GO:0032720	negative regulation of tumor necrosis factor production	48	0.555311108056346	1.87336276267161	0.000520172618223426	0.000520172618223426	0.00958569815687242	BPI/IRAK3/BCL3/NOD2/IGF1/LGALS9/IL10/LILRA4/ZC3H12A/TNFAIP3/ELF4/TSPO/LILRB4/PTPN6/ARG2/TLR4/LILRB1/GAS6/VSIR
GO:2001236	regulation of extrinsic apoptotic signaling pathway	119	0.431551801766085	1.7165983632302	0.000535914390038009	0.000535914390038009	0.00984241831779792	IFI6/G0S2/PML/CTNNA1/CTTN/HSPA1B/IGF1/ICAM1/TNFSF10/SP100/ITM2C/RBCK1/ATF3/IL1B/HSPA1A/HMGB2/NOL3/LTBR/CFLAR/INHBA/TNFAIP3/BRCA1/NF1/ITPRIP/TCF7L2/RELA/STK3/ARHGEF2/HGF/PF4/LMNA/GPER1/DEDD2
GO:0043068	positive regulation of programmed cell death	415	0.321883265582139	1.47445035072347	0.000536425853679561	0.000536425853679561	0.00984241831779792	G0S2/MMP9/IFIT2/CD274/ZBP1/CLU/PML/VNN1/ADM/MYBL2/GRN/CTSD/PPARG/NTSR1/MAP2K6/CYP1B1/GADD45A/CTNNA1/E2F1/S100A9/CCL2/BCL6/S100A8/GADD45B/ITGAM/TNFSF10/SLC9A1/GSN/GADD45G/ITM2C/LGALS9/RBCK1/STYXL1/NLRC4/ATF3/PRKCD/CDKN1A/EMILIN2/HCAR2/LYN/SOD2/ADORA2A/LGALS1/DDIT3/IL10/LTBR/CFLAR/ZC3H12A/HTATIP2/BAK1/FBH1/ADAM8/ATG7/INHBA/MAP3K20/ITGA1/PIAS4/NF1/CXCR2/BCL2L11/FLCN/NCOA1/TSPO/TNFRSF1A/MELK/PSEN1/TN…
GO:0045637	regulation of myeloid cell differentiation	156	0.406454733889396	1.67122719650993	0.000538858974598657	0.000538858974598657	0.00985748920424337	ISG15/LTF/IRF7/CEACAM1/TNFAIP6/CCR1/MAPK14/STAT1/SPI1/LILRB3/HSPA1B/FSTL3/STAT3/HSPA1A/LYN/HMGB2/MITF/TGFB1/HMGB3/INHBA/TRIB1/NF1/NFKBIA/PAF1/MAFB/ZFP36/LILRB4/FOS/NCKAP1L/CEBPB/TLR4/LILRB1/NEDD9/ACVR1B/RASSF2/PF4/PTK2B/FES/CTNNB1/BGLAP/EVI2B/GPR137/RUNX1/CNOT4/CSF3R/HCLS1/HIF1A/INPP5D/TAL1/TFE3/FADD/NOTCH2/ACIN1
GO:0010563	negative regulation of phosphorus metabolic process	329	0.33210745121534	1.49786523108576	0.000539572984133922	0.000539572984133922	0.00985748920424337	UCHL1/CEACAM1/CDK5RAP2/SOCS3/PPARG/GADD45A/PARP14/PBK/IRAK3/SOCS1/SAMSN1/GADD45B/GRB10/STAT3/ADAR/STYXL1/RUBCN/PARD3/PDGFA/PRKCD/IL1B/CDKN1A/LYN/TGFB1/ADORA2A/DUSP3/SFN/ZC3H12A/SEMA4D/BAK1/INHBA/TRIB1/TNFAIP3/CDA/CTDSPL/NF1/CD300A/MASTL/LRRK1/FLCN/SLC8A3/TSPO/PLEK/LILRB4/PRKAR1A/NCKAP1L/ACTN3/PTPN6/PAX6/PLK1/PRKAR2A/PSEN1/PIK3CB/MVP/DUSP1/OCLN/MIDN/FKBP1A/HGF/DTNBP1/RASSF2/PLPP3/ROCK2/GNAI2/HDAC4…
GO:0002886	regulation of myeloid leukocyte mediated immunity	51	0.554227171740629	1.89316374249084	0.000542004140730511	0.000542004140730511	0.00987453500306268	CD177/FCGR1A/ARG1/SPI1/ITGAM/LGALS9/IL4R/LYN/STXBP2/FCGR2B/FGR/ITGB2/ADORA2B/CD300A/ADGRE2/RAC2/UNC13D/TICAM1/FES/PRAM1/GAB2/BTK/STAP1
GO:0006575	cellular modified amino acid metabolic process	91	0.458170380196902	1.74230791047914	0.000542835793599385	0.000542835793599385	0.00987453500306268	TYMS/PLSCR1/VNN1/GCH1/CBS/GGH/SLC22A4/POR/CRYM/CPT1B/SULT1B1/ALDH1L2/SLC19A1/CKM/CSAD/CPT2/MBOAT2/DHFR/PLOD2/TG/TMLHE/ASS1/PANK2/FOLR1/MTHFD2
GO:0000028	ribosomal small subunit assembly	17	-0.699781437922612	-1.91555064511822	0.000544465391607628	0.000544465391607628	0.00988297035639858	RRP7BP/RPS27L/RPS15/ABT1/RPS19/RPL38/RPS28/RPS5/RPS14/RPS27
GO:0043434	response to peptide hormone	302	0.33898665012633	1.51272225211989	0.000572132701538022	0.000572132701538022	0.010323932265531	MZB1/FFAR3/CEACAM1/RETN/SOCS3/ADM/MAPK14/CTSD/PPARG/STAT1/ITGB3/CYP1B1/CCNA2/ALPL/STAT2/ARG1/SOCS1/SORT1/AGTRAP/TNFSF10/GRB10/SLC9A1/STAT3/POR/TLR2/PKM/PRKCD/IL1B/GDF15/RAB13/LYN/SH2B2/JAK3/FUT7/IL10/CFLAR/PXN/TWIST2/TIMP1/INHBA/ZBTB7B/NCOA1/PNPT1/CYBA/FOS/CCND3/RNF40/RELA/ASS1/NCOA2/USF1/STAT5A/SLC24A4/ROCK2/GPER1/GNAI2/INHBB/GRB2/SESN2/BGLAP/RAB8A/PCK2/NFKB1/JAK2/PIP4K2C/EGR1/XBP1/NUDC/SYAP1/ND…
GO:0006096	glycolytic process	70	0.494761781872679	1.78757548845898	0.000572372439354575	0.000572372439354575	0.010323932265531	HK3/IGF1/STAT3/PKM/GALK1/ENO1/TREX1/APP/FLCN/GAPDH/ACTN3/LDHA/EP300/PSEN1/PGM1/PFKFB2/HDAC4/OGDH/PGAM1/NCOR1/PRKAG2/ZBTB7A/HK1/HIF1A/CBFA2T3
GO:1902564	negative regulation of neutrophil activation	5	0.911431564288009	1.76073854880981	0.000572515855653567	0.000572515855653567	0.010323932265531	GRN/SPI1/FCGR2B/CD300A
GO:0006509	membrane protein ectodomain proteolysis	32	0.624463027147145	1.93084249855602	0.000573630136869716	0.000573630136869716	0.010323932265531	PRTN3/TIMP2/IL1B/IL10/ADAM8/TIMP1/NCSTN/SPPL2A/ADAM17/PSEN1/TNFRSF1B/ADAM19/MYH9/FURIN/APH1A/ADAM10/NRDC
GO:0045428	regulation of nitric oxide biosynthetic process	46	0.561188454124784	1.87881569451208	0.000576896078687974	0.000576896078687974	0.0103607139198801	CLU/DDAH2/MMP8/PTX3/IL1B/SOD2/IL10/ZC3H12A/TSPO/ATP2B4/GLA/TLR4/ASS1/TICAM1/ROCK2/PTK2B/DNM2/JAK2/TLR6/HSP90AB1/RAC1/CAV1
GO:0030003	intracellular monoatomic cation homeostasis	362	0.324085114841303	1.47152545768005	0.000599402177067745	0.000599402177067745	0.010707360299431	LCN2/SCO2/ELANE/PML/CCR1/GRN/RAB20/NTSR1/ITGB3/MT2A/GP1BB/SLC1A3/DISC1/S100A9/CLIC4/S100A8/MAFG/TRPM2/SLC9A1/CXCL10/ATP1B2/JPH4/STEAP4/LYN/MICU1/NOL3/TMEM38A/ANKRD9/GP9/ATP2C2/P2RX1/CALR/ABCB6/DDIT3/GRINA/BAK1/KCNJ2/TMEM165/P2RY6/BMP6/ATP2C1/F2RL3/APP/ATP6V0D1/AP3D1/TRPC6/SLC8A3/HSP90B1/ATP2B4/CYBA/PTPN6/ATOX1/ARF1/FTHL17/SLC39A7/PSEN1/PIK3CB/SLC9A8/CHD7/FKBP1A/ATP6AP1/SLC24A4/GPER1/PTK2B/CHERP/T…
GO:0048771	tissue remodeling	108	0.434014706256528	1.6960544850224	0.000599972945044436	0.000599972945044436	0.010707360299431	CEACAM1/CD38/TMEM119/PPARG/ITGB3/CBS/ARG1/MDK/CAPN1/EXT1/ACVRL1/SNX10/MITF/TGFB1/RAB3D/BAK1/ADAM8/TIMP1/TNFAIP3/NF1/LRRK1/CHD7/RASSF2/EPAS1/ROCK2/PTK2B/TCIRG1/RAB7A/CTNNB1/BGLAP/PLEKHM1/GPR137/RUNX1/NFKB1/HIF1A/SRC/INPP5D/CSK/RBPJ/CAV1/NOTCH2/LEPR
GO:0015711	organic anion transport	283	0.344880720890004	1.53017601362712	0.000599987127172262	0.000599987127172262	0.010707360299431	SLC26A8/CEACAM1/SLC2A3/CR1/ACSL1/PPARG/NTSR1/MAP2K6/SLC1A3/CA4/SLC2A14/SLCO4A1/ARG1/CYB5R2/SLC16A3/SLC51A/CYP4F2/SLC38A10/SLC3A2/FOLR3/SLC22A4/SLC6A19/CES1/MGST1/SLC7A5/SLC6A12/SLC38A5/IL1B/CPT1B/ADORA2A/SLC25A4/FABP5/SLC19A1/BEST1/SLC36A1/SLC27A3/AQP9/NF1/SLC15A4/ABCC3/PLIN2/CPT2/SLC22A1/PSEN1/SLC43A3/SLC35B1/DTNBP1/SLC25A44/FOLR1/GLTP/ABCD1/PSAP/RAB3GAP1/PRAF2/SLCO3A1/SLC16A6/SLC25A10/APBA1/CPT…
GO:2000193	positive regulation of fatty acid transport	17	0.733960868088992	1.96024625620753	0.000616288485819698	0.000616288485819698	0.010975168457112	ACSL1/NTSR1/MAP2K6/CYP4F2/IL1B
GO:0006873	intracellular monoatomic ion homeostasis	371	0.32211621190758	1.46078938532235	0.000620636352006951	0.000620636352006951	0.0110294263328081	LCN2/SCO2/ELANE/PML/CCR1/GRN/RAB20/NTSR1/ITGB3/MT2A/GP1BB/SLC1A3/DISC1/S100A9/CLIC4/S100A8/MAFG/TRPM2/SLC9A1/CXCL10/ATP1B2/JPH4/STEAP4/LYN/MICU1/NOL3/TMEM38A/ANKRD9/GP9/ATP2C2/P2RX1/CALR/ABCB6/DDIT3/GRINA/BAK1/KCNJ2/TMEM165/P2RY6/BMP6/ATP2C1/F2RL3/APP/ATP6V0D1/AP3D1/TRPC6/SLC8A3/HSP90B1/ATP2B4/CYBA/PTPN6/ATOX1/ARF1/FTHL17/SLC39A7/PSEN1/PIK3CB/SLC9A8/CHD7/FKBP1A/ATP6AP1/SLC24A4/GPER1/PTK2B/CHERP/T…
GO:2000342	negative regulation of chemokine (C-X-C motif) ligand 2 production	4	0.946713137895444	1.71876277027075	0.000622874389954875	0.000622874389954875	0.0110460415377816	OAS3/OAS1
GO:0043405	regulation of MAP kinase activity	139	0.422272965881058	1.72017829897955	0.00062458562266319	0.00062458562266319	0.0110532645188587	UCHL1/ELANE/PPARG/MAP2K6/IRAK3/CBS/EGF/S100A12/NOD2/PDGFA/TGFA/PRKCD/IL1B/LYN/TGFB1/ADAM8/VEGFA/TRIB1/NF1/CD300A/PTPN6/TLR4/PSEN1/PIK3CB/DUSP1/DTNBP1/TLR9/PTK2B/MAP3K11/TAOK3/PTPRJ/EZH2/RGS14/DVL3/FZD5/TLR6/AGER/NUP62/SRC/LRRK2/CSK/CAV1/PTPN1/PIK3R5/DNAJA1/ARHGEF5/MAP3K5/PDGFRB/SMPD1/SYK/SORL1/CD24/TRAF6/THBS1/FLT1/MAP4K2/TRIB3/DRD4/TNXB/PIK3CG
GO:1990845	adaptive thermogenesis	122	0.432048513080851	1.71533180587657	0.000627308945349505	0.000627308945349505	0.0110783310019727	G0S2/LCN2/IL18R1/ACSL1/MAP2K6/PLAC8/ALPL/GRB10/GADD45G/IL4R/SLC25A4/DDIT3/FABP5/KDM6B/VEGFA/ZBTB7B/IRF4/FLCN/CPT2/ACTN3/BSCL2/IGF2BP2/CEBPB/ADAM17/TLR4/NR1H2/EPAS1/SLC25A44/DECR1/ACOT13/NOTCH1/MFN2/ZNF516/JAK2/GNAS/CNOT3/TLE3/TFE3/RBPJ/CAV1/NRDC/PLCL2/LEPR/FH
GO:0002430	complement receptor mediated signaling pathway	10	0.820803428109267	1.93299567415417	0.000629007185985449	0.000629007185985449	0.0110799535073949	CR1/FPR2/C3AR1/FPR1/C5AR1
GO:0001510	RNA methylation	84	-0.442961449156095	-1.70789927081194	0.00063001498957359	0.00063001498957359	0.0110799535073949	TRMT10B/WDR6/RBM15/WTAP/BCDIN3D/TRMT2B/TRMT61B/TGS1/METTL2A/METTL16/TRMT10A/NSUN2/METTL3/SNRPD1/MTO1/RBM15B/TRMT112/SNRPF/TRMT12/SNRPE/FBLL1/TRMT44/DALRD3/TYW3/NSUN6/TRMO/RNMT/FTSJ1/GTPBP3/THUMPD2/NSUN4/METTL2B/ALKBH8/SNRPG/TFB2M/EMG1/TARBP1/ZCCHC4/METTL15/LCMT2/DIMT1/TRMT13/METTL8/HENMT1/SNRPD2/TRMT10C/CMTR2/FBL
GO:0002504	antigen processing and presentation of peptide or polysaccharide antigen via MHC class II	31	-0.584805704183432	-1.84105399016493	0.000634527079838858	0.000634527079838858	0.0111362026238255	HLA-DRB4/HLA-DRB1/HLA-DMA/HLA-DRB5/HLA-DQA2/HLA-DOA/CTSF/HLA-DQB2/HLA-DPA1/HLA-DPB1/HLA-DQA1/HLA-DMB/HLA-DQB1/HLA-DRA
GO:0006836	neurotransmitter transport	129	0.41403882855883	1.6687513683985	0.000636015789313978	0.000636015789313978	0.0111392674017953	OTOF/DYSF/ITGB3/SLC1A3/FER1L4/RPH3A/MCTP2/NAPA/FLOT1/SLC6A12/STX11/STXBP2/SYN2/LIN7A/MCTP1/ADORA2A/P2RX1/MYOF/DNAJC5/PTPRN2/SLC6A4/NF1/SLC22A1/STX3/PSEN1/DTNBP1/CTBP2/GPER1/RAB3GAP1/SNAP23/PNKD/PPT1/SLC30A1/TOR1A/CDK5/RPH3AL/CALM3/LRRK2/SLC6A13/STXBP5/SCRIB/SNAP29/CPLX2/PRKCB/FMR1/PFN2
GO:0006414	translational elongation	47	-0.524635434746536	-1.79062228330897	0.000640292337826025	0.000640292337826025	0.0111910454617753	METTL18/ASCC3/NEMF/DNAJC24/EEF1D/DPH5/USP16/ASCC2/EIF5A2/RPLP2/RACK1/RPLP1/EEF1G/EEF2K/EEF1B2/EEF2/EEF1A1
GO:0034143	regulation of toll-like receptor 4 signaling pathway	16	0.751473163225399	1.97855673167145	0.00064266912692378	0.00064266912692378	0.0112005990852777	LTF/IFI35/CD14/LYN/LILRA2/TNFAIP3/NINJ1
GO:0044057	regulation of system process	344	0.328849332404538	1.48486129916387	0.000643481580380445	0.000643481580380445	0.0112005990852777	JUP/CD38/RETN/SMTNL1/ADM/MYL9/PPARG/TNNT3/NTSR1/CST7/MYBPC3/TNNT1/GCH1/TBXA2R/FGF13/CTTN/KCNE5/IGF1/ECE1/SLC9A1/ATP1B2/PROK2/PARD3/MGLL/EHD3/TFF2/TMEM38A/CNN1/ADORA2A/P2RX1/G6PD/FABP5/ADORA2B/IL10/ZC3H12A/ENO1/DSC2/HRH2/INHBA/KCNJ2/HOMER3/BMP6/DOCK4/APP/OPRL1/SLC8A3/TSPO/ATP2B4/CYBA/TSHZ3/FIG4/ACTN3/TNFRSF1A/TPM1/TNFRSF1B/HGF/NR1H2/KDM5B/GAS6/ITGAX/EPAS1/LMNA/ROCK2/GPER1/PTK2B/GNAI2/HDAC4/MYLK2/C…
GO:0007163	establishment or maintenance of cell polarity	175	0.382451550099875	1.60096250356606	0.000645263909476843	0.000645263909476843	0.0112086071247132	CDK5RAP2/CTNNA1/SPAG5/KIF2C/CLIC4/FGF13/RHOBTB1/ARHGEF11/EPHB1/SLC9A1/GSN/FLOT2/CENPA/NDC80/PARD3/MSN/LIN7A/PDLIM1/INSC/ABL2/DYNLT1/RHOG/SAPCD2/CAP1/NCKAP1L/CLASP1/PAX6/MARK2/PLK1/RIPOR2/JAM3/MYO18A/LMNA/MAP4/ROCK2/PTK2B/TCIRG1/TRAF3IP2/ILK/SNX27/DOCK2/DCTN1/HSP90AB1/MYH9/RAC1/NDEL1/UBXN2B/CYTH1/SDCCAG8/NSFL1C/DOCK8/PARVB/SHTN1/CRK/MAPRE1/GOLPH3/SCRIB/CDH5/PAFAH1B1/ANK1/WNT11/CKAP5/FRMD4B/GSK3B/G…
GO:0071375	cellular response to peptide hormone stimulus	219	0.360665419862523	1.55201236154258	0.000653337855523932	0.000653337855523932	0.0113256479400155	MZB1/FFAR3/CEACAM1/SOCS3/CTSD/PPARG/STAT1/ITGB3/CYP1B1/CCNA2/ARG1/SOCS1/AGTRAP/GRB10/SLC9A1/STAT3/POR/PKM/PRKCD/IL1B/GDF15/RAB13/LYN/SH2B2/JAK3/FUT7/CFLAR/PXN/INHBA/ZBTB7B/NCOA1/CYBA/FOS/CCND3/RELA/ASS1/NCOA2/USF1/STAT5A/ROCK2/GPER1/GNAI2/INHBB/GRB2/BGLAP/RAB8A/PCK2/NFKB1/JAK2/PIP4K2C/XBP1/SYAP1/NDEL1/SRC/MAPK3/MAX/GRB14/MBD5/CSK/CAV1/PTPN1/GOT1/CRK
GO:0019886	antigen processing and presentation of exogenous peptide antigen via MHC class II	28	-0.605664639672714	-1.85395778104137	0.000657391692355452	0.000657391692355452	0.0113669763962808	HLA-DRB4/HLA-DRB1/HLA-DMA/HLA-DRB5/HLA-DQA2/HLA-DOA/CTSF/HLA-DQB2/HLA-DPA1/HLA-DPB1/HLA-DQA1/HLA-DMB/HLA-DQB1/HLA-DRA
GO:0090329	regulation of DNA-templated DNA replication	52	0.538284013319519	1.84634159068157	0.00065840384205205	0.00065840384205205	0.0113669763962808	CDT1/GINS2/BCL6/GINS1/MCM4/E2F7/MCM2/GMNN/FBH1/MCM6/DACH1/NBN/BRCA2/TIMELESS/TIPIN/PCNA/NUGGC/MCM5/CDK2/BLM/RFC2
GO:0032504	multicellular organism reproduction	540	0.298845673191575	1.39803951119565	0.000665670657015138	0.000665670657015138	0.0114690753122441	SLC26A8/UCHL1/DUSP13/TDRD9/CCNB2/RETN/NECTIN2/TNFAIP6/TMEM119/FANCA/MAP2K6/CYP1B1/LIMK2/INSL3/SPOCD1/E2F1/SLC2A14/CBS/PTX3/ARG1/PTTG1/TRIP13/BCL6/TDRD7/FOLR3/TRPM2/TSSK4/ACRBP/IGF1/MDK/LGALS9/PIWIL4/NDC80/IL4R/SYNE1/KNL1/PROK2/APOL2/ROPN1L/HMGB2/AURKA/P2RX1/CALR/TUBA8/GGT1/ANG/REC8/QKI/SLC6A4/LLCFC1/PARP11/INHBA/JUNB/APP/OPRL1/MASTL/AGFG1/DEFB1/BCL2L11/PHC2/ATP2B4/ASPM/ETV6/CATSPERZ/HORMAD1/ACSL4…
GO:0042554	superoxide anion generation	32	0.618507000516963	1.91242643733199	0.000674587048493523	0.000674587048493523	0.0115991235219779	CD177/ALOX12/FPR2/PRG3/ITGAM/PRKCD/NCF4/NCF1/NCF1B/SOD2/TGFB1/ITGB2/CYBA/NCF2/GNAI2
GO:0048145	regulation of fibroblast proliferation	65	0.495639966668585	1.77839016335662	0.000676893930782173	0.000676893930782173	0.0116152286907923	PML/CCNB1/ITGB3/E2F1/PARP10/CCNA2/FOSL2/IGF1/IFI30/PDGFA/CDKN1A/SOD2/S100A6/NF1/CD300A/DACH1/GAS6
GO:0008285	negative regulation of cell population proliferation	494	0.311387631759228	1.44303433077542	0.000682745853865074	0.000682745853865074	0.011691977376237	IFIT3/EIF2AK2/CEACAM1/CD274/IFI35/PML/CR1/ADM/IFITM1/PPARG/STAT1/CYP1B1/CTNNA1/INSL3/E2F1/PARP10/TP53I11/DHCR24/ARG1/OSM/CCL2/ASPH/BCL6/PRL/EPHB1/HSPA1B/STAT3/S100A11/E2F7/IRF1/IFI30/LGALS9C/LGALS9/TLR2/IL1B/HSPA1A/CDKN1A/LYN/FCGR2B/ALOX5/ACVRL1/CNN1/SOD2/TGFB1/ADORA2A/NMI/ANG/RASSF5/SFN/IL10/BTN2A2/SLC6A4/BAK1/INHBA/TRIB1/AGBL4/TNFAIP3/SIRPG/ITGA1/APP/NF1/CD300A/ZBTB7B/FLCN/TGFB1I1/TSPO/ATF5/LIL…
GO:0070943	neutrophil-mediated killing of symbiont cell	9	0.827157264118241	1.91723812526806	0.000690414072172182	0.000690414072172182	0.0117994578166439	ELANE/AZU1/CTSG/ARG1/MYD88
GO:0045936	negative regulation of phosphate metabolic process	328	0.332974921111984	1.50261865331489	0.000704402233203032	0.000704402233203032	0.0120142988117844	UCHL1/CEACAM1/CDK5RAP2/SOCS3/PPARG/GADD45A/PARP14/PBK/IRAK3/SOCS1/SAMSN1/GADD45B/GRB10/STAT3/ADAR/STYXL1/RUBCN/PARD3/PDGFA/PRKCD/IL1B/CDKN1A/LYN/TGFB1/ADORA2A/DUSP3/SFN/ZC3H12A/SEMA4D/BAK1/INHBA/TRIB1/TNFAIP3/CDA/CTDSPL/NF1/CD300A/MASTL/LRRK1/FLCN/SLC8A3/TSPO/PLEK/LILRB4/PRKAR1A/NCKAP1L/ACTN3/PTPN6/PAX6/PLK1/PRKAR2A/PSEN1/PIK3CB/MVP/DUSP1/OCLN/MIDN/FKBP1A/HGF/DTNBP1/RASSF2/PLPP3/ROCK2/GNAI2/HDAC4…
GO:0043410	positive regulation of MAPK cascade	327	0.329459709572204	1.48624329749016	0.000710830623181712	0.000710830623181712	0.0120995962977855	EIF2AK2/ELANE/CCR1/TRIM5/ACTA2/CAVIN3/NAIP/MMP8/ITGB3/MAP2K6/LILRA5/GADD45A/FPR2/EGF/OSM/CCL2/S100A12/SPI1/GADD45B/NOD2/IGF1/ICAM1/GADD45G/LGALS9/PDGFA/TGFA/DOK3/IL1B/GDF15/MYD88/NCF1/FCGR2B/MAP2K3/TGFB1/C5AR1/MARCO/LTBR/NDST1/CFLAR/ZC3H12A/ADAM8/INHBA/VEGFA/ITGA1/P2RY6/APP/CCL25/HIPK2/PRKD2/TLR4/PSEN1/STK3/HGF/TLR9/RASSF2/GAS6/GLIPR2/ROCK2/GPER1/PTK2B/GNAI2/NPTN/TMEM106A/MAP3K11/TAOK3/PTPRJ/TNFR…
GO:0045930	negative regulation of mitotic cell cycle	191	0.382802328975377	1.62853695742514	0.0007149783397084	0.0007149783397084	0.0121458086059946	BIRC5/CDK5RAP2/CDT1/BUB1/PML/CCNB1/GTSE1/DTL/SPC25/CCL2/ZWINT/CDK1/TRIP13/CENPF/BCL6/CHEK1/SPC24/E2F7/NDC80/CLSPN/CDKN1A/GFI1B/IL10/BTN2A2/TREX1/INHBA/MAP3K20/BRCA1/CTDSPL/CDCA8/CDC20/BUB1B/INTS3/PLK1/NBN/DUSP1/TIPIN/MAD2L1BP/CDC14B/TAOK3/CTNNB1/EZH2/AURKB/DCUN1D3/MAD2L2/WAC/PTEN/SDE2/PPP1R10/EME1/MUC1/TRIM39/MIIP/BABAM2/AURKAIP1/CDK2/BLM/CRADD/SCRIB
GO:0051231	spindle elongation	11	0.795032757627459	1.91318919488697	0.000723513888648904	0.000723513888648904	0.0122662259900834	BIRC5/PRC1/KIF11/CDCA8/KIF23/KIF4A/AURKB
GO:1905952	regulation of lipid localization	113	0.43462305417863	1.71514342377807	0.000729670501133788	0.000729670501133788	0.0123459114310965	RETN/ACSL1/PPARG/NTSR1/ITGB3/MAP2K6/ABCA1/PLIN3/EGF/CYP4F2/CES1/PRKCD/IL1B/EHD1/ABCA13/CETP/ZC3H12A/BMP6/NFKBIA/TSPO/PLIN2/ABCG1/NR1H2/KDM5B/DENND5B/ANXA2/ABCA2/ABCA7/SREBF2/NFKB1/OSBPL6/FURIN
GO:0019885	antigen processing and presentation of endogenous peptide antigen via MHC class I	16	0.745167282805296	1.96195395360182	0.000739309398914378	0.000739309398914378	0.0124840817560442	HLA-B/TAP1/TAP2/MICB/TAPBP/HLA-A/HLA-C/HLA-F/HLA-G
GO:0043066	negative regulation of apoptotic process	658	0.293386634212404	1.3926155795548	0.000748268936682353	0.000748268936682353	0.012610253734651	IFIT3/MPO/TXNDC5/IFI6/LTF/BIRC5/IRF7/MMP9/EIF2AK2/CD38/SOCS3/CLU/DDAH2/LAMP3/NAIP/GRN/NTSR1/AZU1/CTNNA1/INSL3/ALOX12/PLAC8/CARD16/DHCR24/CBS/CCL2/CDK1/CTTN/BCL3/PLAUR/BCL6/CEACAM6/FHL2/KIF14/HSPA1B/NOD2/IGF1/ICAM1/SLC9A1/MDK/POR/ADAR/CLEC5A/PROK2/SLC7A5/PTCRA/TGFA/PRKCD/IL1B/HSPA1A/VIL1/HMGB2/NOL3/AURKA/PIM3/MITF/SOD2/ADORA2A/ANXA4/JAK3/SLC25A4/DNAJC5/SFN/IL10/GRINA/CFLAR/ZC3H12A/ENO1/HTATIP2/SEM…
GO:0002532	production of molecular mediator involved in inflammatory response	64	0.513876761975065	1.83594540957181	0.000751558725781223	0.000751558725781223	0.0126405647842861	GRN/MAPK14/GBP5/IL1R2/NOD2/STAT3/ALOX5AP/IL4R/IL17RA/MYD88/LYN/NCF1/ALOX5/P2RX1/ZC3H12A/LILRB4/TLR4/TICAM1/ABCD1/BTK/EZH2/EPHB2/SNAP23/TLR6/NLRP7/MEFV/HIF1A/PYCARD
GO:1903036	positive regulation of response to wounding	44	0.554351423174712	1.82344449178055	0.000757151068945344	0.000757151068945344	0.0127094060619424	GRN/INSL3/SCARF1/TBXA2R/HPSE/MDK/ST3GAL4/EMILIN2/PLAU/MYLK/F12/OCLN/USF1/STK24
GO:0043031	negative regulation of macrophage activation	12	0.78568516255294	1.939980347798	0.000766517886293121	0.000766517886293121	0.0128204147020358	BPI/GRN/CST7/LDLR/FCGR2B/ZC3H12A
GO:0002713	negative regulation of B cell mediated immunity	13	0.773166239180343	1.93915574808595	0.000768301519334716	0.000768301519334716	0.0128204147020358	CR1/CR1L/BCL6/C4BPA/FCGR2B/PTPN6
GO:0002890	negative regulation of immunoglobulin mediated immune response	13	0.773166239180343	1.93915574808595	0.000768301519334716	0.000768301519334716	0.0128204147020358	CR1/CR1L/BCL6/C4BPA/FCGR2B/PTPN6
GO:0035239	tube morphogenesis	554	0.297894302720619	1.3969545001058	0.000773648825059921	0.000773648825059921	0.0128842808152364	CEACAM1/JUP/ANXA3/PML/ADM/CXCR3/CAMP/GRN/MAPK14/PPARG/RNF213/STAT1/ITGB3/CYP1B1/ITGA2B/GADD45A/EGFL7/LRG1/HESX1/EGF/CLIC4/CCL2/TBXA2R/SPI1/LDLR/C3AR1/PRL/EPHB1/HLX/SP100/STAB1/STAT3/HPSE/E2F7/CXCL10/MDK/SEMA4A/PKM/VASP/EXT1/SAT1/PROK2/PDGFA/TGFA/IL1B/EMILIN2/ALOX5/ACVRL1/TGFB1/C5AR1/ANPEP/ANG/MYLK/IL10/QKI/ZC3H12A/HTATIP2/BAK1/ADAM8/VEGFA/TNFAIP3/VEGFC/BRCA1/JUNB/NF1/MIA3/CXCR2/BCL2L11/HIPK2/NINJ…
GO:1901739	regulation of myoblast fusion	17	0.72838173664411	1.94534563683774	0.000781276054520707	0.000781276054520707	0.0129857916760686	MAPK14/CXCL10/IL4R/FLOT1/GDF15/EHD1/CFLAR/CD53/RIPOR2/TNFSF14
GO:0090068	positive regulation of cell cycle process	191	0.381159586537359	1.62154831976715	0.000786874889147891	0.000786874889147891	0.0130277620935608	PLSCR1/BIRC5/CDCA5/CDT1/CCNB1/UBE2C/DTL/SPAG5/EGF/NUSAP1/CDK1/KIF14/IGF1/E2F7/NDC80/TGFA/CDC25A/IL1B/DLGAP5/AURKA/MAP3K20/APP/ESPL1/CDCA8/PAF1/FEN1/TMOD3/SVIL/BRD4/ADAM17/CCND3/CIT/KIF23/MAD2L1BP/STIL/CDC14B/ROCK2/RRM2/EZH2/AURKB/TFDP1/USP19/THOC5/MECP2/PPP1R10/UBXN2B/NUP62/NCAPD2/RANBP1/POLDIP2/NSFL1C
GO:0007033	vacuole organization	185	0.383447019520979	1.62051506347463	0.000786874889147891	0.000786874889147891	0.0130277620935608	GRN/CTSD/RAB20/ABCA1/ARSB/RAB19/EXT1/CHMP5/TOM1/TREX1/ATG7/TMEM165/RALB/SH3GLB1/FIG4/MTMR3/PSEN1/ATG4D/LAPTM4B/ATP6AP1/TCIRG1/ANXA2/CHMP2A/ATP6V0A1/RUFY4/RAB3GAP1/RAB7A/ATG13/MAP1LC3B/ZFYVE26/MFN2/CHMP4B/ATP6V1H/PPT1/ATG9A/WIPI1/TFEB/TMEM199/PIP4K2C/SCARB2/SEC22B/RAB1A/RAB43/PHF23/SPG11/UBXN2B/AMBRA1/CORO1A/HEXB/LRRK2/ACP2/NSFL1C/RAB1B/ATG3/LAMTOR1/LRSAM1/HOOK2/VPS33A/PIKFYVE/EHMT2/SNX18/CHMP2B/S…
GO:0006953	acute-phase response	25	0.64853155326944	1.90804719829929	0.000804137935128715	0.000804137935128715	0.013263791043289	HP/PLSCR1/SERPINA1/APOL2/IL1B/CEBPB/CD163/IL6R/ASS1
GO:0006936	muscle contraction	207	0.364907732593655	1.56061894369197	0.000804260420518817	0.000804260420518817	0.013263791043289	JUP/CD38/MYL9/TNNT3/MAP2K6/MYBPC3/TNNT1/TBXA2R/ASPH/FGF13/CTTN/LTB4R/ARHGEF11/KCNE5/STAC3/SLC9A1/GSN/MYL6B/PROK2/EHD3/TMEM38A/MAP2K3/CNN1/ANKRD2/P2RX1/MYOF/ADORA2B/MYLK/ZC3H12A/ENO1/DSC2/KCNJ2/DOCK4/TMOD3/SLC8A3/ATP2B4/ACTN3/TPM3/TPM1/TPM4/ARG2
GO:0009595	detection of biotic stimulus	27	0.632721084752013	1.87474921069875	0.000808541661957258	0.000808541661957258	0.013308504862017	HLA-B/NAIP/NOD2/PGLYRP1/TLR2/NLRC4/TSPO/HLA-A/DACH1/TLR4/LY96/PTPRJ/NLRP3/TLR6
GO:0035458	cellular response to interferon-beta	18	0.718953896228872	1.95540856146469	0.00081146414031134	0.00081146414031134	0.0133307236269425	OAS1/AIM2/STAT1/IFI16/IFITM2/IRF1/TREX1/TRIM6/PNPT1
GO:0010755	regulation of plasminogen activation	13	0.770481206712485	1.93242149627826	0.000816621751372641	0.000816621751372641	0.0133895041510819	PLAUR/PLAU/ENO1/F12/ANXA2/RUNX1/CTSZ/SERPINE2/PLGRKT/THBS1
GO:0006757	ATP generation from ADP	71	0.488640253432564	1.76349292982057	0.000825785077767203	0.000825785077767203	0.0135136094925001	HK3/IGF1/STAT3/PKM/GALK1/ENO1/TREX1/APP/FLCN/GAPDH/ACTN3/LDHA/EP300/PSEN1/PGM1/PFKFB2/HDAC4/OGDH/PGAM1/NCOR1/PRKAG2/ZBTB7A/HK1/HIF1A/CBFA2T3
GO:0010632	regulation of epithelial cell migration	154	0.395643633265325	1.62729436547943	0.000827488158295534	0.000827488158295534	0.0135153881731142	MMP9/CEACAM1/JUP/ANXA3/GRN/PPARG/ITGB3/GADD45A/INSL3/EGF/TBXA2R/SP100/ARSB/SEMA4A/VIL1/MAP2K3/ACVRL1/TGFB1/CALR/ZC3H12A/VEGFA/VEGFC/NF1/ATP2B4/PRKD2/CLASP1/ADAM17/PIK3CB/RRAS/STAT5A/GLIPR2/PLPP3/ROCK2/PTK2B/HSPB1/RIN2/NOTCH1/PTEN/SPARC/PRCP/MECP2/MAP4K4/RAC1/HIF1A/SRC
GO:1904029	regulation of cyclin-dependent protein kinase activity	78	0.473291913889961	1.74241504297345	0.000834523463084991	0.000834523463084991	0.0136040839032863	HERC5/CCNB2/CDK5RAP2/CCNB1/GADD45A/PKMYT1/CCNA2/CDC25A/CDKN1A/CCNE1/SFN/TNFAIP3/SERTAD1/PLK1/ADAM17/CCND3/SPDYC/PSMD10/CDKN3/CDKN2D/HHEX/PTEN/CCNK/HSP90AB1/CDKN2A/LATS2/SRC
GO:0140374	antiviral innate immune response	19	0.690081073505343	1.91723037629931	0.000851786738670391	0.000851786738670391	0.0138413585250757	OAS1/IFIT1/MX1/IFIH1/DHX58/CXCL10/CLPB
GO:0048878	chemical homeostasis	694	0.289764052190945	1.38461870796324	0.000852344429726193	0.000852344429726193	0.0138413585250757	OAS1/LTF/LCN2/FAM20A/SCO2/ELANE/PML/CCR1/ADM/GRN/RAB20/PPARG/HK3/NTSR1/ITGB3/ACOXL/MT2A/GP1BB/SLC1A3/ABCA1/PNPLA1/GRAMD1B/DISC1/S100A9/FFAR2/ALPL/CLIC4/ACOX2/GPR27/S100A8/CYP4F2/LDLR/MAFG/TRPM2/CES1/SLC9A1/STAT3/CXCL10/ATP1B2/JPH4/CYP4F12/EXT1/STEAP4/LYN/MICU1/NOL3/EHD1/TMEM38A/NCF1/ANKRD9/ALOX5/PIM3/GP9/SNX10/SOD2/ATP2C2/ADORA2A/P2RX1/CALR/ABCB6/CETP/DDIT3/FABP5/PYGL/GRINA/PTPRN2/BAK1/VEGFA/KCNJ…
GO:0060548	negative regulation of cell death	744	0.285105580111648	1.36963021912113	0.000873481748201492	0.000873481748201492	0.0141574892186105	IFIT3/MPO/TXNDC5/IFI6/LTF/BIRC5/IRF7/MMP9/PYCR1/EIF2AK2/CD38/SOCS3/CLU/DDAH2/LAMP3/NAIP/GRN/NTSR1/ITGB3/AZU1/CTNNA1/INSL3/ALOX12/PLAC8/CARD16/DHCR24/CBS/CCL2/CDK1/CTTN/BCL3/PLAUR/BCL6/CEACAM6/FHL2/KIF14/HSPA1B/NOD2/IGF1/ICAM1/SLC9A1/MDK/POR/RBCK1/ADAR/CLEC5A/PROK2/CHMP5/SLC7A5/PTCRA/TGFA/PRKCD/IL1B/HSPA1A/VIL1/HMGB2/NOL3/AURKA/PIM3/MITF/SOD2/ADORA2A/ANXA4/JAK3/SLC25A4/NCOA7/DNAJC5/SFN/IL10/GRINA/…
GO:0002381	immunoglobulin production involved in immunoglobulin-mediated immune response	66	-0.476161706287953	-1.75290124759809	0.000877207770662403	0.000877207770662403	0.0141907476439219	HLA-DRB4/HLA-DRB1/HLA-DMA/CD28/HLA-DRB5/HLA-DQA2/HLA-DOA/CD40LG/XCL1/HLA-DQB2/HLA-DPA1/HLA-DPB1/HLA-DQA1/HLA-DMB/HLA-DQB1/HLA-DRA
GO:0032370	positive regulation of lipid transport	62	0.505893553575862	1.79294634249446	0.000881593153261011	0.000881593153261011	0.0142345256405231	RETN/ACSL1/PPARG/NTSR1/MAP2K6/ABCA1/CYP4F2/CES1/PRKCD/IL1B/ABCA13/CETP/BMP6/NFKBIA/ABCG1/NR1H2/DENND5B/ANXA2/ABCA7
GO:0007584	response to nutrient	101	0.447715039968469	1.71757011895904	0.000890863583106726	0.000890863583106726	0.0143568629873093	TYMS/ACSL1/PPARG/STAT1/CYP1B1/CBS/ALPL/ARG1/TBXA2R/IGFBP2/TRIM25/NOD2/SLC6A19/ARSB/CXCL10/POR/F5/SOD2/SLC6A4/NCOA1/TSPO/ASS1/USF1/GAS6/FOLR1/GNAI2/FES/DCPS/APAF1/CDKN2D/BGLAP/NFKBIZ
GO:0003012	muscle system process	270	0.344598230838873	1.52056286371792	0.000907340318453146	0.000907340318453146	0.0145946501238454	JUP/CD38/SCO2/MYL9/PPARG/TNNT3/MAP2K6/MYBPC3/TNNT1/TBXA2R/ASPH/FGF13/CTTN/LTB4R/ARHGEF11/KCNE5/IGF1/STAC3/SLC9A1/GSN/MYL6B/PROK2/EHD3/IL1B/TMEM38A/MAP2K3/CNN1/ANKRD2/P2RX1/MYOF/G6PD/ADORA2B/MYLK/CFLAR/ZC3H12A/ENO1/DSC2/KCNJ2/DOCK4/TMOD3/SLC8A3/ATP2B4/CYBA/ACTN3/TNFRSF1A/TPM3/TPM1/TPM4/ARG2/TNFRSF1B/LMNA/ROCK2/GPER1/HDAC4/MYLK2/GUCY1A1/NOTCH1/CHRNE/EZH2
GO:0007259	receptor signaling pathway via JAK-STAT	110	0.426033628831314	1.6704871420842	0.000910006224653042	0.000910006224653042	0.0146040495234864	PARP9/SOCS3/STAT1/CYP1B1/GADD45A/PARP14/STAT2/EGF/OSM/CCL2/BCL3/SOCS1/CSF2RB/PRL/IGF1/STAT3/LYN/IL10RB/JAK3/NMI/IL10/CD300A/TNFRSF1A/IFNAR1/IL6R/STAT5A/IFNAR2/PTK2B/NOTCH1/EPHB2/CSF2RA/TYK2/IFNA4/JAK2/CDK5/IL6ST/HCLS1
GO:0097028	dendritic cell differentiation	37	0.594871515635696	1.90901375021069	0.0009113703077149	0.0009113703077149	0.0146040495234864	BATF2/HLA-B/PRTN3/SPI1/TRPM2/BATF/LGALS9/LYN/FCGR2B/RELB/LTBR/IRF4/CEBPB/PSEN1/LILRB1/LILRB2/GAS6/HLA-G/AZI2/AGER/RBPJ/NOTCH2
GO:0035455	response to interferon-alpha	17	0.722525601083957	1.92970520107783	0.000936558904899325	0.000936558904899325	0.0149793621869995	EIF2AK2/IFITM1/LAMP3/IFITM3/MX2/BST2/IFITM2/ADAR/IFNAR1/GAS6/IFNAR2
GO:0060142	regulation of syncytium formation by plasma membrane fusion	21	0.681272825318827	1.93298951049371	0.000943268394435649	0.000943268394435649	0.0150582622269606	MAPK14/CXCL10/IL4R/FLOT1/GDF15/EHD1/CFLAR/CD53/RAPGEF3/RIPOR2/TNFSF14
GO:0018212	peptidyl-tyrosine modification	264	0.346109731198689	1.51869285268348	0.000952007740008313	0.000952007740008313	0.0151692092012009	EIF2AK2/PARP9/SOCS3/FCGR1A/BMX/ITGB3/MAP2K6/LILRA5/PARP14/PBK/EGF/OSM/SOCS1/SAMSN1/EPHB1/NOD2/IGF1/CAMKK2/BST1/PKM/TPST1/PDGFA/TGFA/PRKCD/LYN/NCF1/MAP2K3/FGR/TGFB1/JAK3/TPST2/ITGB2/SRMS/SEMA4D/ABL2/VEGFA/BMP6/HCK/APP/CD300A/LRRK1/HIPK2/LILRB4/PTPN6/TNFRSF1A/MELK/ADAM17/PSEN1/MVP/IL6R/NEDD9/ARHGEF2/HGF/GAS6/PLPP3/PTK2B/FES/TNK2/PTPRJ/BTK/AATK/EPHB2/TYK2/HIPK1/SH3BP5/JAK2/IL6ST/HCLS1/SRC/MAPK3/SH3B…
GO:0002495	antigen processing and presentation of peptide antigen via MHC class II	29	-0.595519118447197	-1.84235904475672	0.000966462651330711	0.000966462651330711	0.0153588992125702	HLA-DRB4/HLA-DRB1/HLA-DMA/HLA-DRB5/HLA-DQA2/HLA-DOA/CTSF/HLA-DQB2/HLA-DPA1/HLA-DPB1/HLA-DQA1/HLA-DMB/HLA-DQB1/HLA-DRA
GO:0046825	regulation of protein export from nucleus	31	0.61031275503572	1.86373123134912	0.000967536268538043	0.000967536268538043	0.0153588992125702	IFI27/SP100/IL1B/SFN/RAPGEF3/TXN/FRAT2/GAS6/FRAT1/YWHAE/CDK5
GO:0002755	MyD88-dependent toll-like receptor signaling pathway	18	0.712485193522681	1.937815004048	0.000974715535282708	0.000974715535282708	0.0154439433460534	IRF7/IRAK3/IRF1/MYD88/TNIP1/CD300A/IRAK2/TLR4/TLR9/BTK/TLR6
GO:0060700	regulation of ribonuclease activity	8	0.846270139877605	1.91431745084125	0.000984926415839337	0.000984926415839337	0.0155313323684319	OAS3/OASL/OAS1/OAS2/HSPA1A
GO:0003018	vascular process in circulatory system	171	0.383644224568795	1.60108122614635	0.000985201235455842	0.000985201235455842	0.0155313323684319	CEACAM1/CD38/SMTNL1/SLC2A3/ADM/AZU1/SLC1A3/GCH1/CBS/TBXA2R/ECE1/ATP1B2/EXT1/SLC7A5/SLC38A5/SOD2/TGFB1/ADORA2A/P2RX1/FABP5/ADORA2B/SLC19A1/SLC6A4/HRH2/VEGFA/ITGA1/BMP6/DOCK4/PDE2A/CXCR2/ABCC3/ATP2B4/SLC22A1/TJP2/OCLN/SLC44A1/ROCK2/GPER1/ABCA2/GUCY1A1/PTPRJ/SLCO3A1/ATP2A3
GO:0070482	response to oxygen levels	246	0.344739255176442	1.49648396661652	0.000985727551658456	0.000985727551658456	0.0155313323684319	CD38/PML/ADM/PPARG/E2F1/CCNA2/CARD16/CBS/AGTRAP/SLC9A1/TLR2/SLC7A5/PDGFA/GUCY1B1/PLOD1/PLAU/NOL3/ACVRL1/SOD2/PDLIM1/ANG/CFLAR/SLC6A4/ENO1/ADAM8/ATG7/VEGFA/VEGFC/ATP6V0D1/NF1/HIPK2/SLC8A3/ACTN4/HSP90B1/CYBA/FOS/EP300/ADAM17/PLOD2/PIK3CB/USF1/EPAS1/LMNA/ATP6AP1/ROCK2/PTK2B/APAF1/GUCY1A1/EGLN1/PDK3/NOTCH1/ALAS2/TMBIM6/NDRG1/USP19/NDUFS2/TMEM199/MECP2/FAS/EGR1/AGER/AK4/HIF1A/SRC/PAM/RBPJ/CAV1/CBFA2T3…
GO:1901222	regulation of NIK/NF-kappaB signaling	81	0.461419771843305	1.70939109797417	0.0010022143061241	0.0010022143061241	0.0157618041347864	EIF2AK2/IFI35/IL18R1/MMP8/CD14/BCL3/SPI1/NOD2/LGALS9/RBCK1/TLR2/IL1B/TRIP6/CALR/NMI/ZC3H12A/APP/NFKBIA/ACTN4/LITAF/EP300/TLR4/RELA/TNFSF14/TLR9/RASSF2/LIMS1/ILK/NLRP3/NLRP12/ADGRG3/AGER
GO:0033619	membrane protein proteolysis	46	0.547724532640091	1.83373952302425	0.00103365632357113	0.00103365632357113	0.0162261878629987	PRTN3/TIMP2/IL1B/TGFB1/IL10/ADAM8/TIMP1/NCSTN/SPPL2A/ADAM17/PSEN1/TNFRSF1B/HM13/RHBDD1/ADAM19/MYH9/FURIN/APH1A/ADAM10/NRDC
GO:0071901	negative regulation of protein serine/threonine kinase activity	89	0.447892190967183	1.69309984233302	0.0010387046733364	0.0010387046733364	0.0162700334204728	UCHL1/CDK5RAP2/PPARG/GADD45A/IRAK3/PRKCD/IL1B/CDKN1A/LYN/TNFAIP3/NF1/CD300A/SLC8A3/PRKAR1A/PTPN6/PLK1/PRKAR2A/PIK3CB/DUSP1/DTNBP1/PTPRJ/CDKN2D/PRKAR2B/HHEX/RGS14/PRKAR1B/PTEN/PRKAG2/CDKN2A/LATS2/NUP62/PYCARD/CAV1/PTPN1
GO:0051101	regulation of DNA binding	91	0.446506852819625	1.69795441908848	0.00104028811724841	0.00104028811724841	0.0162700334204728	MMP9/CDT1/HJURP/PPARG/MMP8/E2F1/IFI16/EGF/BCL3/PLAUR/IGF1/SP100/HMGB2/TGFB1/DDIT3/TRIM6/NSD1/NFKBIA/IRF4/HIPK2/TXN/PAX6/EP300/PSEN1
GO:0033209	tumor necrosis factor-mediated signaling pathway	90	0.453924836087487	1.72021554578708	0.00104607821808652	0.00104607821808652	0.0163099036681063	AIM2/NAIP/STAT1/TNFRSF17/TNFSF13B/CARD16/HSPA1B/EXT1/CASP1/HSPA1A/TNFAIP3/PIAS4/NFKBIA/ACTN4/TNFRSF1A/SPPL2A/ADAM17/TNFRSF1B/RELA/GAS6/LIMS1/PTK2B/TRAF3IP2/ILK/CASP4/TNFRSF19/PYDC1/HIPK1/JAK2/FAS/CD70/TRAF3/PYCARD/KRT8/CARD8/RIPK1/SYK
GO:0043065	positive regulation of apoptotic process	403	0.316669975226911	1.44708493555898	0.00104668548561745	0.00104668548561745	0.0163099036681063	G0S2/MMP9/IFIT2/CD274/ZBP1/CLU/PML/VNN1/ADM/MYBL2/GRN/CTSD/PPARG/NTSR1/MAP2K6/CYP1B1/GADD45A/CTNNA1/E2F1/S100A9/CCL2/BCL6/S100A8/GADD45B/ITGAM/TNFSF10/SLC9A1/GSN/GADD45G/ITM2C/LGALS9/RBCK1/STYXL1/NLRC4/ATF3/PRKCD/EMILIN2/HCAR2/LYN/SOD2/ADORA2A/LGALS1/DDIT3/IL10/LTBR/CFLAR/ZC3H12A/BAK1/FBH1/ADAM8/ATG7/INHBA/MAP3K20/ITGA1/PIAS4/NF1/CXCR2/BCL2L11/FLCN/NCOA1/TSPO/TNFRSF1A/MELK/PSEN1/TNFRSF1B/PIK3CB/S…
GO:0007009	plasma membrane organization	117	0.419349897658079	1.66672380176617	0.00105138353544987	0.00105138353544987	0.0163530499487741	PLSCR1/CLU/CR1/S100A9/UGCG/FOLR3/GSN/CHMP5/FLOT1/PRKCD/OSBPL2/ASAP1/MYOF/LLCFC1/FA2H/MAFB/CASP7/SH3GLB1/EPB41L3/FOLR1/MICALL1/ABCD1/ANXA2/CHMP2A/SH3TC2/ABCA7/CHMP4B/CAVIN2/NDRG1/CLPTM1L/DNM2/ATG9A/PTEN/MYH9/PLEKHM2/SPACA3/CAV1/SPACA6/NOX1/SYTL4/SMPD1/CAV2/COL5A1/SNX18/CHMP2B
GO:0019915	lipid storage	65	0.486730320735763	1.74642174323018	0.00106585285358911	0.00106585285358911	0.0165477405628553	PPARG/RNF213/ITGB3/ABCA1/PLIN3/FFAR2/CES1/GM2A/IL1B/EHD1/ZC3H12A/SQLE/NFKBIA/PLIN2/ABCG1/BSCL2/CDS2/NR1H2/PLA2G4C/ZFYVE1/CPT1A/SREBF2/NFKB1/STARD4/DGAT2
GO:0050869	negative regulation of B cell activation	30	0.606129266487496	1.84520938833228	0.0010680347957659	0.0010680347957659	0.0165513022424763	CR1/BCL6/SAMSN1/LYN/FCGR2B/HMGB3/IL10/INHBA/TNFAIP3/CD300A/TNFRSF13B/BTK/MNDA/PKN1/INPP5D/PAWR
GO:0046394	carboxylic acid biosynthetic process	234	0.350382177977901	1.51012560692702	0.00109653871544734	0.00109653871544734	0.016962017432765	PYCR1/CEACAM1/NAIP/PHGDH/DHRS9/UPB1/SLC1A3/ALOX12/CBS/PRG3/ACOT7/CES1/ALOX5AP/HSD3B7/ERLIN1/NLRC4/PTGS1/PSAT1/MGLL/CASP1/IL1B/OSBPL2/ALOX5/GGTLC1/GGT1/FABP5/FADS1/QKI/BRCA1/FA2H/ASNS/ATP2B4/OSBPL9/GGTLC3/FADS2/OLAH/GGTLC2/DHFR/PLOD2/ASS1/NR1H2/ABCD1/ELOVL7/SERINC3/MTHFD1/STARD4/DPYD/CBR1/MTHFD1L/PRKAG2/OSBPL6/ACLY/XBP1/PSPH/PECR/SEPHS1/SEPHS2/CYP7A1/PYCARD/GOT1/ABHD3/HAAO/CHST12/ACOT8
GO:0046939	nucleotide phosphorylation	85	0.458554943940227	1.7177656039659	0.00110051398340475	0.00110051398340475	0.0169925014061134	CMPK2/HK3/IGF1/STAT3/PKM/GALK1/ENO1/TREX1/APP/FLCN/GAPDH/ACTN3/NT5C2/LDHA/EP300/PSEN1/PGM1/PFKFB2/HDAC4/OGDH/PGAM1/NCOR1/PRKAG2/ZBTB7A/HK1/AK4/HIF1A/CBFA2T3
GO:0010544	negative regulation of platelet activation	13	0.757109711022382	1.89888483700113	0.00115572126064569	0.00115572126064569	0.0177801572489822	CEACAM1/ALOX12/PDGFA/PRKCD
GO:0071360	cellular response to exogenous dsRNA	13	0.75668792249813	1.89782696147601	0.00115572126064569	0.00115572126064569	0.0177801572489822	IFIT1/IFIH1/CGAS/FLOT1/RALB
GO:0045123	cellular extravasation	60	0.521081911811798	1.82734200882201	0.00116796077737303	0.00116796077737303	0.0179359041574848	CD177/ELANE/AZU1/PRTN3/SELL/CCL2/SELP/ICAM1/MDK/BST1/ST3GAL4/EXT1/FUT7/ADAM8/ITGA1/CCL25/SELPLG/IL1R1/RIPOR2/JAM3/RIPK3/AGER/FADD/CRK/GOLPH3/PIK3CD/JAML/CHST4
GO:0002428	antigen processing and presentation of peptide antigen via MHC class Ib	11	0.780460533782614	1.87812218546131	0.00118452974695092	0.00118452974695092	0.0181574532258413	HLA-B/TAP2/MICB/HLA-A/HLA-C/HLA-F/HLA-G/HLA-E/MICA
GO:0007269	neurotransmitter secretion	95	0.441296640176473	1.68189003241531	0.00119545811966311	0.00119545811966311	0.0182589364393495	OTOF/DYSF/FER1L4/RPH3A/MCTP2/NAPA/STX11/STXBP2/SYN2/LIN7A/MCTP1/ADORA2A/P2RX1/MYOF/DNAJC5/PTPRN2/NF1/STX3/PSEN1/DTNBP1/CTBP2/GPER1/RAB3GAP1/SNAP23/PNKD/PPT1/SLC30A1/CDK5/RPH3AL/CALM3/LRRK2/STXBP5/SCRIB/SNAP29/CPLX2/PRKCB/FMR1/PFN2
GO:0099643	signal release from synapse	95	0.441296640176473	1.68189003241531	0.00119545811966311	0.00119545811966311	0.0182589364393495	OTOF/DYSF/FER1L4/RPH3A/MCTP2/NAPA/STX11/STXBP2/SYN2/LIN7A/MCTP1/ADORA2A/P2RX1/MYOF/DNAJC5/PTPRN2/NF1/STX3/PSEN1/DTNBP1/CTBP2/GPER1/RAB3GAP1/SNAP23/PNKD/PPT1/SLC30A1/CDK5/RPH3AL/CALM3/LRRK2/STXBP5/SCRIB/SNAP29/CPLX2/PRKCB/FMR1/PFN2
GO:0043388	positive regulation of DNA binding	42	0.552504757815788	1.81230971557732	0.00119861805756072	0.00119861805756072	0.0182742734144954	MMP9/PPARG/MMP8/EGF/PLAUR/IGF1/HMGB2/TGFB1/TRIM6/IRF4/HIPK2/TXN/PAX6/EP300
GO:0032543	mitochondrial translation	129	-0.38197411456726	-1.58540763297366	0.00120083080870451	0.00120083080870451	0.0182751403240997	MRPL9/MRPL33/WARS2/SARS2/MRPS2/MRPL15/MRPS22/MRPL40/DROSHA/MRPL1/MRPL14/YARS2/MRPS9/MRPS28/MRPL34/EARS2/MRPS24/MRPL41/MRPL38/C1QBP/MTG1/MRPS26/MRPL21/MRPS30/RPUSD4/MRPL39/DAP3/MRPL43/MRPL54/MRPL10/CDK5RAP1/MRPL11/GFM2/MRPL13/MTIF3/PTCD3/MRPS27/MRPL47/AARS2/MRPL32/LRPPRC/NOA1/MRPL19/MRPL50/MRPL45/MRPS6/RARS2/FASTKD2/MRPL35/METTL8/MRPS33/MRPL3/TRMT10C/MRPL42/MRPL48/MRPL30/MRPS25/MRPS35
GO:0002224	toll-like receptor signaling pathway	58	0.514789432567613	1.78496441253985	0.00121472203359859	0.00121472203359859	0.0184534173487445	IRF7/TLR5/IRAK3/IRF1/TLR2/UNC93B1/MYD88/TNIP1/CD300A/IRF4/IRAK2/TLR4/LY96/TLR9/TICAM1/TLR10/GPR108/BTK/NFKBIZ/TLR8/TLR6/SMPDL3B/TRAF3
GO:0048609	multicellular organismal reproductive process	516	0.29934362059022	1.39785509447784	0.00121705848852814	0.00121705848852814	0.0184558365655157	SLC26A8/UCHL1/DUSP13/TDRD9/CCNB2/RETN/NECTIN2/TNFAIP6/TMEM119/FANCA/MAP2K6/CYP1B1/LIMK2/INSL3/SPOCD1/E2F1/SLC2A14/CBS/PTX3/ARG1/PTTG1/TRIP13/BCL6/TDRD7/TRPM2/TSSK4/ACRBP/IGF1/MDK/LGALS9/PIWIL4/NDC80/IL4R/SYNE1/KNL1/PROK2/APOL2/ROPN1L/HMGB2/AURKA/P2RX1/CALR/TUBA8/GGT1/ANG/REC8/QKI/SLC6A4/PARP11/INHBA/JUNB/OPRL1/MASTL/AGFG1/DEFB1/BCL2L11/PHC2/ATP2B4/ASPM/ETV6/CATSPERZ/HORMAD1/ACSL4/PLK1/FAM209B/SPA…
GO:0023061	signal release	309	0.329634287770982	1.47932631286862	0.00122291636389784	0.00122291636389784	0.018511551651258	FFAR3/OTOF/CD38/RETN/DYSF/ADM/IL1RN/PPARG/MAP2K6/ABCA1/FER1L4/FFAR2/RPH3A/OSM/MCTP2/GPR27/TRPM2/EXOC3L1/NAPA/IL1B/STX11/HCAR2/LYN/STXBP2/SYN2/ALOX5/LIN7A/PIM3/MCTP1/ADORA2A/P2RX1/MYOF/DNAJC5/PTPRN2/SLC6A4/INHBA/BMP6/NF1/TSPO/WLS/PRKAR1A/ACSL4/TCF7L2/STX3/PSEN1/GNAZ/LILRB1/MIDN/CHD7/PFKFB2/PTPRN/DTNBP1/KDM5B/RBP4/CTBP2/GPER1/TCIRG1/INHBB/RAB3GAP1/BTK/SNAP23/PNKD/RAB11FIP5/CPT1A/PPT1/PCK2/MCU/SLC30…
GO:0043542	endothelial cell migration	152	0.390607244612318	1.60684015495944	0.00124047767180718	0.00124047767180718	0.0187192511171327	CEACAM1/JUP/ANXA3/GRN/PPARG/ITGB3/CYP1B1/GADD45A/S100A9/EGF/TBXA2R/S100A12/SP100/SEMA4A/RAB13/MAP2K3/ACVRL1/LGALS8/TGFB1/CALR/PXN/ZC3H12A/VEGFA/VEGFC/NF1/MIA3/ATP2B4/S100A2/PRKD2/ADAM17/PIK3CB/CORO1B/RRAS/STAT5A/PLPP3/ROCK2/PTK2B/HSPB1/RIN2/NOTCH1
GO:0035295	tube development	683	0.286896753480795	1.36729507436708	0.00124105403842508	0.00124105403842508	0.0187192511171327	TYMS/CEACAM1/JUP/ANXA3/PML/ADM/CXCR3/CAMP/GRN/MAPK14/PHGDH/PPARG/RNF213/STAT1/ITGB3/CYP1B1/ITGA2B/GADD45A/EGFL7/CRISPLD2/LRG1/HESX1/EGF/ARG1/CLIC4/MARCKS/CCL2/TBXA2R/SPI1/LDLR/C3AR1/PRL/EPHB1/HLX/ECE1/SP100/STAB1/STAT3/HPSE/E2F7/CXCL10/MDK/BASP1/SDC1/SEMA4A/PKM/VASP/EXT1/SAT1/PROK2/PDGFA/TGFA/IL1B/EMILIN2/ALOX5/ACVRL1/TGFB1/C5AR1/ANPEP/ANG/MYLK/REC8/IL10/QKI/ZC3H12A/HTATIP2/BAK1/ADAM8/VEGFA/TNFAI…
GO:0007568	aging	114	0.413278740152516	1.63366496744998	0.00130132297361078	0.00130132297361078	0.0195934447162524	SERPING1/MPO/TYMS/RETN/ADM/CTNNA1/ALPL/ARG1/IGFBP2/C1QA/SOD2/IL10/BAK1/TIMP1/INHBA/CNP/TSPO/FOS/TNFRSF1B/RPN2/ASS1/AMFR/APAF1/MME/INHBB/GRB2/BGLAP/AURKB
GO:0042326	negative regulation of phosphorylation	284	0.337583259387562	1.49974079118806	0.00130632448720495	0.00130632448720495	0.0196338766246015	UCHL1/CEACAM1/CDK5RAP2/SOCS3/PPARG/GADD45A/PARP14/PBK/IRAK3/SOCS1/SAMSN1/GADD45B/GRB10/STAT3/ADAR/RUBCN/PARD3/PRKCD/IL1B/CDKN1A/LYN/TGFB1/ADORA2A/DUSP3/SFN/ZC3H12A/SEMA4D/BAK1/INHBA/TRIB1/TNFAIP3/CTDSPL/NF1/CD300A/LRRK1/FLCN/SLC8A3/LILRB4/PRKAR1A/ACTN3/PTPN6/PAX6/PLK1/PRKAR2A/PSEN1/PIK3CB/MVP/DUSP1/OCLN/MIDN/HGF/DTNBP1/RASSF2/PLPP3/HDAC4/HSPB1/PPP2R5A/PTPRJ/MICAL1/PYDC1/STAP1/CDKN2D/EPHB2/NCOR1/P…
GO:0031664	regulation of lipopolysaccharide-mediated signaling pathway	22	0.661496080815616	1.8857281132701	0.00131383115349471	0.00131383115349471	0.0197117508692928	LTF/TRIM5/CD14/CARD16/LILRA2/TRIB1/TNFAIP3/BMP6/CD55/LY96
GO:0032682	negative regulation of chemokine production	18	0.705461061881046	1.91871079274745	0.00134142984795882	0.00134142984795882	0.0200902632799188	OAS3/OAS1/ELANE/LGALS9/IL10/LILRB4/ARG2
GO:0042063	gliogenesis	221	0.354277816632489	1.52204393343736	0.00135200296996342	0.00135200296996342	0.0202129024730631	CLU/GRN/B4GALT5/PHGDH/AZU1/E2F1/DISC1/S100A9/CCL2/CDK1/S100A8/LDLR/STAT3/MDK/ATP1B2/TLR2/PARD3/SLC7A5/IL1B/C1QA/LYN/TGFB1/ADORA2A/C5AR1/CNP/VEGFC/APP/FA2H/NF1/SLC8A3/TSPO/MBOAT7/NCSTN/PAX6/TLR4/PSEN1/TNFRSF1B/PRMT5/SRGAP2/RRAS/PLPP3/VIM/PTK2B/ILK/ABCA2/RNF10/NOTCH1/CTNNB1/STAP1/EZH2/SH3TC2/MED12/NDRG1/ITGB4/PTEN/CDK5/NDUFS2/MECP2/MT1X/AGER/IL6ST/P2RY12/MAPK3/TAL1/HEXB/CSK/RTN4/LEPR/KDM4A/SERPINE2…
GO:0031329	regulation of cellular catabolic process	665	0.28654705909833	1.36259836010595	0.00135795750760182	0.00135795750760182	0.0202661820028122	HP/UCHL1/CLU/PML/TRIM5/LAMP3/MOV10/MAPK14/TRIM22/E2F1/DTX3L/IFI16/PBK/DISC1/EGF/CTSA/CTTN/TRIM21/DEPP1/SPTLC2/LDLR/RNF19B/GTPBP1/TIMP2/HSPA1B/NOD2/IGF1/STAT3/CAMKK2/NUB1/ZC3HAV1/CAPN1/TRIM38/PATL1/RUBCN/SLC7A5/TOM1/PRKCD/IL1B/HSPA1A/MYD88/RRAGD/DRAM1/AURKA/SLC25A4/DDIT3/TRIM34/IL10/ZC3H12A/MAP1A/TRIM6/ADAM8/TIMP1/ABL2/IDH1/PPP1R3B/TRIB1/AGBL4/RBM47/DESI1/APP/RRAGC/ATP6V0D1/CDC20/RALB/BCL2L11/FLCN…
GO:2000379	positive regulation of reactive oxygen species metabolic process	55	0.523164011007603	1.80186109014239	0.00136902185663099	0.00136902185663099	0.0203953991516962	CD177/MAPK14/MMP8/CYP1B1/GADD45A/FPR2/ITGAM/PRKCD/CDKN1A/SOD2/TGFB1/ITGB2/ZC3H12A/TSPO/CYBA/TLR4/PTK2B/GNAI2/RIPK3/GRB2/CBR1/TLR6/AKR1C1/RAB27A
GO:0006527	arginine catabolic process	7	0.865479685570884	1.86471590366169	0.00138714737648979	0.00138714737648979	0.0206291741881298	DDAH2/ARG1/FAH/ATP2B4/ARG2
GO:0043382	positive regulation of memory T cell differentiation	6	-0.860378772353422	-1.76056899509748	0.00141256927155365	0.00141256927155365	0.0209443078488565	HLA-DRB1/IL23A/HLA-DRA
GO:0045597	positive regulation of cell differentiation	588	0.29404063777885	1.3812185121793	0.00141327913635523	0.00141327913635523	0.0209443078488565	ISG15/LTF/BAMBI/CEACAM1/SOCS3/CCR1/VNN1/CR1/ADM/IFITM1/TMEM119/MAPK14/PPARG/STAT1/LRG1/E2F1/DISC1/PDLIM7/DBN1/SOCS1/SPI1/BCL6/HLX/HSPA1B/IGF1/STAT3/MDK/POR/LGALS9/TLR2/IL4R/SLC7A5/IL1B/HSPA1A/PLXNC1/IL15RA/LYN/HMGB2/AURKA/ACVRL1/SOD2/TGFB1/IL2RG/SMARCD3/SFN/IL10/BTN2A2/ZC3H12A/SEMA4D/ADAM8/INHBA/VEGFA/TRIB1/CDKL5/BMP6/VEGFC/JUNB/AP3D1/ZBTB7B/TCF4/ZFP36/TGFB1I1/NCOA1/TSPO/CUX1/LILRB4/FOS/NCKAP1L/A…
GO:0071347	cellular response to interleukin-1	76	0.458951598383994	1.67968553982989	0.00142594268751861	0.00142594268751861	0.0210785323918601	GBP3/GBP1/ZBP1/IL1RN/CAMP/GBP2/IRAK3/CCL2/IL1R2/IL1B/MYD88/MAPK13/ZC3H12A/CCL25/IRAK2/TANK/CEBPB/IL1R1/RELA/TOLLIP/INHBB/NFKB1/EGR1/NLRP7/HIF1A/MAPK3/PYCARD
GO:1903131	mononuclear cell differentiation	386	0.315656464979405	1.43749591271327	0.00142730953846781	0.00142730953846781	0.0210785323918601	RSAD2/BATF2/IRF7/HLA-B/IL18R1/VNN1/CR1/PPARG/FANCA/IL27/FCER1G/CLEC4D/IFI16/PRTN3/TNFSF13B/POU2AF1/BCL3/SOCS1/SPI1/BCL6/TRPM2/HLX/PGLYRP1/BATF/STAT3/NFIL3/IRF1/MDK/LGALS9/CLEC4E/SEMA4A/IL4R/IL1B/IL15RA/LYN/FCGR2B/HMGB3/JAK3/RELB/FUT7/LGALS1/IL2RG/SMARCD3/IL10/LTBR/BTN2A2/ZC3H12A/LAG3/BAK1/ADAM8/INHBA/VEGFA/PDE1B/JUNB/AP3D1/MR1/ZBTB7B/IRF4/MAFB/LILRB4/ENTPD7/FOS/NCKAP1L/PTPN6/EP300/CEBPB/ADAM17/SL…
GO:1905953	negative regulation of lipid localization	30	0.597879641428949	1.82009546222793	0.00146499452286904	0.00146499452286904	0.0215974387051065	PPARG/ITGB3/ABCA1/EGF/CYP4F2/CES1/NFKBIA/TSPO/ABCG1/NR1H2/ABCA2/SREBF2/NFKB1
GO:0071260	cellular response to mechanical stimulus	62	0.494576617788032	1.7528377890535	0.00147217267170038	0.00147217267170038	0.0216223789358452	ITGB3/GADD45A/TLR5/CHEK1/SLC9A1/IRF1/CASP1/IL1B/MYD88/CNN2/LTBR/BAK1/KCNJ2/BMP6/CASP5/PDE2A/CYBA/TNFRSF1A/TLR4/TNFSF14/NFKB1/TLR8/FAS/MAPK3/FADD/CRADD
GO:0098543	detection of other organism	15	0.723583295309599	1.87395947467388	0.00147587748586014	0.00147587748586014	0.0216223789358452	HLA-B/NAIP/NOD2/PGLYRP1/TLR2/NLRC4/HLA-A/TLR4
GO:0051770	positive regulation of nitric-oxide synthase biosynthetic process	15	0.723536223443907	1.87383756643018	0.00147587748586014	0.00147587748586014	0.0216223789358452	STAT1/MAP2K6/CCL2/NOD2/TLR2/MAP2K3/JAK3/NAMPT/TLR4/TLR9/JAK2/LRRK2
GO:0002449	lymphocyte mediated immunity	244	0.349314834162746	1.51202243881707	0.00147688930009458	0.00147688930009458	0.0216223789358452	RSAD2/SERPING1/IRF7/HLA-B/CEACAM1/C1QB/CLU/NECTIN2/FCGR1A/IL18R1/CR1/FCER1G/CR1L/ARG1/C2/BCL3/BCL6/CSF2RB/RNF19B/NOD2/BATF/LGALS9/IL18RAP/TAP2/UNC93B1/PRKCD/MICB/IL1B/C1QA/C4BPA/MYD88/FCGR2B/FCGR3A/TGFB1/C1RL/FUT7/IL10/WAS/TREX1/LAG3/MR1/CD55/SLC15A4/LILRB4/C1R/NCKAP1L/HLA-A/PTPN6/IL1R1/TNFRSF1B/HLA-C/NBN/UNC13D/LILRB1/VAV1/TNFSF13/C4A/TCIRG1/TRAF3IP2/HLA-F/PRF1/DENND1B/TUBB4B/HLA-G/SASH3/RIPK3/B…
GO:0046835	carbohydrate phosphorylation	21	0.665656805966693	1.88868185505593	0.00148084413055063	0.00148084413055063	0.0216428997882472	PFKFB3/HK3/GALK1/NAGK/ITPK1/PFKFB2/FGGY/PFKFB4/HK1/GALK2/RBKS
GO:0007167	enzyme-linked receptor protein signaling pathway	624	0.284042846300025	1.34547725244967	0.00152828555438946	0.00152828555438946	0.022297823298303	MZB1/FFAR3/IFI6/BAMBI/MMP9/CEACAM1/SOCS3/TNFAIP6/PML/MAPK14/CTSD/PPARG/ITGB3/LRG1/SHCBP1/HESX1/CSRNP1/EGF/IGFBP2/SOCS1/PLAUR/SORT1/SPI1/MVB12A/EPHB1/GP6/ITGB5/ZYX/IGF1/FSTL3/GRB10/STAT3/SHKBP1/EXT1/PDGFA/TGFA/RHBDF2/PRKCD/CD63/DOK3/IL1B/GDF15/HSPA1A/LYN/SH2B2/VIL1/NCF1/ACVRL1/FGR/TGFB1/JAK3/FUT7/DUSP3/SRMS/WASF1/NDST1/PXN/UBE2D1/INHBA/VEGFA/PELO/PCSK6/ITGA1/BMP6/VEGFC/HCK/ZBTB7B/SAP30/RALB/FLCN/H…
GO:0002823	negative regulation of adaptive immune response based on somatic recombination of immune receptors built from immunoglobulin superfamily domains	46	0.536412594424416	1.79586802567118	0.00153699140305913	0.00153699140305913	0.0223863117540878	CEACAM1/CR1/CR1L/ARG1/BCL6/NOD2/IL4R/C4BPA/FCGR2B/JAK3/ZC3H12A/ZBTB7B/LILRB4/NCKAP1L/PTPN6/LILRB1/HLA-F/HLA-G
GO:0045787	positive regulation of cell cycle	249	0.348250907137779	1.51590834912847	0.00155212761290942	0.00155212761290942	0.0225189637130242	PLSCR1/BIRC5/CDCA5/CDT1/CCNB1/UBE2C/DTL/SPAG5/EGF/NUSAP1/CDK1/TRIM21/CHEK1/KIF14/IGF1/E2F7/NDC80/TGFA/CDC25A/IL1B/DLGAP5/AURKA/CALR/DUSP3/IL10/SLC6A4/MAP3K20/APP/ESPL1/CDCA8/PAF1/BCL2L11/FEN1/TMOD3/SVIL/ASNS/BRD4/ADAM17/CCND3/SPDYC/CIT/KIF23/BRCA2/MAD2L1BP/STIL/PSMD10/CDC14B/ROCK2/RRM2/C6orf89/EZH2/AURKB/TFDP1/USP19/THOC5/MECP2/PPP1R10/UBXN2B/NUP62/SRC/TAL1/NCAPD2/RANBP1/POLDIP2/NSFL1C
GO:0032020	ISG15-protein conjugation	6	0.882763427232865	1.80562607262897	0.00155250040438686	0.00155250040438686	0.0225189637130242	ISG15/HERC5/UBE2L6/UBA7
GO:0090594	inflammatory response to wounding	15	0.721679417278014	1.86902874962946	0.00155406855625397	0.00155406855625397	0.0225189637130242	GRN/PPARG/MDK/ALOX5/TGFB1/TIMP1/TLR4/NFKBIZ/HIF1A/HMOX1/F2R
GO:0032371	regulation of sterol transport	42	0.54516732824051	1.78824169676204	0.00156460202706618	0.00156460202706618	0.0225943515179125	PPARG/ABCA1/EGF/CES1/ABCA13/CETP/NFKBIA/TSPO/ABCG1/NR1H2/ANXA2/ABCA2/ABCA7/SREBF2/NFKB1/OSBPL6/FURIN/SEC24A/CAV1/LAMTOR1
GO:0032374	regulation of cholesterol transport	42	0.54516732824051	1.78824169676204	0.00156460202706618	0.00156460202706618	0.0225943515179125	PPARG/ABCA1/EGF/CES1/ABCA13/CETP/NFKBIA/TSPO/ABCG1/NR1H2/ANXA2/ABCA2/ABCA7/SREBF2/NFKB1/OSBPL6/FURIN/SEC24A/CAV1/LAMTOR1
GO:0007017	microtubule-based process	681	0.280090898017966	1.33487747892031	0.00157160747539675	0.00157160747539675	0.0226421689453016	UCHL1/BIRC5/CCNB2/CDK5RAP2/CCNB1/RSPH9/MYBL2/TPX2/ADCY3/GADD45A/KIFC1/LIMK2/GTSE1/PCLAF/SPC25/SPAG5/KIF2C/DISC1/NUSAP1/KIF1B/CDK1/FGF13/CEP295NL/CHEK1/KIF14/TSSK4/HSPA1B/GAS2L1/PRC1/SKA1/FLOT2/CENPA/NDC80/PARD3/CHMP5/BICDL2/ROPN1L/HSPA1A/DLGAP5/AURKA/COPG1/TUBA8/RHOT1/CEP19/WASF1/INSC/DRC1/MAP1A/HAUS4/AGBL4/CNP/DYNLT1/KIF11/BRCA1/APP/ESPL1/AP3D1/ARL8A/CDCA8/CDC20/DEFB1/KIF13A/KIF3C/SAPCD2/ATP2B4/…
GO:0062197	cellular response to chemical stress	283	0.334068733500932	1.48220509858234	0.00157325538722756	0.00157325538722756	0.0226421689453016	MPO/MMP9/PYCR1/PML/VNN1/CYP1B1/GCH1/ARG1/CDK1/TRIM21/TRPM2/HSPA1B/CAMKK2/MGST1/IL18RAP/CASP1/PRKCD/HSPA1A/MICU1/NOL3/NCF1/ALOX5/ANKRD2/SOD2/RELB/NCOA7/G6PD/MAPK13/DDIT3/MYLK/KDM6B/IL10/PXN/ZC3H12A/TREX1/ATG7/TNFAIP3/CAB39/PNPT1/TSPO/FOS/TXN/TPM1/DHFR/MELK/TLR4/RELA/ARHGEF2/GSR/HGF/EPAS1/PCNA/ABCD1/HSPB1/RIPK3/STK24/CTNNB1/BTK/EZH2/SESN2/NLRP3/KEAP1/MSRA/JAK2/SLC4A11/FAS/TLR6/HIF1A/CAPN3/SRC/MAPK3…
GO:0045620	negative regulation of lymphocyte differentiation	42	0.544108921576627	1.78476994262264	0.00160120049247015	0.00160120049247015	0.0230052944975238	CR1/SOCS1/BCL6/HLX/PGLYRP1/IRF1/MDK/IL4R/HMGB3/JAK3/ZC3H12A/LAG3/INHBA/ZBTB7B/LILRB4
GO:0090077	foam cell differentiation	27	0.615676627233375	1.82424657367602	0.00162506871015087	0.00162506871015087	0.0233087155095644	PPARG/STAT1/ITGB3/ABCA1/TGFB1/CETP/NFKBIA/ABCG1/EP300/NR1H2/PF4
GO:0090306	meiotic spindle assembly	8	0.832493309474433	1.88315337495658	0.00162925575108816	0.00162925575108816	0.0233292968768011	CCNB2/NDC80/AURKA/ASPM/GOLGA2/TUBB8
GO:0010035	response to inorganic substance	406	0.315117400029422	1.44046151253485	0.00163487721615185	0.00163487721615185	0.023370313697827	MPO/HP/PLSCR1/MMP9/PYCR1/STAT1/MT2A/CYP1B1/MT1HL1/MT1E/MT1B/CCNA2/CD14/GCH1/MTF1/HESX1/MT1A/ALPL/ARG1/CLIC4/CDK1/AOC1/IGFBP2/S100A8/TRPM2/CPNE5/RAD51/ALOX5AP/SDC1/IL18RAP/PDGFA/PRKCD/GUCY1B1/NCF1/SOD2/ADORA2A/CALR/ABCB6/G6PD/MAPK13/KDM6B/IL10/ITPKC/CFLAR/ZC3H12A/TREX1/BAK1/TNFAIP3/BMP6/JUNB/APP/TSPO/ATP2B4/NCSTN/MT1F/FOS/TXN/DHFR/MT1G/RELA/TIMELESS/HGF/ASS1/TLR9/PCNA/PTK2B/TCIRG1/MT1M/TESMIN/DDI2…
GO:0061333	renal tubule morphogenesis	42	-0.51403405202107	-1.71135626321241	0.00163779896698298	0.00163779896698298	0.0233726653927237	MYC/DLG1/CTNNBIP1/DCHS1/HS2ST1/HS3ST3B1/PKD1/WNK4/SOX8/PKD2/MEF2C/BCL2/MTSS1/WNT4/GATA3/KLHL3/NOG
GO:0031570	DNA integrity checkpoint signaling	118	0.411187908297371	1.63257104771217	0.00166001579461143	0.00166001579461143	0.0236204109844171	FBXO6/PARP9/CDT1/PML/MAPK14/GTSE1/CDC45/E2F1/DTX3L/DTL/CDK1/CHEK1/RAD51/CLSPN/CDKN1A/TREX1/MAP3K20/BRCA1/PLK1/NBN/CEP63/BRCA2/TIMELESS/TIPIN/CDC14B/TAOK3/WAC/SDE2/THOC5/PPP1R10/EME1/MUC1/TRIM39/BABAM2/CDK2/DNA2/BLM/CRADD
GO:0010888	negative regulation of lipid storage	16	0.719989587088772	1.89566349668904	0.00166073223635626	0.00166073223635626	0.0236204109844171	PPARG/ITGB3/ABCA1/CES1/NFKBIA/ABCG1/NR1H2
GO:0040001	establishment of mitotic spindle localization	34	0.569213161740589	1.78075546351037	0.00166605618899774	0.00166605618899774	0.0236410153930521	CDK5RAP2/NUSAP1/CENPA/NDC80/INSC/DYNLT1/ESPL1/SAPCD2/CLASP1/PAX6/KPNB1/PLK1/DCTN1/NDEL1/UBXN2B/NSFL1C/MAPRE1/PAFAH1B1
GO:0002920	regulation of humoral immune response	28	0.614616283190231	1.8400831859201	0.00166775870418389	0.00166775870418389	0.0236410153930521	SERPING1/CR1/CR1L/NOD2/IL1B/C4BPA/FCGR2B/CD55/PTPN6/CD59
GO:0032368	regulation of lipid transport	92	0.449739967012329	1.71504727745019	0.00167995675862859	0.00167995675862859	0.0237741705952659	RETN/ACSL1/PPARG/NTSR1/ITGB3/MAP2K6/ABCA1/EGF/CYP4F2/CES1/PRKCD/IL1B/ABCA13/CETP/BMP6/NFKBIA/TSPO/ABCG1/NR1H2/KDM5B/DENND5B/ANXA2/ABCA2/ABCA7/SREBF2/NFKB1/OSBPL6/FURIN
GO:0000462	maturation of SSU-rRNA from tricistronic rRNA transcript (SSU-rRNA, 5.8S rRNA, LSU-rRNA)	36	-0.543328769753205	-1.76076892619014	0.00170339458008868	0.00170339458008868	0.0240420377383317	ERCC2/GTF2H5/NGDN/KRI1/DCAF13/ABT1/UTP25/WDR43/RPS19/TBL3/RPS16/RPS8/RPS21/RPS14
GO:0010745	negative regulation of macrophage derived foam cell differentiation	11	0.769546448626786	1.85185822389259	0.00170455748748299	0.00170455748748299	0.0240420377383317	PPARG/ITGB3/ABCA1/CETP/NFKBIA/ABCG1/NR1H2
GO:0051098	regulation of binding	289	0.325994899663355	1.45193044482717	0.00173925748589026	0.00173925748589026	0.0244907160935028	IFIT1/BAMBI/MMP9/IFIT2/PARP9/CDT1/HJURP/PPARG/MMP8/E2F1/SLPI/DTX3L/IFI16/CARD16/DISC1/EGF/BCL3/TRIM21/PLAUR/IGF1/SP100/FLOT1/PRKCD/CDKN1A/HMGB2/AURKA/TGFB1/DDIT3/GMNN/SMARCD3/IL10/FBH1/TRIM6/NSD1/APP/NFKBIA/IRF4/RALB/HIPK2/TXN/STMN1/PAX6/MARK2/TCF7L2/GOLGA2/EP300/PLK1/RIPOR2/PSEN1/STK3/FKBP1A/DTNBP1/CTBP2/TICAM1/LRPAP1/HDAC4/ANXA2/AMFR/NEK2/CTNNB1/ADD1/AURKB/TMBIM6/ATP2A3/MAD2L2/JAK2/TFIP11/CDK5/…
GO:0010506	regulation of autophagy	302	0.322945626245391	1.44113945155108	0.00174519351826531	0.00174519351826531	0.0245335487520129	UCHL1/TRIM5/LAMP3/TRIM22/IFI16/CTSA/CTTN/TRIM21/DEPP1/SPTLC2/NOD2/STAT3/CAMKK2/CAPN1/TRIM38/RUBCN/SLC7A5/TOM1/RRAGD/DRAM1/SLC25A4/DDIT3/TRIM34/IL10/ZC3H12A/TRIM6/ABL2/RRAGC/ATP6V0D1/RALB/BCL2L11/FLCN/TSPO/GAPDH/SH3GLB1/QSOX1/MTMR3/GOLGA2/EP300/PIK3CB/HGF/TLR9/NPRL3/RNF31/TICAM1/ATP6V0A1/HSPB1/TRIM8/ATP6V1C2/RUFY4/PSAP/RAB3GAP1/ATG13/SESN2/LARP1/GPR137/CHMP4B/ATP6V1H/SREBF2/KEAP1/RAB8A/FZD5/WAC/MA…
GO:1900426	positive regulation of defense response to bacterium	12	0.762262926907512	1.882147160894	0.00174853823497738	0.00174853823497738	0.0245398717432431	GRN/NOD2/SIGLEC16/EMILIN2/CYBA
GO:0016053	organic acid biosynthetic process	236	0.353653221781495	1.52686555272121	0.00175727444089049	0.00175727444089049	0.0246217156546169	PYCR1/CEACAM1/NAIP/PHGDH/DHRS9/UPB1/SLC1A3/ALOX12/CBS/PRG3/ACOT7/CES1/ALOX5AP/HSD3B7/ERLIN1/NLRC4/PTGS1/PSAT1/MGLL/CASP1/IL1B/OSBPL2/ALOX5/GGTLC1/GGT1/FABP5/FADS1/QKI/BRCA1/FA2H/ASNS/ATP2B4/OSBPL9/CSAD/GGTLC3/FADS2/OLAH/GGTLC2/DHFR/PLOD2/ASS1/NR1H2/ABCD1/ELOVL7/SERINC3/MTHFD1/STARD4/DPYD/CBR1/MTHFD1L/PRKAG2/OSBPL6/ACLY/XBP1/PSPH/PECR/SEPHS1/SEPHS2/CYP7A1/PYCARD/GOT1/ABHD3/HAAO/CHST12/ACOT8
GO:0061844	antimicrobial humoral immune response mediated by antimicrobial peptide	35	0.570833771149416	1.80706080978389	0.00176451505061092	0.00176451505061092	0.0246505789028589	LTF/ELANE/CAMP/DEFA4/DEFA3/S100A9/S100A12/NOD2/PGLYRP1/CXCL10/ANG/DEFB1/GAPDH/CXCL2/PF4
GO:0009070	serine family amino acid biosynthetic process	17	0.708904832611463	1.89332715755298	0.00176533021689516	0.00176533021689516	0.0246505789028589	PHGDH/CBS/PSAT1/GGT1/DHFR/SERINC3/MTHFD1/PSPH/SEPHS1/SEPHS2
GO:0010950	positive regulation of endopeptidase activity	131	0.397090133760603	1.6059950816797	0.00176805840982135	0.00176805840982135	0.0246505789028589	AIM2/PML/CR1/CTSD/PPARG/IFI16/S100A9/AKIRIN2/ASPH/TNFSF15/S100A8/TNFSF10/GSN/STAT3/LGALS9/NLRC4/CASP1/LYN/P2RX1/BEX3/BAK1/PSME2/BCL2L11/HIP1/NCSTN/CASP10/ROCK2/GPER1/VSIR/APAF1/VCP/NLRP3/ATP2A3/NLRP12/JAK2/FAS/MEFV/AGER/PYCARD/APH1A/CASP9/FADD/PSME1/CRADD/NLRP6/CARD8/MAP3K5/AIFM1/SYK/APH1B/NLRP2/PSME3/F2R/CIDEB/DAP
GO:0006417	regulation of translation	366	-0.289133888195205	-1.37765266423057	0.00178141150358318	0.00178141150358318	0.0247959672255732	C1QBP/DCP2/SH3BGRL/GUF1/MTG1/EIF4EBP2/PAIP1/GCN1/RBM4B/RPUSD4/EIF5/CAPRIN1/PAIP2/TENT4B/GSPT1/IMPACT/DPH7/FXR1/CDK5RAP1/UCN/NCK2/RPS6KA3/IREB2/DUS3L/HNRNPU/KLHL25/NGDN/PDE12/DIS3L2/TRIM3/MRPL13/CCL5/ELP1/BARHL2/TUT4/CAPRIN2/PABPC1/DDX6/ILF3/ABCE1/ZC3H12D/KHDRBS1/ZNF385A/RPS27L/BZW2/DND1/TMED2/METTL18/PTCD3/MRPS27/ELP6/ZAR1L/EIF4EBP1/JMJD4/PUS7/TENT4A/EIF4E2/TIA1/METAP1/EIF2A/LRPPRC/NCBP1/ZCCHC4/L…
GO:0046059	dAMP catabolic process	3	-0.952342227550094	-1.63630910795612	0.00179297182576601	0.00179297182576601	0.0249159656823014	ADA/NT5C1A
GO:0006082	organic acid metabolic process	697	0.279793233454096	1.33920148799118	0.00181409843229308	0.00181409843229308	0.025168291283067	MPO/PYCR1/CEACAM1/SLC2A3/VNN1/DDAH2/NAIP/ACSL1/MAPK14/PHGDH/GLDC/HK3/DHRS9/ACOXL/CYP1B1/UPB1/SLC1A3/PGD/ALOX12/CBS/ARG1/PRG3/SLC16A3/ACOX2/CYP4F2/ACOT7/HPDL/IGF1/CES1/STAT3/ALOX5AP/HSD3B7/ERLIN1/POR/TLR2/PKM/TPST1/CYP4F12/NLRC4/PTGS1/PSAT1/MGLL/CASP1/FAH/IL1B/CRYM/OSBPL2/GALK1/ALOX5/CPT1B/SULT1B1/GGTLC1/ALDH1L2/TPST2/GGT1/FABP5/SLC19A1/FADS1/QKI/ENO1/TREX1/IDH1/SLC27A3/BRCA1/APP/FA2H/FLCN/ASNS/AT…
GO:0008217	regulation of blood pressure	115	0.407073246943745	1.61390147737707	0.00183258608901191	0.00183258608901191	0.0253832400667576	FFAR3/ACTA2/ADM/PPARG/NTSR1/SLC2A5/GCH1/CTSG/TBXA2R/CYP4F2/AGTRAP/ECE1/CYP4F12/PTGS1/EXT1/EMILIN2/ACVRL1/SOD2/P2RX1/VEGFC/OPRL1/CYBA/TPM1/RENBP
GO:0002283	neutrophil activation involved in immune response	18	0.695592349369306	1.89186989928083	0.00186255313549131	0.00186255313549131	0.0257056902759667	CD177/ANXA3/FCER1G/SPI1/ITGAM/MYD88/STXBP2/LILRA2/ITGB2
GO:0097242	amyloid-beta clearance	30	0.590737731984019	1.79835370005437	0.00188085880399036	0.00188085880399036	0.0257056902759667	CLU/LDLR/ITGAM/C5AR1/ITGB2/MARCO/CYP51A1/LRPAP1/MME/ABCA7
GO:0098581	detection of external biotic stimulus	18	0.694533015499159	1.88898872632941	0.00188185403242389	0.00188185403242389	0.0257056902759667	HLA-B/NAIP/NOD2/PGLYRP1/TLR2/NLRC4/HLA-A/TLR4/LY96
GO:0046131	pyrimidine ribonucleoside metabolic process	10	0.794413139242894	1.8708464280967	0.00188185403242389	0.00188185403242389	0.0257056902759667	UPP1/APOBEC3B/APOBEC3A/CDA/CDADC1/APOBEC3G/APOBEC3F/APOBEC3C/APOBEC3H
GO:0046133	pyrimidine ribonucleoside catabolic process	10	0.794413139242894	1.8708464280967	0.00188185403242389	0.00188185403242389	0.0257056902759667	UPP1/APOBEC3B/APOBEC3A/CDA/CDADC1/APOBEC3G/APOBEC3F/APOBEC3C/APOBEC3H
GO:0032613	interleukin-10 production	49	0.524086411212993	1.76135318353357	0.00188289397049492	0.00188289397049492	0.0257056902759667	ISG15/CD274/MMP8/LILRA5/BCL3/NOD2/STAT3/LGALS9/TLR2/FCGR2B/JAK3/RBM47/IRF4/LILRB4/TLR4/LILRB1/HGF/TLR9/VSIR/SASH3/BTK
GO:0032653	regulation of interleukin-10 production	49	0.524086411212993	1.76135318353357	0.00188289397049492	0.00188289397049492	0.0257056902759667	ISG15/CD274/MMP8/LILRA5/BCL3/NOD2/STAT3/LGALS9/TLR2/FCGR2B/JAK3/RBM47/IRF4/LILRB4/TLR4/LILRB1/HGF/TLR9/VSIR/SASH3/BTK
GO:0016485	protein processing	175	0.366934769729957	1.53600843672591	0.00188529515664063	0.00188529515664063	0.0257056902759667	CST7/IFI16/CARD16/DHCR24/CTSG/ASPH/ASPRV1/PLAUR/IL1R2/CHAC1/ECE1/GSN/NLRC4/CASP1/PLAU/NOL3/SNX12/C1RL/GGT1/ENO1/BAK1/ADAM8/PCSK6/MAFB/F12/CASP7/NCSTN/C1R/ADAM17/PSEN1/HM13/VSIR/ANXA2/APAF1/MME/DDI2/CASP4/RHBDD1/ADAM19/RUNX1/SRGN/SDE2/MYH9/C2CD3/FURIN/NLRP7/SEC11C/CTSL/SRC/PYCARD/APH1A/CASP9/LRRK2/ADAM10/FADD/NLRP6/PRKACA/CARD8/CTSZ/SERPINE2/GLG1/PISD
GO:0015849	organic acid transport	226	0.348214681004192	1.49949618763495	0.00188784961213759	0.00188784961213759	0.0257056902759667	SLC26A8/CEACAM1/ACSL1/PPARG/NTSR1/MAP2K6/SLC1A3/SLCO4A1/ARG1/SLC16A3/SLC51A/CYP4F2/SLC38A10/SLC3A2/FOLR3/SLC22A4/SLC6A19/CES1/SLC7A5/SLC6A12/SLC38A5/IL1B/CPT1B/ADORA2A/FABP5/SLC19A1/SLC36A1/SLC27A3/AQP9/NF1/SLC15A4/ABCC3/PLIN2/CPT2/SLC22A1/PSEN1/SLC43A3/DTNBP1/SLC25A44/FOLR1/ABCD1/PSAP/RAB3GAP1/PRAF2/SLCO3A1/SLC16A6/SLC25A10/APBA1/CPT1A/SERINC3/SLC1A4/AKR1C1/SLC23A3/SLC25A20/SLC35D3/CYP7A1/SLC11A…
GO:0046942	carboxylic acid transport	226	0.348214681004192	1.49949618763495	0.00188784961213759	0.00188784961213759	0.0257056902759667	SLC26A8/CEACAM1/ACSL1/PPARG/NTSR1/MAP2K6/SLC1A3/SLCO4A1/ARG1/SLC16A3/SLC51A/CYP4F2/SLC38A10/SLC3A2/FOLR3/SLC22A4/SLC6A19/CES1/SLC7A5/SLC6A12/SLC38A5/IL1B/CPT1B/ADORA2A/FABP5/SLC19A1/SLC36A1/SLC27A3/AQP9/NF1/SLC15A4/ABCC3/PLIN2/CPT2/SLC22A1/PSEN1/SLC43A3/DTNBP1/SLC25A44/FOLR1/ABCD1/PSAP/RAB3GAP1/PRAF2/SLCO3A1/SLC16A6/SLC25A10/APBA1/CPT1A/SERINC3/SLC1A4/AKR1C1/SLC23A3/SLC25A20/SLC35D3/CYP7A1/SLC11A…
GO:0070269	pyroptosis	22	0.651828015159159	1.85816734044309	0.00188922299637786	0.00188922299637786	0.0257056902759667	AIM2/ZBP1/ELANE/NAIP/NLRC4/CASP1/MAP3K20/GSDMD/CASP4/NLRP3/MEFV/PYCARD/NLRP6
GO:1901976	regulation of cell cycle checkpoint	44	0.536050656392204	1.76324723965875	0.00189521869159381	0.00189521869159381	0.0257068600126494	BIRC5/CDK5RAP2/CDT1/CCNB1/RAD51/NDC80/MAP3K20/BRCA1/CDCA8/DUSP1/BRCA2/MAD2L1BP/AURKB/THOC5/PPP1R10
GO:0050920	regulation of chemotaxis	151	0.381592688082228	1.5669124969005	0.00189541301973531	0.00189541301973531	0.0257068600126494	TNFAIP6/ELANE/CCR1/AZU1/FPR2/CCL2/SPI1/C3AR1/NOD2/CXCL10/MDK/LGALS9/BST1/SEMA4A/LYN/TGFB1/C5AR1/CALR/PADI2/DUSP3/SEMA4D/VEGFA/VEGFC/RIN3/CXCR2/RAC2/SEMA3B/PRKD2/NCKAP1L/ADAM17/STX3/RIPOR2/CORO1B/DUSP1/IL6R/NEDD9/TNFSF14/JAM3/GAS6/SEMA4B/PTK2B/HSPB1/NOTCH1/STAP1
GO:0045638	negative regulation of myeloid cell differentiation	65	0.473660739378917	1.69952718974929	0.00189840676139608	0.00189840676139608	0.0257068600126494	LTF/CEACAM1/TNFAIP6/LILRB3/FSTL3/LYN/HMGB3/INHBA/TRIB1/NF1/NFKBIA/PAF1/MAFB/ZFP36/LILRB4/TLR4/LILRB1/PF4/PTK2B/CTNNB1/GPR137
GO:0071680	response to indole-3-methanol	5	0.878693271797656	1.69749345628879	0.00193669094108049	0.00193669094108049	0.0261834502619343	JUP/CYP1B1/CTNNA1/BRCA1/CTNNB1
GO:0002434	immune complex clearance	4	0.92629315004338	1.68169017300277	0.00194862127541979	0.00194862127541979	0.0263027943864492	CLU/CR1/FCGR2B
GO:0000226	microtubule cytoskeleton organization	486	0.296831804833182	1.37456045898997	0.00196571022331288	0.00196571022331288	0.0264912801076707	BIRC5/CCNB2/CDK5RAP2/CCNB1/RSPH9/MYBL2/TPX2/GADD45A/KIFC1/LIMK2/PCLAF/SPC25/SPAG5/KIF2C/DISC1/NUSAP1/CDK1/FGF13/CEP295NL/CHEK1/HSPA1B/GAS2L1/PRC1/SKA1/CENPA/NDC80/PARD3/CHMP5/HSPA1A/DLGAP5/AURKA/TUBA8/CEP19/INSC/DRC1/MAP1A/HAUS4/CNP/DYNLT1/KIF11/BRCA1/ESPL1/CDCA8/CDC20/SAPCD2/TUBG1/GAPDH/ATF5/NEK6/STMN1/TUBA4A/ASPM/CLASP1/TRIM54/PAX6/MARK2/KIF20A/SGO1/KPNB1/GOLGA2/PLK1/CSNK1D/SRGAP2/CEP63/OCLN/DN…
GO:0009111	vitamin catabolic process	5	0.878568644369308	1.69725269622964	0.0019742954202623	0.0019742954202623	0.0265647468995361	CYP4F2/CYP4F12
GO:0032691	negative regulation of interleukin-1 beta production	24	0.643430471909842	1.88085796187023	0.00199464898129594	0.00199464898129594	0.0267536779586545	PML/CARD16/IGF1/SERPINB1/ZC3H12A/TNFAIP3/ELF4/LILRB4/NLRP3/NLRP7/MEFV/CARD8
GO:0002467	germinal center formation	12	0.758581907571987	1.87305814469369	0.00199464898129594	0.00199464898129594	0.0267536779586545	TNFSF13B/BCL3/BCL6/TNFAIP3/NFKB2/ADAM17/UNC13D/KLHL6/PKN1
GO:0042363	fat-soluble vitamin catabolic process	3	0.956649204726188	1.57984613894026	0.00200290839736755	0.00200290839736755	0.0268220193298427	CYP4F2/CYP4F12
GO:0034154	toll-like receptor 7 signaling pathway	10	0.792156687272291	1.86553247380662	0.00203664159142848	0.00203664159142848	0.0272307400560743	RSAD2/PIK3AP1/UNC93B1/LILRA4/SLC15A4
GO:0051767	nitric-oxide synthase biosynthetic process	18	0.69050258182274	1.87802676540448	0.00207543360282013	0.00207543360282013	0.0276621430048172	STAT1/MAP2K6/CCL2/NOD2/TLR2/MAP2K3/JAK3/NAMPT/TLR4/TLR9/JAK2/LRRK2
GO:0051769	regulation of nitric-oxide synthase biosynthetic process	18	0.69050258182274	1.87802676540448	0.00207543360282013	0.00207543360282013	0.0276621430048172	STAT1/MAP2K6/CCL2/NOD2/TLR2/MAP2K3/JAK3/NAMPT/TLR4/TLR9/JAK2/LRRK2
GO:0042471	ear morphogenesis	65	-0.451782861371114	-1.65084488177519	0.00208420922059104	0.00208420922059104	0.0277072670544391	TSHZ1/FGFR2/BLOC1S5/WDPCP/DVL1/PRKRA/LRIG1/TIFAB/CEP290/RPL38/DCANP1/GATA2/TTC39C/HMX2/OTX1/GATA3/TFAP2A/LHFPL5/NOG
GO:0006910	phagocytosis, recognition	16	0.714416865873711	1.88099105645649	0.00208862491809229	0.00208862491809229	0.0277072670544391	FCGR1A/PEAR1/PTX3/C4BPA/MYO18A/JMJD6/FCN1/FCN3
GO:0072672	neutrophil extravasation	13	0.74236625715276	1.86190720933308	0.00208862491809229	0.00208862491809229	0.0277072670544391	CD177/PRTN3/MDK/FUT7/ADAM8/IL1R1/RIPOR2
GO:0042092	type 2 immune response	34	0.559525291465472	1.75044743642709	0.00209996591725559	0.00209996591725559	0.0278141867297028	RSAD2/ARG1/BCL3/BCL6/HLX/NOD2/BATF/IL4R/IL10/ARG2/TRAF3IP2/DENND1B/NLRP3
GO:0040007	growth	641	0.280675023760953	1.33310150487253	0.00211288085979905	0.00211288085979905	0.0279415872632593	TYMS/CEACAM1/CCNB2/CD38/AGRN/TNFAIP6/PML/ADM/MAPK14/MT2A/MT1E/MT1B/PLAC8/HESX1/DISC1/MT1A/S100A9/EXOSC4/PTX3/CLIC4/BST2/CDK1/FGF13/CTTN/BCL6/S100A8/ARHGEF11/CHEK1/KIF14/GINS1/HLX/HSPA1B/CPNE5/IGF1/SLC9A1/STAT3/MDK/POR/BASP1/SEMA4A/EXT1/GDF15/HSPA1A/CDKN1A/VIL1/AURKA/ACVRL1/TGFB1/G6PD/NRN1/WASF1/SFN/CFLAR/SLC6A4/ENO1/SEMA4D/INHBA/VEGFA/PELO/CDKL5/BRCA1/APP/CDA/BCL2L11/FLCN/NINJ1/PPIB/PNPT1/SEMA3B/…
GO:0019732	antifungal humoral response	3	0.955753847421942	1.57836751252935	0.00211735693934467	0.00211735693934467	0.0279571658182368	LTF/DEFA4
GO:0001952	regulation of cell-matrix adhesion	89	0.434802228207212	1.64361781444324	0.00212217401601236	0.00212217401601236	0.0279771913742286	JUP/ITGB3/DISC1/BCL6/CEACAM6/SLC9A1/BST1/TLN1/PLAU/ACVRL1/DUSP3/VEGFA/CCL25/NF1/CLASP1/PIK3CB/RRAS/LIMS1/ROCK2/PTK2B/RIN2/PTPRJ/ARHGAP6/EFEMP2/PTEN/CDKN2A/MAP4K4/RAC1/SRC/POLDIP2/ADAM15/VCL/FMN1/FAM107A/GSK3B/PTPRA/THBS1/BCAS3/DAPK3/PEAK1/RHOA
GO:0050864	regulation of B cell activation	115	0.404988518493618	1.60563626626125	0.00213520709640336	0.00213520709640336	0.0281053003388954	MZB1/CD38/CR1/TNFSF13B/AKIRIN2/SPI1/BCL6/SAMSN1/NOD2/BST1/CDKN1A/LYN/FCGR2B/TGFB1/HMGB3/IL2RG/IL10/INHBA/TNFAIP3/CD300A/SLC15A4/NCKAP1L/PTPN6/TNFRSF13B/TLR4/TLR9/TNFSF13/TICAM1/SH3KBP1/SASH3/BTK/EPHB2/NFAM1/MAD2L2/MNDA/XBP1/PKN1/INPP5D/PAWR
GO:0007263	nitric oxide mediated signal transduction	15	0.709461924863258	1.83738749171789	0.00214127329803523	0.00214127329803523	0.0281414506227299	DDAH2/CBS/FPR1/GUCY1B1/VEGFA/ATP2B4/GUCY1A1
GO:2000389	regulation of neutrophil extravasation	7	0.851819434437096	1.83528426250147	0.00216024474655424	0.00216024474655424	0.0283468322372515	MDK/FUT7/ADAM8/IL1R1/RIPOR2
GO:0071356	cellular response to tumor necrosis factor	176	0.374351668252035	1.57292569487859	0.00218978642125385	0.00218978642125385	0.0286280820544678	GBP3/GBP1/AIM2/NAIP/CAMP/MAPK14/STAT1/TNFRSF17/CYP1B1/GBP2/TNFSF13B/CARD16/CCL2/HSPA1B/EXT1/CASP1/HSPA1A/ZC3H12A/TNFAIP3/BRCA1/CCL25/PIAS4/NFKBIA/ACTN4/ZFP36/CYBA/FOS/TANK/TNFRSF1A/SPPL2A/ADAM17/TNFRSF1B/RELA/CD58/ARHGEF2/ASS1/GAS6/LIMS1/GPER1/PTK2B/TRAF3IP2/ILK/CASP4/TNFRSF19/PYDC1/PCK2/HIPK1/NFKB1/JAK2/FAS/CD70/TRAF3/MAPK3/PYCARD/LRRK2
GO:0002476	antigen processing and presentation of endogenous peptide antigen via MHC class Ib	10	0.790132083271562	1.86076452250274	0.0021918097591807	0.0021918097591807	0.0286280820544678	HLA-B/TAP2/MICB/HLA-A/HLA-C/HLA-F/HLA-G/HLA-E/MICA
GO:0002484	antigen processing and presentation of endogenous peptide antigen via MHC class I via ER pathway	10	0.790132083271562	1.86076452250274	0.0021918097591807	0.0021918097591807	0.0286280820544678	HLA-B/TAP2/MICB/HLA-A/HLA-C/HLA-F/HLA-G/HLA-E/MICA
GO:0060576	intestinal epithelial cell development	12	0.754903968923188	1.86397673519387	0.00222260232686714	0.00222260232686714	0.0289856138271435	TYMS/C1GALT1/KLF5/FZD5/IL6ST/HIF1A/SRC
GO:0038066	p38MAPK cascade	40	0.548149106796959	1.78219593503798	0.00225670982218169	0.00225670982218169	0.0293852117358382	MAPK14/MAP2K6/GADD45A/SPI1/GADD45B/GADD45G/LGALS9/IL1B/NCF1/MAP2K3/ZC3H12A/VEGFA/MAP3K20/ZFP36/DUSP1/HGF
GO:0002251	organ or tissue specific immune response	20	0.657911758201277	1.85494438821278	0.00227049827323371	0.00227049827323371	0.0295115660625947	FFAR3/LTF/RNASE2/CAMP/DEFA4/DEFA3/FFAR2/NOD2/TREX1/DEFB1/IL6R
GO:0050820	positive regulation of coagulation	19	0.664853677010036	1.84714190012931	0.00227513194317909	0.00227513194317909	0.0295115660625947	TBXA2R/HPSE/ST3GAL4/EMILIN2/PLAU/F12/PSEN1/USF1
GO:0002720	positive regulation of cytokine production involved in immune response	69	0.467325195646453	1.68871716705532	0.00227685781630325	0.00227685781630325	0.0295115660625947	RSAD2/FFAR3/IL18R1/FFAR2/NOD2/SLC7A5/IL1B/MYD88/TRIM6/CD55/HLA-A/IL1R1/TLR4/LILRB1/TICAM1/HLA-F/DENND1B/HLA-G/SASH3/NLRP3/FZD5/HK1/HLA-E/PYCARD
GO:0040008	regulation of growth	432	0.300987551502835	1.38383370881461	0.00229951952375826	0.00229951952375826	0.0297417174671454	CEACAM1/CCNB2/CD38/AGRN/PML/MAPK14/MT2A/MT1E/MT1B/PLAC8/DISC1/MT1A/S100A9/EXOSC4/BST2/CDK1/FGF13/CTTN/BCL6/S100A8/ARHGEF11/KIF14/HLX/HSPA1B/CPNE5/IGF1/SLC9A1/STAT3/BASP1/SEMA4A/GDF15/HSPA1A/CDKN1A/VIL1/ACVRL1/TGFB1/G6PD/SFN/SLC6A4/ENO1/SEMA4D/INHBA/VEGFA/CDKL5/BRCA1/APP/CDA/BCL2L11/FLCN/PPIB/PNPT1/SEMA3B/CYBA/MT1F/ACTN3/IGFBP7/ADAM17/MT1G/STK3/CHD7/ACVR1B/TCHP/RBP4/ST7L/PSMD10/STAT5A/CXCL16/SEMA4…
GO:0043691	reverse cholesterol transport	11	0.762903248476994	1.83587184015667	0.00230333694684712	0.00230333694684712	0.0297417174671454	CLU/ABCA1/CES1/CETP/ABCG1
GO:0022407	regulation of cell-cell adhesion	372	0.30706145808272	1.39366563070173	0.00231097892337831	0.00231097892337831	0.0297417174671454	CEACAM1/CD274/ELANE/VNN1/CR1/IL1RN/MAPK14/ALOX12/TNFSF13B/CTSG/ARG1/CCL2/SELP/IGFBP2/SOCS1/PLAUR/SPI1/BCL6/FERMT3/CEACAM6/GP6/HLX/NOD2/IGF1/FSTL3/IRF1/MDK/LGALS9C/LGALS9/FLOT2/IL4R/ST3GAL4/FLOT1/PRKCD/IL1B/EMILIN2/LYN/FCGR2B/ALOX5/TGFB1/ADORA2A/JAK3/ITGB2/FUT7/DUSP3/LGALS1/IL2RG/SIRPB1/SMARCD3/IL10/BTN2A2/ZC3H12A/LAG3/ADAM8/ABL2/VEGFA/SIRPG/BMP6/CCL25/AP3D1/CD300A/MIA3/ZBTB7B/CD55/LILRB4/PRKAR1A/…
GO:0031099	regeneration	128	0.390021790910577	1.56899208540505	0.00231152604884276	0.00231152604884276	0.0297417174671454	TYMS/ANXA3/ADM/GRN/CTNNA1/CCNA2/SCARF1/KREMEN1/CDK1/IGF1/MDK/SLC7A5/CDKN1A/AURKA/IL10/CFLAR/BAK1/NINJ1/PNPT1/TSPO/DHFR/CEBPB/PRMT5/KLF5/LCP1/HGF/PTPRU/GAS6/PCNA/FOLR1/KIAA0319/NOTCH1/STK24/EZH2/CPT1A/RUNX1
GO:0030593	neutrophil chemotaxis	78	0.455156131828066	1.67564851146646	0.00231215723585078	0.00231215723585078	0.0297417174671454	TNFAIP6/FCER1G/S100A9/CCL2/S100A12/S100A8/C3AR1/NOD2/CXCL10/MDK/BST1/CXCR1/IL1B/C5AR1/ITGB2/ITGA1/CCL25/CXCR2/RAC2/PPIB/NCKAP1L/CXCL2/RIPOR2/VAV1/JAM3/PF4/PREX1/CKLF/MCU/CSF3R/RAC1/CXCL1
GO:0098742	cell-cell adhesion via plasma-membrane adhesion molecules	123	0.395338565920298	1.5735581796699	0.00232423106608931	0.00232423106608931	0.029851726914222	CD177/CEACAM1/NECTIN2/NTNG2/CEACAM8/IL1RN/MAPK14/SELL/SELP/CEACAM6/ITGAM/ICAM1/NEXN/ITGB2/IL10/DSC2/ATP2C1/CDH26/LRRC4/PLXNB3/PIK3CB/ESAM/CD164
GO:0006979	response to oxidative stress	342	0.315677455875398	1.42565695311958	0.0023377042415752	0.0023377042415752	0.0299793490841708	MPO/HP/MMP9/PYCR1/CD38/PML/VNN1/STAT1/CYP1B1/GCH1/DHCR24/MTF1/ARG1/CDK1/ACOX2/MSRB2/TRPM2/HSPA1B/CAMKK2/MGST1/SDC1/IL18RAP/PTGS1/PRKCD/MICB/HSPA1A/NOL3/NCF1/ALOX5/MCTP1/ANKRD2/SOD2/PDLIM1/NCOA7/G6PD/MAPK13/KDM6B/IL10/PXN/ZC3H12A/TREX1/BAK1/IDH1/TNFAIP3/APP/PNPT1/FOS/TXN/ATOX1/TPM1/DHFR/MELK/TLR4/PSEN1/RELA/GSR/HGF/PTPRN/MSRB3/EPAS1/PCNA/ABCD1/PTK2B/HSPB1/RIPK3/STK24/CTNNB1/BTK/EZH2/SESN2/RGS14/KE…
GO:0006213	pyrimidine nucleoside metabolic process	20	0.656019988567976	1.84961065246275	0.00234555438603864	0.00234555438603864	0.0299892823224088	TK1/UPP1/UPB1/APOBEC3B/NT5C3A/APOBEC3A/CDA/DPYD/CDADC1/APOBEC3G/APOBEC3F/APOBEC3C/APOBEC3H
GO:0140894	endolysosomal toll-like receptor signaling pathway	33	0.594176288522949	1.84699451529793	0.00234555438603864	0.00234555438603864	0.0299892823224088	RSAD2/OAS1/PIK3AP1/FLOT1/UNC93B1/MYD88/LILRA4/TNFAIP3/SLC15A4
GO:0008356	asymmetric cell division	17	0.699708573233831	1.86876599387262	0.00237194606842075	0.00237194606842075	0.0302810426268109	FGF13/PARD3/INSC/ASPM/PAX6/GOLGA2/ARHGEF2/RGS14
GO:0007173	epidermal growth factor receptor signaling pathway	82	0.451746001607199	1.67812448668101	0.0023860586010491	0.0023860586010491	0.0303309023650135	IFI6/MMP9/CEACAM1/EGF/PLAUR/MVB12A/SHKBP1/TGFA/RHBDF2/VIL1/NCF1/TGFB1/DUSP3/ITGA1/RALB/HIP1/REPS2/ADAM17/PSEN1/MVP/RASSF2/GPER1/PTK2B/PTPRJ/GRB2/RAB7A
GO:0070391	response to lipoteichoic acid	8	0.822712940265599	1.86102955116806	0.00238658590383594	0.00238658590383594	0.0303309023650135	MAPK14/CD14/TLR2/TLR4/RELA
GO:0071223	cellular response to lipoteichoic acid	8	0.822712940265599	1.86102955116806	0.00238658590383594	0.00238658590383594	0.0303309023650135	MAPK14/CD14/TLR2/TLR4/RELA
GO:0022412	cellular process involved in reproduction in multicellular organism	240	0.351030985195014	1.51676698152578	0.00241849398416284	0.00241849398416284	0.0306519667285476	UCHL1/TDRD9/CCNB2/RETN/NECTIN2/TNFAIP6/TMEM119/FANCA/INSL3/PTX3/TRIP13/FOLR3/TSSK4/ACRBP/IGF1/MDK/PIWIL4/NDC80/KNL1/ROPN1L/HMGB2/AURKA/TUBA8/ANG/REC8/QKI/LLCFC1/INHBA/MASTL/AGFG1/DEFB1/ASPM/ETV6/CATSPERZ/HORMAD1/PLK1/KDM1B/BRCA2/SLC9A8/TBPL1/UBE2J1/PANK2/JAM3/FOLR1/PTK2B/TTC21A/TESMIN/INHBB/CTNNB1/SRPK1/CFAP58/RHBDD1/TUBB8/TBC1D20/RSPH1/PRM2/DIAPH2/MFSD14A/SRC/SPACA3/HEXB/TAF1L/AFF4/SPACA6/NANOS3…
GO:0032945	negative regulation of mononuclear cell proliferation	66	0.475240685302683	1.70525386652745	0.00242269673695772	0.00242269673695772	0.0306519667285476	CD274/CR1/ARG1/LGALS9C/LGALS9/LYN/FCGR2B/RASSF5/IL10/BTN2A2/CD300A/ZBTB7B/LILRB4/PRKAR1A/PTPN6/ARG2/TNFRSF13B/CEBPB/LILRB1/LILRB2/VSIR/HLA-G/BTK/MNDA/PKN1/INPP5D/PAWR/TMEM131L
GO:0050672	negative regulation of lymphocyte proliferation	66	0.475240685302683	1.70525386652745	0.00242269673695772	0.00242269673695772	0.0306519667285476	CD274/CR1/ARG1/LGALS9C/LGALS9/LYN/FCGR2B/RASSF5/IL10/BTN2A2/CD300A/ZBTB7B/LILRB4/PRKAR1A/PTPN6/ARG2/TNFRSF13B/CEBPB/LILRB1/LILRB2/VSIR/HLA-G/BTK/MNDA/PKN1/INPP5D/PAWR/TMEM131L
GO:0006165	nucleoside diphosphate phosphorylation	83	0.452160204158762	1.68735704459043	0.00242818250364417	0.00242818250364417	0.030675588205893	CMPK2/HK3/IGF1/STAT3/PKM/GALK1/ENO1/TREX1/APP/FLCN/GAPDH/ACTN3/LDHA/EP300/PSEN1/PGM1/PFKFB2/HDAC4/OGDH/PGAM1/NCOR1/PRKAG2/ZBTB7A/HK1/AK4/HIF1A/CBFA2T3
GO:0000470	maturation of LSU-rRNA	22	-0.608925700733364	-1.76676729431241	0.00244399106376948	0.00244399106376948	0.0307936420058887	MAK16/ZNHIT6/NIFK/NSA2/DDX18/RPL35/ZNHIT3/RPL7
GO:0072525	pyridine-containing compound biosynthetic process	22	0.645790651660484	1.84095661703949	0.00244789432809422	0.00244789432809422	0.0307936420058887	PARP9/PARP10/PSAT1/NADK/NAMPT/NMNAT1/NMRK1/NNMT/HAAO/AFMID/PDXK
GO:0016045	detection of bacterium	12	0.750202692629312	1.85236854395598	0.0024505562476501	0.0024505562476501	0.0307936420058887	HLA-B/NAIP/NOD2/PGLYRP1/TLR2/NLRC4/HLA-A
GO:0050829	defense response to Gram-negative bacterium	43	0.536850971634942	1.76511988405452	0.00245565607130731	0.00245565607130731	0.0307936420058887	LTF/ELANE/BPI/CAMP/AZU1/DEFA4/DEFA3/CTSG/SELP/HMGB2/MR1/DEFB1/GSDMD/TLR4/IL6R/TLR9
GO:0070613	regulation of protein processing	47	0.523837060274968	1.7609478040156	0.002455690661391	0.002455690661391	0.0307936420058887	CST7/CARD16/PLAUR/IL1R2/CHAC1/GSN/NLRC4/PLAU/NOL3/SNX12/ENO1/ADAM8/F12/ANXA2/RHBDD1/RUNX1/MYH9/NLRP7/SRC/LRRK2/PRKACA/CARD8/CTSZ/SERPINE2/GLG1
GO:0051653	spindle localization	48	0.515778495881791	1.73999801904499	0.00246047758275823	0.00246047758275823	0.0308080944942114	CDK5RAP2/SPAG5/NUSAP1/CENPA/NDC80/INSC/DYNLT1/ESPL1/SAPCD2/ASPM/CLASP1/PAX6/KPNB1/PLK1/MAP4/CFL1/DCTN1/MYH9/NDEL1/UBXN2B/NSFL1C/MAPRE1
GO:0022603	regulation of anatomical structure morphogenesis	600	0.287679763881392	1.35271293564813	0.00248729478799906	0.00248729478799906	0.0310979427538526	BAMBI/CEACAM1/JUP/NTNG2/ANXA3/PML/ADM/CAMP/GRN/MOV10/PPARG/STAT1/ITGB3/CYP1B1/GADD45A/LRG1/TNFSF13B/DISC1/STAT2/DBN1/EGF/ITGA7/CCL2/TBXA2R/FGF13/BCL6/C3AR1/PRL/CPNE5/SP100/STAB1/STAT3/CXCL10/MDK/SEMA4A/FMNL1/PKM/FGD4/PDGFA/IL1B/EMILIN2/PLXNC1/MSN/VIL1/AURKA/ALOX5/YWHAH/ACVRL1/FGR/TGFB1/C5AR1/ITGB2/IL10/ZC3H12A/HTATIP2/SEMA4D/VEGFA/CDKL5/TNFAIP3/VEGFC/BRCA1/HCK/NF1/RHOG/CXCR2/HIPK2/NINJ1/SAPCD2/CU…
GO:0034612	response to tumor necrosis factor	193	0.368290858351657	1.56936020744993	0.00249225481133656	0.00249225481133656	0.0311140655696354	GBP3/GBP1/AIM2/NAIP/CAMP/MAPK14/STAT1/TNFRSF17/CYP1B1/GBP2/CD14/TNFSF13B/GCH1/CARD16/CCL2/HSPA1B/NUB1/EXT1/CASP1/HSPA1A/ZC3H12A/TNFAIP3/BRCA1/CCL25/PIAS4/NFKBIA/ACTN4/ZFP36/CYBA/FOS/TANK/TNFRSF1A/SPPL2A/ADAM17/TNFRSF1B/RELA/CD58/ARHGEF2/ASS1/GAS6/CXCL16/LIMS1/GPER1/PTK2B/TRAF3IP2/ILK/CASP4/TNFRSF19/PYDC1/PCK2/HIPK1/NFKB1/JAK2/FAS/CD70/TRAF3/MAPK3/PYCARD/LRRK2/ADAM10
GO:0018108	peptidyl-tyrosine phosphorylation	262	0.338924230969649	1.48706128956814	0.002524412494626	0.002524412494626	0.031403356355988	EIF2AK2/PARP9/SOCS3/FCGR1A/BMX/ITGB3/MAP2K6/LILRA5/PARP14/PBK/EGF/OSM/SOCS1/SAMSN1/EPHB1/NOD2/IGF1/CAMKK2/BST1/PKM/PDGFA/TGFA/PRKCD/LYN/NCF1/MAP2K3/FGR/TGFB1/JAK3/ITGB2/SRMS/SEMA4D/ABL2/VEGFA/BMP6/HCK/APP/CD300A/LRRK1/HIPK2/LILRB4/PTPN6/TNFRSF1A/MELK/ADAM17/PSEN1/MVP/IL6R/NEDD9/ARHGEF2/HGF/GAS6/PLPP3/PTK2B/FES/TNK2/PTPRJ/BTK/AATK/EPHB2/TYK2/HIPK1/SH3BP5/JAK2/IL6ST/HCLS1/SRC/MAPK3/SH3BP5L/CSK/CAV1…
GO:0030195	negative regulation of blood coagulation	30	0.581598775950925	1.7705324275896	0.00252654098882958	0.00252654098882958	0.031403356355988	SERPING1/CEACAM1/ALOX12/PLAUR/PDGFA/PRKCD/PLAU/TFPI/F12/USF1/ANXA2
GO:1900047	negative regulation of hemostasis	30	0.581598775950925	1.7705324275896	0.00252654098882958	0.00252654098882958	0.031403356355988	SERPING1/CEACAM1/ALOX12/PLAUR/PDGFA/PRKCD/PLAU/TFPI/F12/USF1/ANXA2
GO:1905908	positive regulation of amyloid fibril formation	5	0.871720908198716	1.68402397613691	0.00253836466790242	0.00253836466790242	0.0315041237121341	CLU/APP/PSEN1
GO:0006690	icosanoid metabolic process	85	0.443790282099052	1.66245657589823	0.00256022047472814	0.00256022047472814	0.0317289250276789	NAIP/CYP1B1/ALOX12/PRG3/CYP4F2/ALOX5AP/TLR2/CYP4F12/NLRC4/PTGS1/MGLL/CASP1/IL1B/ALOX5/GGTLC1/GGT1/FABP5/FADS1/GGTLC3/TNFRSF1A/GGTLC2/CYP4F3/CYP2J2/PLA2G4C/CBR1/AKR1C1/CYP4F8/PYCARD
GO:0090330	regulation of platelet aggregation	24	0.63552628192495	1.85775265474809	0.00260252577310304	0.00260252577310304	0.0322061314649232	CEACAM1/ALOX12/CTSG/GP6/PRKCD/EMILIN2/LYN/MMRN1/JAK2/IL6ST/SERPINE2/SYK/F11R
GO:0060129	thyroid-stimulating hormone-secreting cell differentiation	3	-0.947473193684115	-1.62794316110281	0.00260955034900036	0.00260955034900036	0.0322459858224642	WNT4/GATA2
GO:0007520	myoblast fusion	30	0.580085699299166	1.76592624307178	0.00264051818023755	0.00264051818023755	0.0325761684976552	MAPK14/CXCL10/IL4R/FLOT1/GDF15/EHD1/CFLAR/CD53/RIPOR2/TNFSF14/DOCK2/CACNA1S/MYH9
GO:0045216	cell-cell junction organization	131	0.390557749957251	1.57957544702277	0.00264395675277132	0.00264395675277132	0.0325761684976552	CD177/JUP/CTNNA1/PRTN3/TLN1/EXT1/PARD3/IL1B/RAB13/TGFB1/VEGFA/BMP6/CDH26/FLCN/EPB41L3/TJP2/ESAM/OCLN/JAM3/LIMS1/NUMB/ROCK2/CTNNB1/EPHB2/ADD1/GJA4/HIPK1/FZD5/CLDN9/ILDR1/SRC/CSK/ADAM10/CAV1/PRKACA/VCL/CDH5/TGFBR1/WNT11/SNAI1/DSP/F11R/SLC39A9/F2R/WDR1/CLDN4/ACTB/AFDN/RHOA/PTPN23/PLEC/MICALL2/MYO1C/KIFC3/NF2/HDAC7/APC/NLGN2
GO:0070434	positive regulation of nucleotide-binding oligomerization domain containing 2 signaling pathway	5	0.870380450687875	1.68143442876456	0.00265117885601965	0.00265117885601965	0.0326177424605091	HSPA1B/HSPA1A/SLC15A4/TLR4
GO:0071692	protein localization to extracellular region	259	0.334874329685009	1.46913200028265	0.00266658607864766	0.00266658607864766	0.0327597523895494	RSAD2/CD38/IL1RN/PPARG/ABCA1/FFAR2/GPR27/TRPM2/IGF1/TLR2/PDIA4/RHBDF2/IL1B/RAB13/HCAR2/COPG1/ALOX5/PIM3/AP1M2/TGFB1/ADORA2A/ANG/RAB3D/PTPRN2/ADAM8/BMP6/VEGFC/MIA3/PLEK/WLS/CYP51A1/PRKAR1A/ABCG1/MYOM1/ACSL4/TCF7L2/TLR4/GNAZ/MIDN/TVP23C/PFKFB2/PTPRN/NR1H2/RBP4/MYO18A/APBB3/GPER1/TCIRG1/DNAJC1/LTBP1/INHBB/RAB11FIP5/CPT1A/RAB8A/PCK2/MCU/JAK2/SEC24A/HIF1A/PAM/EZR/RPH3AL/RAB11FIP1/GOLPH3/PRKACA/STXBP5/…
GO:0001666	response to hypoxia	214	0.354769305044999	1.52494747818372	0.00268052293968589	0.00268052293968589	0.0328833136313359	CD38/PML/ADM/PPARG/E2F1/CCNA2/CARD16/CBS/AGTRAP/SLC9A1/TLR2/PDGFA/PLOD1/PLAU/NOL3/ACVRL1/SOD2/PDLIM1/ANG/CFLAR/SLC6A4/ENO1/ADAM8/VEGFA/VEGFC/NF1/HIPK2/SLC8A3/ACTN4/HSP90B1/CYBA/FOS/EP300/ADAM17/PLOD2/PIK3CB/USF1/EPAS1/LMNA/ROCK2/PTK2B/APAF1/EGLN1/PDK3/NOTCH1/ALAS2/TMBIM6/NDRG1/USP19/MECP2/EGR1/AGER/AK4/HIF1A/SRC/PAM/RBPJ/CAV1/CBFA2T3/ADAM15/CHRNA7
GO:0045137	development of primary sexual characteristics	144	0.381188885063916	1.55824196372944	0.00269537907820846	0.00269537907820846	0.0330177786991371	RETN/TNFAIP6/LHFPL2/FANCA/CYP1B1/CTNNA1/INSL3/HESX1/PTX3/BIK/TNFSF10/BASP1/SDC1/PDGFA/RAB13/HMGB2/ANG/REC8/IDH1/INHBA/VEGFA/BCL2L11/ASPM/DACH1/CEBPB/BRCA2/PCYT1B/PTPRN/TLR9
GO:0010742	macrophage derived foam cell differentiation	26	0.617120083003693	1.84099858947934	0.00271530548065854	0.00271530548065854	0.0331660170419281	PPARG/STAT1/ITGB3/ABCA1/TGFB1/CETP/NFKBIA/ABCG1/EP300/NR1H2/PF4
GO:0043330	response to exogenous dsRNA	28	0.605149171455632	1.81173985431873	0.00271530548065854	0.00271530548065854	0.0331660170419281	IFIT1/IFIH1/IRAK3/SLC3A2/NOD2/CGAS/FLOT1/NFKBIA/RALB/TICAM1/IFNA4/MAPK3/CAV1
GO:0002820	negative regulation of adaptive immune response	51	0.508678887174235	1.737577071049	0.0027499778696211	0.0027499778696211	0.0335210769533304	CEACAM1/CR1/CR1L/ARG1/BCL6/SAMSN1/NOD2/IL4R/C4BPA/FCGR2B/JAK3/ZC3H12A/ZBTB7B/LILRB4/NCKAP1L/PTPN6/LILRB1/HLA-F/HLA-G
GO:0030174	regulation of DNA-templated DNA replication initiation	13	0.735043647584986	1.84354158533818	0.00275228313442718	0.00275228313442718	0.0335210769533304	CDT1/MCM4/MCM2/GMNN/MCM6/NBN/MCM5/CDK2
GO:0008380	RNA splicing	408	-0.282559106047285	-1.35744868731996	0.00276168359370082	0.00276168359370082	0.0335447195450078	SUGP2/SRSF5/SRSF1/RBMX2/METTL3/MPHOSPH10/CLK4/HNRNPC/CELF6/SNRPD1/RNPC3/PPIE/TSEN54/DAZAP1/PUS1/RBM8A/SLU7/TAF6L/PNN/FASTK/RBM15B/YJU2/THOC3/LSM5/RRP1B/DDX1/NUP98/HNRNPR/SNRPF/DHX15/RBM41/C1QBP/HTATSF1/DDX47/SNRPE/TCERG1/RBM4B/SRSF2/BCAS2/WDR77/CACTIN/SON/RPUSD4/LUC7L2/HSPA8/PRPF4B/STRAP/CCNL2/SNU13/SUPT7L/DDX5/LSM6/FXR1/SREK1IP1/PAXBP1/THOC2/DDX46/HNRNPU/ZNF326/SGF29/AQR/ZCCHC8/SNRPN/SF3B1/COIL/…
GO:0032892	positive regulation of organic acid transport	32	0.57973284080487	1.79253656048862	0.00276213877192284	0.00276213877192284	0.0335447195450078	ACSL1/NTSR1/MAP2K6/CYP4F2/SLC7A5/IL1B/ADORA2A/PSEN1/DTNBP1/RAB3GAP1
GO:0061640	cytoskeleton-dependent cytokinesis	85	0.441884820274896	1.65531863785076	0.0027692149624195	0.0027692149624195	0.0335825436222637	BIRC5/KLHDC8B/NUSAP1/CEP55/CENPA/CHMP5/ESPL1/CDCA8/STMN1/KIF20A/ARF1/PLK1/CIT/KIF23/KIF4A/ROCK2/CHMP2A/ZFYVE26/CECR2/IST1/CFL1/AURKB/CHMP4B/NUP62/POLDIP2/EXOC7/EXOC1/RAB35/EXOC6/SNX18/CHMP2B/CHMP1A/RHOA/PLEC/CUL7/INCENP/APC/EXOC3
GO:2001238	positive regulation of extrinsic apoptotic signaling pathway	43	0.532587547174691	1.75110211061912	0.00278799461297344	0.00278799461297344	0.033761985892143	G0S2/PML/CTNNA1/TNFSF10/ITM2C/RBCK1/ATF3/LTBR/INHBA/NF1/STK3/GPER1/DEDD2/PTEN/PYCARD/CAV1/FADD/RIPK1/STK4/THBS1/SKIL
GO:0043436	oxoacid metabolic process	694	0.280193139503493	1.33888472316033	0.00280717117060057	0.00280717117060057	0.0339037583412651	MPO/PYCR1/CEACAM1/SLC2A3/VNN1/DDAH2/NAIP/ACSL1/MAPK14/PHGDH/GLDC/HK3/DHRS9/ACOXL/CYP1B1/UPB1/SLC1A3/PGD/ALOX12/CBS/ARG1/PRG3/SLC16A3/ACOX2/CYP4F2/ACOT7/HPDL/IGF1/CES1/STAT3/ALOX5AP/HSD3B7/ERLIN1/POR/TLR2/PKM/TPST1/CYP4F12/NLRC4/PTGS1/PSAT1/MGLL/CASP1/FAH/IL1B/CRYM/OSBPL2/GALK1/ALOX5/CPT1B/SULT1B1/GGTLC1/ALDH1L2/TPST2/GGT1/FABP5/SLC19A1/FADS1/QKI/ENO1/TREX1/IDH1/SLC27A3/BRCA1/APP/FA2H/FLCN/ASNS/AT…
GO:0030010	establishment of cell polarity	121	0.392375003998735	1.55880972452629	0.00280770103536442	0.00280770103536442	0.0339037583412651	CDK5RAP2/SPAG5/FGF13/ARHGEF11/EPHB1/GSN/FLOT2/CENPA/NDC80/PARD3/MSN/INSC/ABL2/DYNLT1/SAPCD2/CLASP1/PAX6/MARK2/PLK1/RIPOR2/JAM3/MYO18A/MAP4/ROCK2/PTK2B/TCIRG1/TRAF3IP2/SNX27/DOCK2/DCTN1/HSP90AB1/MYH9/NDEL1/UBXN2B/CYTH1/SDCCAG8/NSFL1C/DOCK8/SHTN1/CRK/MAPRE1/GOLPH3/SCRIB/CDH5/PAFAH1B1/FRMD4B/GSK3B/GBF1/BCAS3/RHOA/SIPA1/PRICKLE1/SYNE4/TCF15
GO:0002675	positive regulation of acute inflammatory response	21	0.643777322627159	1.82660274340115	0.00282465631614332	0.00282465631614332	0.0339595489784289	FFAR3/FCGR1A/FFAR2/OSM/ALOX5AP/IL1B/ADAM8
GO:0048254	snoRNA localization	5	-0.86810551558753	-1.69453643690159	0.00282517257699355	0.00282517257699355	0.0339595489784289	ZNHIT6/NOP58/ZNHIT3/FBL
GO:0070371	ERK1 and ERK2 cascade	204	0.354567905974232	1.51155073103317	0.00282606256143567	0.00282606256143567	0.0339595489784289	GBP1/CEACAM1/CCR1/ACTA2/CAVIN3/ITGB3/HESX1/FPR2/EGF/CCL2/CDK1/EPHB1/NOD2/IGF1/ICAM1/GRB10/LGALS9/PDGFA/ATF3/IL1B/LYN/TGFB1/C5AR1/DUSP3/MARCO/BTN2A2/CFLAR/TNIP1/INHBA/P2RY6/APP/CCL25/FLCN/PRKD2/PTPN6/DUSP5/TLR4/PRMT5/TLR9/GAS6/RRAS/GLIPR2/GPER1/PTK2B/GNAI2/NPTN/NOTCH1/EPHB2/ABCA7/RGS14/PTEN/NLRP12/RANBP9/AGER/VRK3/SRC/MAPK3/EZR/PYCARD/CSK/PTPN1/CHRNA7/NOTCH2/NLRP6/YWHAZ/SULT1A4/PDGFRB/JUN/GCG/SYK
GO:0010594	regulation of endothelial cell migration	118	0.401438338187928	1.59386157798524	0.00282834589591857	0.00282834589591857	0.0339595489784289	CEACAM1/JUP/ANXA3/GRN/PPARG/ITGB3/GADD45A/EGF/TBXA2R/SP100/SEMA4A/MAP2K3/ACVRL1/TGFB1/CALR/ZC3H12A/VEGFA/VEGFC/NF1/ATP2B4/PRKD2/ADAM17/PIK3CB/RRAS/STAT5A/PLPP3/ROCK2/PTK2B/HSPB1/RIN2/NOTCH1/SPARC/PRCP/MECP2/RAC1/HIF1A
GO:0030450	regulation of complement activation, classical pathway	7	0.845664350278798	1.82202284977312	0.00286184770921012	0.00286184770921012	0.0341560831272409	CR1/CR1L/C4BPA
GO:0045959	negative regulation of complement activation, classical pathway	7	0.845664350278798	1.82202284977312	0.00286184770921012	0.00286184770921012	0.0341560831272409	CR1/CR1L/C4BPA
GO:0002486	antigen processing and presentation of endogenous peptide antigen via MHC class I via ER pathway, TAP-independent	9	0.788196250739695	1.82693179116597	0.00286593521846692	0.00286593521846692	0.0341560831272409	HLA-B/MICB/HLA-A/HLA-C/HLA-F/HLA-G/HLA-E/MICA
GO:0043320	natural killer cell degranulation	9	0.788038753884275	1.82656673485937	0.00286593521846692	0.00286593521846692	0.0341560831272409	FCGR3A/UNC13D/HLA-F/LAMP1/RAB27A/CORO1A
GO:0043301	negative regulation of leukocyte degranulation	12	0.742882317401969	1.83429338515648	0.0028684728079871	0.0028684728079871	0.0341560831272409	CEACAM1/SPI1/LGALS9/FCGR2B/CD300A/NCKAP1L/HLA-F/RABGEF1/HMOX1
GO:0051293	establishment of spindle localization	44	0.527715980668513	1.73583174489534	0.00287094838629296	0.00287094838629296	0.0341560831272409	CDK5RAP2/SPAG5/NUSAP1/CENPA/NDC80/INSC/DYNLT1/ESPL1/SAPCD2/CLASP1/PAX6/KPNB1/PLK1/MAP4/CFL1/DCTN1/MYH9/NDEL1/UBXN2B/NSFL1C/MAPRE1
GO:0050867	positive regulation of cell activation	321	0.319101682802435	1.43903436475721	0.00287626706374877	0.00287626706374877	0.0341560831272409	CD177/CD274/CD38/NECTIN2/VNN1/CR1/ACTA2/MMP8/GP1BB/LILRA5/CLEC4D/TNFSF13B/AKIRIN2/CCL2/SELP/IGFBP2/SOCS1/SPI1/BCL6/HLX/NOD2/IGF1/ITGAM/MDK/LGALS9/FLOT2/BST1/IL4R/IL1B/CDKN1A/MYD88/IL15RA/LYN/FCGR3A/GP9/FGR/TGFB1/LILRA2/JAK3/ITGB2/LGALS1/IL2RG/SIRPB1/ADORA2B/SMARCD3/IL10/BTN2A2/ADAM8/ABL2/SIRPG/AP3D1/ZBTB7B/CD55/PLEK/LILRB4/NCKAP1L/HLA-A/PTPN6/TLR4/LILRB1/VAV1/LILRB2/TNFSF14/TLR9/TNFSF13/GAS6/ARID…
GO:0048144	fibroblast proliferation	78	0.450672982571583	1.65914388403645	0.00287694911029523	0.00287694911029523	0.0341560831272409	PML/CCNB1/ITGB3/E2F1/PARP10/CCNA2/CDK1/FOSL2/IGF1/IFI30/PDGFA/CDKN1A/SOD2/S100A6/NF1/CD300A/DACH1/GAS6/CTNNB1/CKS2
GO:0050688	regulation of defense response to virus	68	0.462743989880917	1.66702725808328	0.00289357887393855	0.00289357887393855	0.0343054702566466	HERC5/AIM2/PARP9/STAT1/IL27/DHX58/DTX3L/TRIM38/CGAS/MICB/IL1B/LILRA4/ZC3H12A/TRIM6/TNFAIP3
GO:0060340	positive regulation of type I interferon-mediated signaling pathway	17	0.692730425977852	1.8501289143926	0.00292081482903331	0.00292081482903331	0.0345800085536684	IRF7/ZBP1/TRIM6/TRIM56/RBM47/NLRC5/RNF185
GO:0030100	regulation of endocytosis	158	0.372823596081095	1.54262225567327	0.00295022973755925	0.00295022973755925	0.034879542063517	CD177/CLU/ITGB3/CD14/EGF/ANKFY1/RUBCN/FLOT1/CD63/SNX12/MCTP1/ABCA13/ABL2/VEGFA/STON2/CD300A/RIN3/HIP1/NCKAP1L/ARF1/PIK3CB/LILRB1/NR1H2/DTNBP1/NUMB/BMP2K/TNK2/LRPAP1/RUFY1/ANXA2/CD151/ABCA2/SDCBP/STAP1/MKLN1/ABCA7/HNRNPK/DNM2/PPT1/TOR1A/RAC1/SRC/CALM3/LRRK2/CAV1/PTPN1/RABGEF1/RAB31/SCRIB/LRSAM1/SCYL2/SMPD1/CBL/SYK/FMR1
GO:0007548	sex differentiation	169	0.369332986326956	1.53675594647389	0.00296082302207472	0.00296082302207472	0.0349560296096873	RETN/TNFAIP6/LHFPL2/FANCA/CYP1B1/CTNNA1/INSL3/DHCR24/HESX1/PTX3/BIK/TNFSF10/BASP1/SDC1/PDGFA/RAB13/HMGB2/ANG/REC8/BAK1/IDH1/INHBA/VEGFA/BMP6/BCL2L11/ASPM/DACH1/CEBPB/BRCA2/CHD7/PCYT1B/PTPRN/TLR9/RBP4
GO:0010043	response to zinc ion	38	0.541521946587267	1.75022179353839	0.00298458968586562	0.00298458968586562	0.0350962313775424	MT2A/MT1E/MT1B/MTF1/MT1A/ARG1/S100A8/SOD2/TSPO/MT1F/MT1G/ASS1/MT1M/BGLAP/SLC30A1/MT1X/PAM/HAAO
GO:0006397	mRNA processing	428	-0.278090927753217	-1.34080850871359	0.0029862306032922	0.0029862306032922	0.0350962313775424	SUGP2/CPSF1/SRSF5/SRSF1/RPUSD2/RBMX2/METTL3/PHRF1/HNRNPC/CELF6/SNRPD1/LSM11/NCBP3/RNPC3/PPIE/TSEN54/DAZAP1/PUS1/RBM8A/RNGTT/SLU7/PNN/RBM15B/YJU2/TBRG4/THOC3/LSM5/RRP1B/TENT2/DDX1/NUP98/HNRNPR/CPSF7/SNRPF/DHX36/DHX15/RBM41/WDR33/C1QBP/HTATSF1/NBDY/DDX47/SNRPE/TCERG1/RBM4B/SRSF2/BCAS2/WDR77/CACTIN/SON/RPUSD4/LUC7L2/HSPA8/PRPF4B/STRAP/TENT4B/SNU13/DDX5/NUDT21/LSM6/FXR1/SREK1IP1/CSTF2T/PAXBP1/THOC2/S…
GO:0043409	negative regulation of MAPK cascade	124	0.403016882743004	1.60856850520645	0.00298764207118772	0.00298764207118772	0.0350962313775424	UCHL1/DUSP13/GBP1/PPARG/PBK/IRAK3/FOXM1/ATF3/PRKCD/IL1B/LYN/DUSP3/BTN2A2/TNIP1/NF1/CD300A/FLCN/LILRB4/PTPN6/DUSP5/TLR4/PIK3CB/DUSP1/TLR9/PSMD10/GPER1/TAOK3/PTPRJ/EPHB2/ABCA7/NCOR1/RGS14/PTEN/NLRP12/RANBP9/RNF149/VRK3/NUP62/EZR/CSK/CAV1/PTPN1/NLRP6/DNAJA1/PAFAH1B1/SMPD1
GO:0019953	sexual reproduction	512	0.290526085216832	1.35158876739585	0.00299093368407825	0.00299093368407825	0.0350962313775424	SLC26A8/UCHL1/DUSP13/TDRD9/CCNB2/NECTIN2/TNFAIP6/TMEM119/LHFPL2/FANCA/ADCY3/LIMK2/INSL3/SPOCD1/E2F1/SLC2A14/PTX3/CLIC4/PTTG1/CDK1/TRIP13/BCL6/TDRD7/FOLR3/TSSK4/ACRBP/IGF1/STAT3/MDK/PIWIL4/NDC80/IL4R/SYNE1/KNL1/PROK2/ROPN1L/HMGB2/AURKA/CALR/TUBA8/GGT1/ANG/REC8/QKI/LLCFC1/PARP11/INHBA/MASTL/AGFG1/DEFB1/BCL2L11/TRPC6/PHC2/ATP2B4/ASPM/ETV6/CATSPERZ/HORMAD1/PLK1/FAM209B/SPAG4/KDM1B/SMAD1/SYCE3/BRCA2/S…
GO:0002534	cytokine production involved in inflammatory response	42	0.529731100305976	1.73760823983361	0.00299753979156509	0.00299753979156509	0.0350962313775424	MAPK14/GBP5/IL1R2/NOD2/STAT3/IL17RA/MYD88/ALOX5/ZC3H12A/LILRB4/TLR4/TICAM1/ABCD1/EZH2/EPHB2/TLR6/NLRP7/MEFV/HIF1A/PYCARD
GO:1900015	regulation of cytokine production involved in inflammatory response	42	0.529731100305976	1.73760823983361	0.00299753979156509	0.00299753979156509	0.0350962313775424	MAPK14/GBP5/IL1R2/NOD2/STAT3/IL17RA/MYD88/ALOX5/ZC3H12A/LILRB4/TLR4/TICAM1/ABCD1/EZH2/EPHB2/TLR6/NLRP7/MEFV/HIF1A/PYCARD
GO:0090307	mitotic spindle assembly	65	0.465823727491193	1.67140745407721	0.0030130421259919	0.0030130421259919	0.0352290791152273	BIRC5/MYBL2/TPX2/KIFC1/HSPA1B/PRC1/CHMP5/HSPA1A/KIF11/CDCA8/CDC20/CLASP1/KPNB1/GOLGA2/PLK1/KIF23/KIF4A/KIF15/CHMP2A/NEK2/AURKB/CHMP4B
GO:0090322	regulation of superoxide metabolic process	24	0.631178046941748	1.84504201584415	0.00302044271158745	0.00302044271158745	0.0352669641241319	CD177/GCH1/FPR2/ITGAM/BST1/PRKCD/TGFB1/ITGB2/CYBA/DHFR/GNAI2
GO:0051051	negative regulation of transport	317	0.315916045268939	1.42219372922523	0.00302502657993129	0.00302502657993129	0.035271901901378	RSAD2/PLSCR1/MMP9/CEACAM1/DYSF/NTSR1/ITGB3/PRTN3/FFAR2/EGF/OSM/SPI1/CYP4F2/KCNE5/ATP9A/GRB10/SP100/LGALS9/TLR2/RUBCN/RHBDF2/IL1B/TFF2/FCGR2B/SNX12/PIM3/CNN2/MCTP1/FABP5/INHBA/NF1/OPRL1/CD300A/PXK/CAB39/RIN3/OS9/TSPO/CYP51A1/TXN/NCKAP1L/TNFRSF1A/TNFRSF1B/GNAZ/LILRB1/SESTD1/MIDN/LILRB2/NR1H2/WWP2/TLR9/UBE2J1/PTK2B/GNAI2/LRPAP1/ANXA2/HLA-F/ABCA2/INHBB/NOTCH1/RAB7A/SDCBP/EPHB2/ABCA7/PNKD/RAB11FIP5/TM…
GO:1901796	regulation of signal transduction by p53 class mediator	90	-0.404075624371938	-1.58335937769977	0.00304456945501046	0.00304456945501046	0.035451008995372	TRIM24/SIRT1/SETD9/MYC/CD44/ZNF385A/EEF1E1/TP53RK/PRKN/CD74/COPS3/UBB/RPS15/SMYD2/RRN3/ATM/TAF9/TAF9B/TRIAP1/PRMT6/BCL2/RPL37/TIFAB/AKT1/SGK1/PYHIN1/RPL11/RPS20/RPL5/NOP53/DYRK2/RPL23/RPL26/RPS7
GO:0000281	mitotic cytokinesis	72	0.464794845843729	1.68497011001026	0.00305344690545922	0.00305344690545922	0.0354663095928235	BIRC5/KLHDC8B/NUSAP1/CEP55/CENPA/CHMP5/ESPL1/CDCA8/STMN1/KIF20A/ARF1/PLK1/CIT/KIF23/KIF4A/ROCK2/CHMP2A/ZFYVE26/CFL1/AURKB/CHMP4B/NUP62/POLDIP2/EXOC7/EXOC1/RAB35/EXOC6/SNX18/CHMP2B/CHMP1A/RHOA/CUL7/INCENP/APC/EXOC3/STAMBP
GO:0000022	mitotic spindle elongation	9	0.786342556308968	1.82263517939774	0.00305827706705619	0.00305827706705619	0.0354663095928235	BIRC5/PRC1/CDCA8/KIF23/KIF4A/AURKB
GO:0043312	neutrophil degranulation	12	0.741181744757394	1.83009440359527	0.00305843520386642	0.00305843520386642	0.0354663095928235	CD177/ANXA3/SPI1/ITGAM/STXBP2/ITGB2
GO:1905941	positive regulation of gonad development	4	0.915178301153837	1.66151110533819	0.00308371136668195	0.00308371136668195	0.0357105660567871	RETN
GO:0070372	regulation of ERK1 and ERK2 cascade	184	0.353285693401627	1.49189079844248	0.00309784521265972	0.00309784521265972	0.0358252997738906	GBP1/CEACAM1/CCR1/ACTA2/CAVIN3/ITGB3/FPR2/CCL2/EPHB1/NOD2/IGF1/ICAM1/LGALS9/PDGFA/ATF3/IL1B/LYN/TGFB1/C5AR1/DUSP3/MARCO/BTN2A2/CFLAR/TNIP1/INHBA/P2RY6/APP/CCL25/FLCN/PRKD2/PTPN6/TLR4/PRMT5/TLR9/GAS6/RRAS/GLIPR2/GPER1/PTK2B/GNAI2/NPTN/NOTCH1/EPHB2/ABCA7/RGS14/PTEN/NLRP12/RANBP9/AGER/VRK3/SRC/MAPK3/EZR/PYCARD/CSK/PTPN1/CHRNA7/NOTCH2/NLRP6/YWHAZ/PDGFRB/JUN/GCG/SYK
GO:0032305	positive regulation of icosanoid secretion	14	0.732749736857127	1.86434366831584	0.00311683981940407	0.00311683981940407	0.0359505594295492	NTSR1/MAP2K6/CYP4F2/IL1B
GO:1902532	negative regulation of intracellular signal transduction	403	0.303671465858492	1.38768572324565	0.00311715858955454	0.00311715858955454	0.0359505594295492	UCHL1/DUSP13/MMP9/GBP1/IFI35/CDT1/CLU/CAVIN3/MAPK14/PPARG/STAT1/PBK/IRAK3/KPTN/PLAUR/SPI1/BCL6/FHL2/FOXM1/ATF3/PRKCD/IL1B/HSPA1A/LYN/NOL3/MAP2K3/SOD2/NMI/DUSP3/DDIT3/GRINA/BTN2A2/ZC3H12A/ENO1/TNIP1/ABL2/TNFAIP3/HOMER3/NF1/OPRL1/CD300A/PDE2A/FLCN/DDIAS/ATP2B4/PLEK/LILRB4/STMN1/TANK/ACTN3/PTPN6/DUSP5/LITAF/RIPOR2/TLR4/PIK3CB/DUSP1/RELA/CIT/ARHGEF2/MAD2L1BP/TLR9/RASSF2/NPRL3/TBC1D7/PSMD10/SLC24A4/GP…
GO:0019563	glycerol catabolic process	4	0.913569827119615	1.65859091211777	0.00315938432726838	0.00315938432726838	0.0363641033458555	GK/GPD2
GO:1904893	negative regulation of receptor signaling pathway via STAT	21	0.640210304173277	1.8164819679954	0.00316588511806523	0.00316588511806523	0.0363641033458555	SOCS3/PPARG/PARP14/BCL3/SOCS1
GO:0071280	cellular response to copper ion	21	0.639786640817401	1.81527989917296	0.00316588511806523	0.00316588511806523	0.0363641033458555	MT2A/MT1HL1/MT1E/MT1B/MT1A/AOC1/APP/MT1F/MT1G/MT1M
GO:0046456	icosanoid biosynthetic process	44	0.52392267235592	1.72335430394531	0.00317117421036133	0.00317117421036133	0.0363755657232958	NAIP/PRG3/ALOX5AP/NLRC4/PTGS1/CASP1/IL1B/ALOX5/GGTLC1/GGT1/FABP5/FADS1/GGTLC3/GGTLC2
GO:0097190	apoptotic signaling pathway	501	0.296845790682897	1.37558685622515	0.00318748176223108	0.00318748176223108	0.0365132156916741	IFI27/IFI6/G0S2/MMP9/CD38/CLU/PML/VNN1/CYP1B1/SHISA5/CTNNA1/E2F1/IFI16/S100A9/BIK/CTTN/BCL3/PLAUR/SORT1/SPI1/S100A8/HSPA1B/CHAC1/IGF1/ITGAM/ICAM1/TNFSF10/SP100/ITM2C/RBCK1/STYXL1/CASP1/ATF3/PRKCD/IL1B/HSPA1A/CDKN1A/HMGB2/NOL3/SOD2/TGFB1/ADORA2A/SLC25A4/RHOT1/DDIT3/BEX3/SFN/LTBR/GRINA/CFLAR/ENO1/BAK1/IFI27L1/FBH1/INHBA/TNFAIP3/BRCA1/PIAS4/NF1/CASP5/BCL2L11/FLCN/HIPK2/DDIAS/HIP1/ITPRIP/TNFRSF1A/TCF…
GO:0038061	NIK/NF-kappaB signaling	107	0.418659173440444	1.63628942863906	0.00320835003945161	0.00320835003945161	0.0367026676151769	EIF2AK2/IFI35/IL18R1/MMP8/CD14/TNFSF15/BCL3/SPI1/NOD2/LGALS9/RBCK1/TLR2/IL1B/TRIP6/CALR/RELB/NMI/ZC3H12A/APP/NFKBIA/ACTN4/NFKB2/LITAF/EP300/TLR4/RELA/TNFSF14/TLR9/RASSF2/LIMS1/ILK/RIPK3/NLRP3/REL/NFKB1/NLRP12/ADGRG3/TLR6/AGER
GO:0003095	pressure natriuresis	3	0.94707653174597	1.56403747012789	0.00322369883496359	0.00322369883496359	0.0367295511006816	CYP4F2/CYP4F12
GO:0036101	leukotriene B4 catabolic process	3	0.94707653174597	1.56403747012789	0.00322369883496359	0.00322369883496359	0.0367295511006816	CYP4F2/CYP4F12
GO:0036102	leukotriene B4 metabolic process	3	0.94707653174597	1.56403747012789	0.00322369883496359	0.00322369883496359	0.0367295511006816	CYP4F2/CYP4F12
GO:1901741	positive regulation of myoblast fusion	13	0.730566983239486	1.83231379374833	0.00325978849021123	0.00325978849021123	0.0370908890309729	MAPK14/IL4R/FLOT1/GDF15/EHD1/CD53/RIPOR2/TNFSF14
GO:0051294	establishment of spindle orientation	34	0.550525781589993	1.72229291109836	0.00327289380831564	0.00327289380831564	0.0371900858450202	CDK5RAP2/SPAG5/CENPA/NDC80/INSC/DYNLT1/SAPCD2/CLASP1/PAX6/PLK1/MAP4/DCTN1/NDEL1/UBXN2B/NSFL1C/MAPRE1/PAFAH1B1
GO:0060330	regulation of response to type II interferon	12	0.738787843014618	1.8241834833477	0.00328639027762828	0.00328639027762828	0.037243598234929	PARP9/PPARG/PARP14/ARG1/NLRC5/NR1H2
GO:0060334	regulation of type II interferon-mediated signaling pathway	12	0.738787843014618	1.8241834833477	0.00328639027762828	0.00328639027762828	0.037243598234929	PARP9/PPARG/PARP14/ARG1/NLRC5/NR1H2
GO:0002704	negative regulation of leukocyte mediated immunity	60	0.495234089520575	1.73669827232175	0.0033358436073024	0.0033358436073024	0.037753564148136	HLA-B/CEACAM1/CR1/CR1L/ARG1/BST2/SPI1/BCL6/NOD2/LGALS9/C4BPA/FCGR2B/TGFB1/JAK3/CD300A/LILRB4/NCKAP1L/HLA-A/PTPN6/LILRB1/HLA-F/HLA-G
GO:0010359	regulation of anion channel activity	7	-0.818714228143072	-1.76089069354517	0.00335195068236614	0.00335195068236614	0.0378852755720625	ABCB1/GOPC/PRNP/ANO9/PTAFR
GO:1901662	quinone catabolic process	3	0.945482513685925	1.56140504931457	0.00337629822257984	0.00337629822257984	0.0381096497111717	CYP4F2/CYP4F12/NQO2
GO:0032303	regulation of icosanoid secretion	15	0.69441890460191	1.79842859019378	0.00339850593741944	0.00339850593741944	0.0383093061506701	NTSR1/MAP2K6/CYP4F2/IL1B
GO:0051321	meiotic cell cycle	185	0.359469365902423	1.51918124968156	0.00340519067418732	0.00340519067418732	0.038333683510492	SLC26A8/DUSP13/TDRD9/CCNB2/BUB1/FANCA/RAD54L/PTTG1/TRIP13/RAD51/PIWIL4/NDC80/CDC25A/AURKA/CCNE1/CALR/REC8/PTTG2/ESPL1/MASTL/CDC20/BCL2L11/TUBG1/BUB1B/ASPM/CATSPERZ/PTTG3P/SGO1/HORMAD1/GOLGA2/PLK1/NBN/DUSP1/SYCE3/BRCA2/SLX4/NEK2/TESMIN/XRCC2/CKS2/TUBB8/RSPH1/MYH9/EME1/ZCWPW1/NCAPD2/PSMC3IP/TAF1L
GO:0045646	regulation of erythrocyte differentiation	43	0.528352160724578	1.73717652375284	0.00341574665578709	0.00341574665578709	0.0383528736627566	ISG15/MAPK14/STAT1/SPI1/HSPA1B/STAT3/HSPA1A/LYN/HMGB2/INHBA/MAFB/ZFP36/NCKAP1L/ACVR1B
GO:0071639	positive regulation of monocyte chemotactic protein-1 production	13	0.729407884299001	1.82940669142137	0.00341594419900809	0.00341594419900809	0.0383528736627566	OAS3/OAS1/NOD2/LGALS9/IL1B
GO:0000041	transition metal ion transport	78	0.447701389160611	1.64820402026755	0.00347704204589804	0.00347704204589804	0.038987217482062	LTF/LCN2/TCN2/TCN1/TRPM2/STEAP4/ATP2C2/LMTK2/ABCB6/TMEM165/ATP2C1/ATOX1/COX17/FTHL17/SLC39A7/SLC39A11/SLC39A3/DNM2/SLC30A1/ATP13A1/FTH1/SLC11A1/SLC39A1/STEAP3/SLC39A9/RAB11B/FTL/SLC22A17/ATP7B
GO:1903317	regulation of protein maturation	50	0.502492315464089	1.69761119623796	0.00350032116548559	0.00350032116548559	0.0391963934445602	CST7/CARD16/PLAUR/IL1R2/CHAC1/GSN/NLRC4/PLAU/NOL3/SNX12/ENO1/ADAM8/F12/ANXA2/RHBDD1/RUNX1/MYH9/NLRP7/SRC/LRRK2/PRKACA/CARD8/CTSZ/SERPINE2/GLG1/RASAL2/PLGRKT/THBS1
GO:0032741	positive regulation of interleukin-18 production	5	0.861740004408252	1.66474248233703	0.00351608973711329	0.00351608973711329	0.0393210257644401	GBP5/TLR2/TLR9
GO:0019724	B cell mediated immunity	123	0.38613696370623	1.53693322658365	0.00352879106163513	0.00352879106163513	0.0394110733227207	SERPING1/IRF7/C1QB/CLU/NECTIN2/FCGR1A/CR1/FCER1G/CR1L/C2/BCL3/BCL6/CSF2RB/NOD2/BATF/PRKCD/C1QA/C4BPA/MYD88/FCGR2B/FCGR3A/TGFB1/C1RL/IL10/TREX1/CD55/SLC15A4/C1R/PTPN6/NBN/TNFSF13/C4A/TCIRG1/TRAF3IP2/HLA-G/BTK
GO:0006760	folic acid-containing compound metabolic process	21	0.635059529511235	1.80186756826797	0.00354502874729529	0.00354502874729529	0.0395330425478791	TYMS/GCH1/GGH/ALDH1L2/SLC19A1/DHFR/FOLR1/MTHFD2/MTHFD1/MTHFD1L
GO:0006216	cytidine catabolic process	9	0.782173263714065	1.81297132578115	0.00355836655790763	0.00355836655790763	0.0395330425478791	APOBEC3B/APOBEC3A/CDA/CDADC1/APOBEC3G/APOBEC3F/APOBEC3C/APOBEC3H
GO:0009972	cytidine deamination	9	0.782173263714065	1.81297132578115	0.00355836655790763	0.00355836655790763	0.0395330425478791	APOBEC3B/APOBEC3A/CDA/CDADC1/APOBEC3G/APOBEC3F/APOBEC3C/APOBEC3H
GO:0046087	cytidine metabolic process	9	0.782173263714065	1.81297132578115	0.00355836655790763	0.00355836655790763	0.0395330425478791	APOBEC3B/APOBEC3A/CDA/CDADC1/APOBEC3G/APOBEC3F/APOBEC3C/APOBEC3H
GO:0045623	negative regulation of T-helper cell differentiation	15	0.693243739603494	1.79538510978542	0.00359494923929674	0.00359494923929674	0.0398871951282125	BCL6/HLX/IL4R/JAK3/ZC3H12A/ZBTB7B
GO:2000361	regulation of prostaglandin-E synthase activity	3	0.944034746414514	1.55901415250253	0.00360519743894793	0.00360519743894793	0.0398876237397044	NOD2/ITGAM/ITGB2
GO:2000363	positive regulation of prostaglandin-E synthase activity	3	0.944034746414514	1.55901415250253	0.00360519743894793	0.00360519743894793	0.0398876237397044	NOD2/ITGAM/ITGB2
GO:0002702	positive regulation of production of molecular mediator of immune response	111	0.40730723572739	1.60294709856158	0.00360910431366393	0.00360910431366393	0.0398876237397044	RSAD2/MZB1/FFAR3/IL18R1/FFAR2/NOD2/IL4R/SLC7A5/IL1B/MYD88/TGFB1/IL10/TRIM6/CD55/HLA-A/IL1R1/TLR4/LILRB1/TLR9/TNFSF13/RBP4/TICAM1/HLA-F/DENND1B/HLA-G/SASH3/BTK/EPHB2/NLRP3/MAD2L2/FZD5/XBP1/HK1
GO:0043620	regulation of DNA-templated transcription in response to stress	41	0.531221614026702	1.72850360957023	0.00363730650893542	0.00363730650893542	0.0401469700061088	CHEK1/ATF3/ANKRD2/DDIT3/VEGFA/CEBPB/RELA/EPAS1/RPS6KA1/RGS14/TMBIM6/EGR1/MUC1/HIF1A/RBPJ/ATF6/HMOX1/JUN/HIF1AN
GO:0007057	spindle assembly involved in female meiosis I	4	0.909712467834314	1.65158785568415	0.00365125903915129	0.00365125903915129	0.0402485648378419	CCNB2/NDC80/AURKA
GO:0001878	response to yeast	7	0.839060726708536	1.80779503819238	0.00367423316300594	0.00367423316300594	0.0404492134814584	MPO/ELANE/PTX3
GO:0071363	cellular response to growth factor stimulus	432	0.296941965961381	1.36523354539854	0.00370353641200875	0.00370353641200875	0.0407189278802737	BAMBI/TNFAIP6/PML/ACTA2/MAPK14/PPARG/ITGB3/LRG1/E2F1/CCNA2/SHCBP1/ARG1/CCL2/SORT1/SPI1/ITGB5/ZYX/FSTL3/GRB10/STAT3/EXT1/PDGFA/CD63/IL1B/GDF15/HSPA1A/VIL1/EHD1/MAP2K3/ACVRL1/TGFB1/DUSP3/WASF1/IL10/NDST1/CFLAR/PXN/UBE2D1/INHBA/VEGFA/PELO/PCSK6/BMP6/VEGFC/APP/PDE2A/SAP30/FLCN/HIPK2/ZFP36/TGFB1I1/ATP2B4/PRKD2/FOS/EP300/ADAM17/TLR4/TNFRSF1B/CSNK1D/PIK3CB/SMAD1/CORO1B/MT1G/RELA/FKBP1A/HGF/ACVR1B/KDM5B/…
GO:0046514	ceramide catabolic process	15	0.692224557594517	1.79274559917964	0.00371281527294638	0.00371281527294638	0.040768068438829	PRKCD/GM2A/NEU1/ACER3/GLA/HEXB/GALC/GBA2/CEL
GO:1901798	positive regulation of signal transduction by p53 class mediator	23	-0.59952494980146	-1.75283635550423	0.00371771295403625	0.00371771295403625	0.0407690371333205	MYC/ZNF385A/EEF1E1/UBB/RPS15/ATM/RPL37/PYHIN1/RPL11/RPS20/RPL23/RPL26/RPS7
GO:0001505	regulation of neurotransmitter levels	137	0.387280048492713	1.57036957305366	0.00374329439100653	0.00374329439100653	0.0409965316616015	OTOF/DYSF/ITGB3/SLC1A3/FER1L4/RPH3A/MCTP2/NAPA/FLOT1/SLC6A12/STX11/STXBP2/SYN2/LIN7A/MCTP1/ADORA2A/P2RX1/MYOF/DNAJC5/PTPRN2/SLC6A4/PDE1B/NF1/SLC22A1/STX3/PSEN1/MAOA/DTNBP1/CTBP2/GPER1/RAB3GAP1/SNAP23/PNKD/PPT1/SLC30A1/TOR1A/CDK5/RPH3AL/CALM3/LRRK2/SLC6A13/STXBP5/SCRIB/SNAP29/CPLX2/PRKCB/FMR1/PFN2
GO:0048165	fused antrum stage	3	0.942560938847736	1.55658025177652	0.00375779699370347	0.00375779699370347	0.0411022603603315	TNFAIP6/PTX3
GO:0010455	positive regulation of cell fate commitment	5	-0.856930280106725	-1.67272244842536	0.00379758569328312	0.00379758569328312	0.0414837327539755	IL12RB1/IL23A
GO:0007159	leukocyte cell-cell adhesion	332	0.317861204095654	1.43420753740652	0.00380246086332385	0.00380246086332385	0.0414837327539755	CD177/CEACAM1/CD274/ELANE/VNN1/CR1/LRG1/TNFSF13B/SELL/CTSG/S100A9/ARG1/CCL2/SELP/IGFBP2/SOCS1/BCL6/S100A8/FERMT3/HLX/NOD2/IGF1/ICAM1/IRF1/MDK/LGALS9C/LGALS9/FLOT2/IL4R/ST3GAL4/EXT1/IL1B/MSN/LYN/FCGR2B/ALOX5/ADORA2A/JAK3/ITGB2/FUT7/DUSP3/LGALS1/IL2RG/SIRPB1/SMARCD3/IL10/BTN2A2/ZC3H12A/LAG3/SEMA4D/ADAM8/TNIP1/ABL2/SIRPG/CCL25/AP3D1/CD300A/MIA3/SELPLG/ZBTB7B/CD55/RAC2/LILRB4/PRKAR1A/NCKAP1L/HLA-A/PT…
GO:0010001	glial cell differentiation	156	0.370272834344635	1.52245743324018	0.00383242044793525	0.00383242044793525	0.0416943093836736	CLU/GRN/B4GALT5/PHGDH/S100A9/CDK1/S100A8/LDLR/STAT3/MDK/TLR2/PARD3/IL1B/C1QA/LYN/TGFB1/ADORA2A/C5AR1/CNP/APP/FA2H/NF1/SLC8A3/NCSTN/PAX6/TLR4/PSEN1/TNFRSF1B/PRMT5/PLPP3/VIM/ILK/ABCA2/NOTCH1/CTNNB1/SH3TC2/MED12/NDRG1/ITGB4/PTEN/CDK5/MT1X/AGER/IL6ST/MAPK3/TAL1/CSK
GO:0071163	DNA replication preinitiation complex assembly	3	0.941501153689544	1.55483008308145	0.00383409679146992	0.00383409679146992	0.0416943093836736	CDT1/CDC45/GMNN
GO:0045576	mast cell activation	51	0.500762227627487	1.71053485157701	0.00383732448972801	0.00383732448972801	0.0416943093836736	PLSCR1/NECTIN2/S100A12/LGALS9/IL4R/MILR1/LYN/STXBP2/FGR/ADORA2B/CD300A/ADGRE2/RAC2/PTPN6/LCP2/UNC13D/LAT2/FES/GAB2/BTK/SNAP23/NDRG1/RABGEF1/PIK3CD/HMOX1/CPLX2/CBL/SYK
GO:0000302	response to reactive oxygen species	159	0.372491625604715	1.54594211790043	0.00384143708521255	0.00384143708521255	0.0416943093836736	MPO/HP/MMP9/PYCR1/STAT1/CYP1B1/GCH1/ARG1/CDK1/TRPM2/CAMKK2/SDC1/IL18RAP/PRKCD/NCF1/SOD2/MAPK13/KDM6B/IL10/PXN/TREX1/BAK1/TNFAIP3/FOS/TXN/TPM1/DHFR/RELA/HGF/PTPRN/PCNA/PTK2B/RIPK3/STK24/BTK/EZH2/SESN2/HIF1A/SRC/MAPK3/LRRK2/PAWR/PPIF/CRK/NET1/HMOX1/MAP3K5/PDGFRB/RIPK1/JUN/AIFM1
GO:0051223	regulation of protein transport	395	0.297489477446596	1.35670436055218	0.00387723383293959	0.00387723383293959	0.0420290268631883	IFI27/RSAD2/JUP/CD38/MAPK14/PPARG/FFAR2/CDK1/GPR27/TRPM2/IGF1/ITGAM/ABLIM3/SP100/TLR2/RHBDF2/PRKCD/IL1B/HCAR2/SNX12/EDEM2/ALOX5/PIM3/TGFB1/ADORA2A/ITGB2/ANG/SFN/ZC3H12A/ADAM8/BMP6/VEGFC/ATP2C1/NF1/OS9/RAC2/WLS/CYP51A1/RAPGEF3/SH3GLB1/PRKAR1A/TXN/ABCG1/MYOM1/ACSL4/TCF7L2/TLR4/PSEN1/STOM/GNAZ/MIDN/FRAT2/LCP1/PFKFB2/NR1H2/WWP2/UBE2J1/RBP4/GAS6/MYO18A/RNF31/APBB3/GPER1/TCIRG1/DNAJC1/INHBB/GRIPAP1/ATG…
GO:0033003	regulation of mast cell activation	33	0.580236931983371	1.8036640836185	0.00388458147260512	0.00388458147260512	0.0420548962813592	PLSCR1/NECTIN2/LGALS9/IL4R/MILR1/LYN/STXBP2/FGR/ADORA2B/CD300A/ADGRE2/RAC2/PTPN6/UNC13D/FES/GAB2
GO:0070848	response to growth factor	452	0.297064986673733	1.37361299338582	0.00393162446547835	0.00393162446547835	0.0424666912865123	BAMBI/TNFAIP6/ANXA3/PML/ACTA2/MAPK14/PPARG/ITGB3/LRG1/E2F1/CCNA2/SHCBP1/ARG1/CCL2/SORT1/SPI1/ITGB5/ZYX/FSTL3/GRB10/STAT3/EXT1/PDGFA/CD63/IL1B/GDF15/HSPA1A/VIL1/EHD1/MAP2K3/ACVRL1/TGFB1/DUSP3/DDIT3/WASF1/IL10/NDST1/CFLAR/PXN/UBE2D1/INHBA/VEGFA/PELO/PCSK6/BMP6/VEGFC/APP/PDE2A/SAP30/FLCN/HIPK2/IER2/ZFP36/TGFB1I1/ATP2B4/PRKD2/FOS/EP300/ADAM17/TLR4/TNFRSF1B/CSNK1D/PIK3CB/SMAD1/CORO1B/MT1G/RELA/FKBP1A/…
GO:1904668	positive regulation of ubiquitin protein ligase activity	12	0.734309110531507	1.81312478781113	0.00393263815061673	0.00393263815061673	0.0424666912865123	UBE2C/UBE2S/MASTL/CDC20/PLK1/CDC14B/PTEN
GO:2001186	negative regulation of CD8-positive, alpha-beta T cell activation	7	0.837130949680131	1.80363724457182	0.00397073801242785	0.00397073801242785	0.0428235612884445	CD274/SOCS1/ZBTB7B/LILRB1/VSIR
GO:0043618	regulation of transcription from RNA polymerase II promoter in response to stress	36	0.557592633055312	1.77374026303223	0.00398435220278885	0.00398435220278885	0.0428613255263941	CHEK1/ATF3/ANKRD2/DDIT3/VEGFA/CEBPB/EPAS1/TMBIM6/EGR1/MUC1/HIF1A/RBPJ/ATF6/HMOX1/JUN/HIF1AN
GO:0009069	serine family amino acid metabolic process	31	0.575727276462047	1.75811646902102	0.00398435220278885	0.00398435220278885	0.0428613255263941	PHGDH/GLDC/CBS/PSAT1/GGT1/CSAD/DHFR/SERINC3/MTHFD1/PSPH/SEPHS1/SEPHS2
GO:0051249	regulation of lymphocyte activation	412	0.299347205376921	1.37136846982163	0.00399639587347635	0.00399639587347635	0.0429329735632755	MZB1/CEACAM1/CD274/CD38/VNN1/CR1/FANCA/IL27/TNFSF13B/CTSG/ARG1/AKIRIN2/CCL2/IGFBP2/SOCS1/SPI1/BCL6/SAMSN1/HLX/NOD2/IGF1/PGLYRP1/BATF/IRF1/MDK/LGALS9C/LGALS9/FLOT2/BST1/IL4R/CGAS/IL1B/CDKN1A/MYD88/IL15RA/LYN/FCGR2B/FCGR3A/FGR/TGFB1/ADORA2A/HMGB3/JAK3/DUSP3/LGALS1/IL2RG/SIRPB1/SMARCD3/RASSF5/IL10/BTN2A2/ZC3H12A/TREX1/LAG3/ADAM8/ABL2/INHBA/TNFAIP3/SIRPG/JUNB/AP3D1/CD300A/ZBTB7B/CD55/IRF4/RAC2/SLC15A…
GO:0002429	immune response-activating cell surface receptor signaling pathway	239	0.348867912531917	1.50685870216699	0.00400114201654517	0.00400114201654517	0.0429329735632755	OAS1/LTF/PLSCR1/GBP1/CEACAM1/IFI35/CD38/NECTIN2/CR1/PIK3AP1/BMX/FCER1G/CD14/FFAR2/FPR2/C3AR1/NOD2/FPR1/RBCK1/PRKCD/MICB/LYN/SH2B2/ELF1/FCGR2B/FGR/LILRA2/C5AR1/NMI/DUSP3/BTN2A2/ZC3H12A/TNFAIP3/HCK/BTN3A1/CD300A/NFKBIA/NINJ1/CYBA/PRKD2/LILRB4/NCKAP1L/HLA-A/PTPN6/LCP2/EP300/TLR4/PSEN1/RELA/LY96/LAT2/VAV1/KLHL6/RNF31/FCN1/DENND1B/PRAM1/PTPRJ/BTN2A1/GRB2/BTK/STAP1/NFKBIZ/BTN3A2/LIMK1/BTN2A3P/NFAM1/FCN…
GO:0090100	positive regulation of transmembrane receptor protein serine/threonine kinase signaling pathway	70	0.455540325292336	1.64586827304047	0.00400862368692078	0.00400862368692078	0.042958874909539	PPARG/LRG1/GDF15/ACVRL1/TGFB1/INHBA/PELO/BMP6/FLCN/HIPK2/TGFB1I1/ZC3H3/EP300/ADAM17/ACVR1B/KIAA0319/ILK/INHBB/NOTCH1/SDCBP/ZEB2/JAK2/HSP90AB1/RBPJ/NOTCH2/CDH5/TGFBR1/BMP8B
GO:1903046	meiotic cell cycle process	135	0.381890890790103	1.54893550341661	0.00406089227765778	0.00406089227765778	0.0434640689951863	TDRD9/CCNB2/BUB1/FANCA/RAD54L/PTTG1/TRIP13/RAD51/NDC80/CDC25A/AURKA/CCNE1/CALR/REC8/PTTG2/ESPL1/MASTL/CDC20/BCL2L11/TUBG1/BUB1B/ASPM/CATSPERZ/PTTG3P/SGO1/HORMAD1/GOLGA2/PLK1/SYCE3/BRCA2/SLX4/TESMIN/CKS2/TUBB8/MYH9/EME1/ZCWPW1/NCAPD2/PSMC3IP/TAF1L
GO:0030041	actin filament polymerization	128	0.380788132945584	1.5318466319867	0.00411869857342516	0.00411869857342516	0.0438120890635805	PSTPIP2/DIAPH3/CTTN/MSRB2/GSN/SSH1/VASP/CAPG/ARPC5/PRKCD/VIL1/MSRB1/GAS7/ANG/WASF1/WAS/SPTB/HCK/TMOD3/SVIL/NCKAP1L/ESAM/PTK2B/GRB2/ARHGAP6/ADD1/PREX1/DIAPH1/JAK2/DIAPH2/RAC1/TMSB15A/HCLS1/CORO1A/ARHGAP18/PYCARD/CAPZB/WASHC2C/MYADM/FMN1/PFN2/FAM107A/SSH3/INF2/ARPC4/GBA2/RHOA/MICALL2/FCHSD2
GO:0050765	negative regulation of phagocytosis	19	0.64491714784925	1.79175287299533	0.00411925037060598	0.00411925037060598	0.0438120890635805	PLSCR1/DYSF/PRTN3/TLR2/FCGR2B/CNN2/CD300A
GO:0019359	nicotinamide nucleotide biosynthetic process	19	0.644703319230982	1.7911587997219	0.00411925037060598	0.00411925037060598	0.0438120890635805	PARP9/PARP10/NADK/NAMPT/NMNAT1/NMRK1/NNMT/HAAO/AFMID
GO:0019363	pyridine nucleotide biosynthetic process	19	0.644703319230982	1.7911587997219	0.00411925037060598	0.00411925037060598	0.0438120890635805	PARP9/PARP10/NADK/NAMPT/NMNAT1/NMRK1/NNMT/HAAO/AFMID
GO:1903659	regulation of complement-dependent cytotoxicity	5	0.855130888681995	1.65197473839582	0.00411925037060598	0.00411925037060598	0.0438120890635805	CR1/CR1L/CD55/CD59
GO:0045342	MHC class II biosynthetic process	17	0.6788847610546	1.81315022246155	0.00413694441481055	0.00413694441481055	0.0438718208010129	AZU1/SPI1/IL10/CIITA/TLR4/PF4/TMEM106A/JAK2/XBP1/RFXANK/SLC11A1
GO:0009306	protein secretion	256	0.333583126870722	1.45624776640805	0.00414039287331054	0.00414039287331054	0.0438718208010129	RSAD2/CD38/IL1RN/PPARG/ABCA1/FFAR2/GPR27/TRPM2/IGF1/TLR2/PDIA4/RHBDF2/IL1B/RAB13/HCAR2/COPG1/ALOX5/PIM3/AP1M2/TGFB1/ADORA2A/ANG/RAB3D/PTPRN2/ADAM8/BMP6/VEGFC/MIA3/PLEK/WLS/CYP51A1/PRKAR1A/ABCG1/MYOM1/ACSL4/TCF7L2/TLR4/GNAZ/MIDN/TVP23C/PFKFB2/PTPRN/NR1H2/RBP4/MYO18A/APBB3/GPER1/TCIRG1/DNAJC1/INHBB/RAB11FIP5/CPT1A/RAB8A/PCK2/MCU/JAK2/SEC24A/HIF1A/PAM/EZR/RPH3AL/RAB11FIP1/GOLPH3/PRKACA/STXBP5/CYB5R4…
GO:0035592	establishment of protein localization to extracellular region	256	0.333583126870722	1.45624776640805	0.00414039287331054	0.00414039287331054	0.0438718208010129	RSAD2/CD38/IL1RN/PPARG/ABCA1/FFAR2/GPR27/TRPM2/IGF1/TLR2/PDIA4/RHBDF2/IL1B/RAB13/HCAR2/COPG1/ALOX5/PIM3/AP1M2/TGFB1/ADORA2A/ANG/RAB3D/PTPRN2/ADAM8/BMP6/VEGFC/MIA3/PLEK/WLS/CYP51A1/PRKAR1A/ABCG1/MYOM1/ACSL4/TCF7L2/TLR4/GNAZ/MIDN/TVP23C/PFKFB2/PTPRN/NR1H2/RBP4/MYO18A/APBB3/GPER1/TCIRG1/DNAJC1/INHBB/RAB11FIP5/CPT1A/RAB8A/PCK2/MCU/JAK2/SEC24A/HIF1A/PAM/EZR/RPH3AL/RAB11FIP1/GOLPH3/PRKACA/STXBP5/CYB5R4…
GO:0015850	organic hydroxy compound transport	182	0.35722154794239	1.50797328127898	0.00415439603107731	0.00415439603107731	0.043965242444662	FFAR3/CEACAM1/CLU/PPARG/ITGB3/ABCA1/GRAMD1B/EGF/SLC16A3/SLC51A/LDLR/CES1/OSBPL2/ADORA2A/P2RX1/ABCA13/CETP/SLC6A4/AQP10/BMP6/GRAMD1A/AQP9/NFKBIA/TSPO/ABCC3/OSBPL9/ABCG1/SLC22A1/LILRB1/NR1H2/DTNBP1/KDM5B/RBP4/ANXA2/ABCA2/ABCA7/SREBF2/NFKB1/STARD4/TOR1A/MECP2/OSBPL6/FURIN/AKR1C1/SPG11/SEC24A/SYT3/MFSD10/CYP7A1
GO:0051258	protein polymerization	222	0.342837661456569	1.47521694851734	0.00416163365482483	0.00416163365482483	0.0439869219350366	CDK5RAP2/UBE2C/TPX2/PSTPIP2/DIAPH3/FGF13/CTTN/MSRB2/HSPA1B/UBE2S/GSN/SSH1/VASP/CAPG/ARPC5/PRKCD/HSPA1A/VIL1/MSRB1/GAS7/ANG/WASF1/WAS/TRIM6/SPTB/HCK/TMOD3/SVIL/TUBG1/STMN1/NCKAP1L/CLASP1/GOLGA2/CSNK1D/ESAM/OCLN/NIN/RNF135/PTK2B/FES/CHMP2A/TUBB1/GRB2/ARHGAP6/ADD1/CHMP4B/PREX1/EML2/DIAPH1/DCTN1/JAK2/MECP2/RANBP9/DIAPH2/RAC1/TMSB15A/NDEL1/HCLS1/AMBRA1/CORO1A/ARHGAP18/PYCARD/CAPZB/DYRK1A/MAPRE1/WASHC2C
GO:0051310	metaphase plate congression	63	0.469556104545376	1.66939345148553	0.00418256856382216	0.00418256856382216	0.0441531423536211	BIRC5/CDCA5/CDT1/CCNB1/KIFC1/SPAG5/KIF2C/CENPF/KIF14/NDC80/CHMP5/CDCA8/KPNB1/CHMP2A/AURKB/CHMP4B
GO:0009221	pyrimidine deoxyribonucleotide biosynthetic process	6	0.855227955969094	1.74930434100509	0.00419338990896322	0.00419338990896322	0.0441725698527845	CMPK2/TYMS
GO:1900150	regulation of defense response to fungus	5	0.853131955399701	1.64811312220374	0.00419483084501638	0.00419483084501638	0.0441725698527845	ARG1/SPI1
GO:0002385	mucosal immune response	17	0.677582588680481	1.80967240963489	0.0042157409961734	0.0042157409961734	0.0443376808700332	FFAR3/LTF/RNASE2/CAMP/DEFA4/DEFA3/FFAR2/NOD2
GO:1903306	negative regulation of regulated secretory pathway	22	0.623562898578109	1.77759191980564	0.00422266251380111	0.00422266251380111	0.0443554441057071	CEACAM1/SPI1/LGALS9/FCGR2B/CD300A/NCKAP1L/GNAI2/HLA-F/NOTCH1/RABGEF1/HMOX1/FMR1
GO:0006196	AMP catabolic process	4	-0.892219608656318	-1.67368447891994	0.00427884468997422	0.00427884468997422	0.0448899638983356	NT5E/NT5C1A
GO:0046073	dTMP metabolic process	6	0.85447047724318	1.74775497534858	0.00434182468148272	0.00434182468148272	0.0454943909439599	TYMS/UPP1
GO:0002821	positive regulation of adaptive immune response	103	0.407722044756722	1.57510319426615	0.0043591499025705	0.0043591499025705	0.0455511280730459	RSAD2/HLA-B/CD274/NECTIN2/FCGR1A/IL18R1/TNFSF13B/AKIRIN2/NOD2/TAP2/MICB/IL1B/TGFB1/MR1/CD55/HLA-A/IL1R1/HLA-C/TNFSF13/HLA-F/DENND1B/HLA-G/SASH3/BTK/NLRP3/NFKBIZ/FBXO38/TYK2/MAD2L2/FZD5/JAK2/IL6ST/HLA-E/PYCARD/SLC11A1/FADD
GO:0050819	negative regulation of coagulation	32	0.564743707256729	1.74619009190184	0.00435929681299774	0.00435929681299774	0.0455511280730459	SERPING1/CEACAM1/ALOX12/PLAUR/PDGFA/PRKCD/PLAU/TFPI/F12/USF1/ANXA2/ANXA5
GO:0072524	pyridine-containing compound metabolic process	69	0.45342556606957	1.63848973805971	0.00436336026270304	0.00436336026270304	0.0455511280730459	PARP9/CD38/PGD/PARP10/ALPL/TP53I3/PSAT1/NADK/ALDH1L2/G6PD/IDH1/NAMPT/IDH2/OGDH/PGAM1/VCP/TALDO1/NMNAT1/NMRK1/NNMT/HAAO/NOX1/RBKS/AFMID/DERA
GO:1902463	protein localization to cell leading edge	4	0.906162338249932	1.64514257641736	0.00437276392648676	0.00437276392648676	0.0455931480546357	RAB13/RIPOR2/CORO1B/OCLN
GO:0050728	negative regulation of inflammatory response	120	0.395082306990748	1.57214409646739	0.0044105678094548	0.0044105678094548	0.0459308193062712	SOCS3/TNFAIP6/ELANE/GRN/MAPK14/PPARG/CST7/PBK/FPR2/LDLR/NOD2/IGF1/PGLYRP1/MDK/RHBDF2/PRKCD/LYN/FCGR2B/ALOX5/FGR/ADORA2A/IL10/TNFAIP3/HCK/ELF4/ZFP36/TNFRSF1A/TNFRSF1B/HGF
GO:0009211	pyrimidine deoxyribonucleoside triphosphate metabolic process	6	0.853838391976096	1.7464620925635	0.00441604211490325	0.00441604211490325	0.0459314009058003	CMPK2/TYMS
GO:0002888	positive regulation of myeloid leukocyte mediated immunity	19	0.643468485570066	1.78772810049644	0.00442157248175485	0.00442157248175485	0.04593256346178	CD177/FCGR1A/ARG1/SPI1/ITGAM/ITGB2/TICAM1/BTK/STAP1
GO:0001974	blood vessel remodeling	27	0.583095126983772	1.72770776163333	0.00443969368045057	0.00443969368045057	0.0460643602508129	CEACAM1/CBS/EXT1/ACVRL1/TGFB1/BAK1/CHD7/EPAS1
GO:0009636	response to toxic substance	162	0.364905996533504	1.52098072883879	0.00445072998450075	0.00445072998450075	0.0461224148310186	MPO/HP/TYMS/CYP1B1/GCH1/S100A9/ARG1/SCN9A/CDK1/RAD51/CES1/ALOX5AP/MGST1/SDC1/TLR2/PTGS1/LYN/SOD2/ABCB6/SLC6A4/BAK1/AQP10/CNP/TRPM6/HBM/FOS/TXN/DHFR/GSR/ASS1/KDM5B
GO:0106014	regulation of inflammatory response to wounding	5	0.849394691409758	1.64089333189582	0.00449715309252392	0.00449715309252392	0.0464551201257969	GRN/MDK/ALOX5
GO:0010911	regulation of isomerase activity	8	0.805280192732305	1.82159555574915	0.00449927616318332	0.00449927616318332	0.0464551201257969	PLSCR1/NOD2/ITGAM/ITGB2/UHRF1
GO:0010912	positive regulation of isomerase activity	8	0.805280192732305	1.82159555574915	0.00449927616318332	0.00449927616318332	0.0464551201257969	PLSCR1/NOD2/ITGAM/ITGB2/UHRF1
GO:0010324	membrane invagination	53	0.487796115002904	1.66936825875498	0.00451390240314854	0.00451390240314854	0.0465491412087463	FCGR1A/ABCA1/ITGAM/GSN/FCGR2B/ITGB2/MARCO/CD300A/NCKAP1L/ARF1/CHMP2A/STAP1/ABCA7/AURKB/MYH9/RAC1/ELMO1/SNX3/RAB31/SNX18/CLCN3/THBS1/TIMD4/RHOA/BIN2/MSR1/FNBP1L/PLCG2
GO:2001270	regulation of cysteine-type endopeptidase activity involved in execution phase of apoptosis	5	-0.850569221525536	-1.66030570259257	0.00452091523098621	0.00452091523098621	0.0465491412087463	PAK2/RFFL/RPS3
GO:0046688	response to copper ion	34	0.540158659272676	1.68985987731012	0.00452485629432592	0.00452485629432592	0.0465491412087463	MT2A/MT1HL1/MT1E/MT1B/MT1A/CDK1/AOC1/APP/MT1F/MT1G/MT1M/MT1X/PAM
GO:0071621	granulocyte chemotaxis	93	0.419317784501509	1.59099670296347	0.00453422858915914	0.00453422858915914	0.0465779312234413	TNFAIP6/FCER1G/S100A9/CCL2/S100A12/S100A8/C3AR1/NOD2/CXCL10/MDK/BST1/CXCR1/IL17RA/IL1B/C5AR1/ITGB2/ITGA1/CCL25/CXCR2/ADGRE2/RAC2/PPIB/NCKAP1L/CXCL2/RIPOR2/VAV1/JAM3/PF4/PREX1/CKLF/MCU/CSF3R/RAC1/CXCL1/MAPK3
GO:0045116	protein neddylation	26	-0.56038101489564	-1.67724054073954	0.00453864431032341	0.00453864431032341	0.0465779312234413	RBX1/COPS9/NAE1/COPS8/DCUN1D1/COPS3/COPS2/DCUN1D5/COPS4/RPL11/RPL5
GO:0046636	negative regulation of alpha-beta T cell activation	37	0.548469719961898	1.76010484526659	0.0045449077672724	0.0045449077672724	0.0465858107934127	CD274/SOCS1/BCL6/HLX/LGALS9C/LGALS9/IL4R/ADORA2A/JAK3/ZC3H12A/CD300A/ZBTB7B/ARG2/LILRB1/VSIR/RUNX1/TARM1
GO:0045671	negative regulation of osteoclast differentiation	26	0.600138549342565	1.79033911431663	0.00455414538468556	0.00455414538468556	0.0466241199883966	LTF/TNFAIP6/LILRB3/FSTL3/NF1/MAFB/LILRB4/TLR4/LILRB1/CTNNB1/GPR137
GO:0000727	double-strand break repair via break-induced replication	11	0.739590873807673	1.7797722858973	0.00462942230112757	0.00462942230112757	0.0473214379253041	GINS2/CDC45/MCM4/MCM2/MCM6
GO:0034976	response to endoplasmic reticulum stress	226	0.33529440027626	1.44385835054309	0.00463751308878648	0.00463751308878648	0.0473214379253041	EIF2AK2/FBXO6/CLU/PML/MARCKS/TRIM25/PDIA6/CHAC1/ERLIN1/PDIA4/FLOT1/ATF3/HSPA1A/FCGR2B/EDEM2/ALOX5/CALR/DDIT3/GRINA/BAK1/CREB3L2/SDF2L1/OS9/BCL2L11/HSP90B1/CEBPB/FAM8A1/NR1H2/UBE2J1/TMUB2/RNF185/HM13/AMFR/APAF1/CASP4/EDEM3/SESN2/VCP/RHBDD1/RHBDD2/ABCA7/SEC16A/MAN1A1/TMBIM6/ATP2A3/CCDC47/SERINC3/NRBF2/DNAJC3/MMP24-AS1-EDEM2/USP19/TOR1A/XBP1/ECPAS/MANF/EDEM1/CREB3/LRRK2/CAV1/PTPN1/ATF6
GO:0071930	negative regulation of transcription involved in G1/S transition of mitotic cell cycle	3	0.938537746372268	1.54993620182887	0.00463900523657411	0.00463900523657411	0.0473214379253041	E2F1/E2F7
GO:0042987	amyloid precursor protein catabolic process	51	0.492767236344269	1.68322506167374	0.00468221840972178	0.00468221840972178	0.0477048391364999	CLU/DHCR24/IGF1/FLOT2/LYN/RTN2/NCSTN/RTN3/ABCG1/ADAM17/PSEN1/RELA/FKBP1A/ROCK2/ABCA2/ABCA7/ADAM19/RANBP9/AGER/APH1A/ADAM10/DYRK1A/RTN4/CHRNA7/SP1/APH1B/SORL1
GO:0002709	regulation of T cell mediated immunity	75	0.445388971953402	1.62524497881396	0.00469113692097839	0.00469113692097839	0.0477329064984389	RSAD2/HLA-B/CEACAM1/NECTIN2/IL18R1/ARG1/NOD2/TAP2/MICB/IL1B/FCGR2B/FUT7/WAS/MR1/CD55/LILRB4/NCKAP1L/HLA-A/IL1R1/TNFRSF1B/HLA-C/LILRB1/HLA-F/DENND1B/HLA-G/SASH3/RIPK3/NLRP3/FBXO38/FZD5
GO:0034656	nucleobase-containing small molecule catabolic process	24	0.613741980492367	1.79407339400118	0.00469623516934225	0.00469623516934225	0.0477329064984389	UPP1/UPB1/APOBEC3B/APOBEC3A/CDA/ENTPD7/MGAT1/DPYD/CDADC1/APOBEC3G/APOBEC3F/APOBEC3C/APOBEC3H
GO:0051099	positive regulation of binding	142	0.376154451571522	1.53231410017723	0.00472017820623365	0.00472017820623365	0.0479188088179005	BAMBI/MMP9/PARP9/CDT1/PPARG/MMP8/DTX3L/EGF/TRIM21/PLAUR/IGF1/FLOT1/HMGB2/TGFB1/GMNN/TRIM6/APP/IRF4/RALB/HIPK2/TXN/STMN1/PAX6/TCF7L2/EP300/RIPOR2/PSEN1/STK3/FKBP1A/CTBP2/TICAM1/ANXA2/AMFR/CTNNB1/ADD1/JAK2/CDK5/CALM3/LRRK2/POLDIP2/CAV1/MAPRE1/PLCL2
GO:0045346	regulation of MHC class II biosynthetic process	16	0.687242517788319	1.80944360544392	0.0047471176467485	0.0047471176467485	0.0481329313170664	AZU1/SPI1/IL10/CIITA/TLR4/PF4/TMEM106A/JAK2/XBP1/RFXANK
GO:0046031	ADP metabolic process	79	0.435111067763771	1.60815382513684	0.00475262639224703	0.00475262639224703	0.0481329313170664	HK3/IGF1/STAT3/PKM/GALK1/ENO1/TREX1/APP/FLCN/GAPDH/ACTN3/LDHA/EP300/PSEN1/PGM1/PFKFB2/HDAC4/OGDH/PGAM1/NCOR1/PRKAG2/ZBTB7A/HK1/AK4/HIF1A/CBFA2T3
GO:0019752	carboxylic acid metabolic process	680	0.27429987837898	1.30857366158169	0.00478705291470036	0.00478705291470036	0.0483486658619024	PYCR1/CEACAM1/SLC2A3/VNN1/DDAH2/NAIP/ACSL1/MAPK14/PHGDH/GLDC/HK3/DHRS9/ACOXL/CYP1B1/UPB1/SLC1A3/PGD/ALOX12/CBS/ARG1/PRG3/SLC16A3/ACOX2/CYP4F2/ACOT7/HPDL/IGF1/CES1/STAT3/ALOX5AP/HSD3B7/ERLIN1/POR/TLR2/PKM/CYP4F12/NLRC4/PTGS1/PSAT1/MGLL/CASP1/FAH/IL1B/CRYM/OSBPL2/GALK1/ALOX5/CPT1B/GGTLC1/ALDH1L2/GGT1/FABP5/SLC19A1/FADS1/QKI/ENO1/TREX1/IDH1/SLC27A3/BRCA1/APP/FA2H/FLCN/ASNS/ATP2B4/OSBPL9/GAPDH/CSAD/C…
GO:0039531	regulation of viral-induced cytoplasmic pattern recognition receptor signaling pathway	47	0.508387739340268	1.70901286119347	0.00479153090177754	0.00479153090177754	0.0483486658619024	RSAD2/OASL/DDX60/DHX58/HSPA1B/FLOT1/HSPA1A/LILRA4/TNFAIP3/SLC15A4/TLR4/TLR9
GO:0072109	glomerular mesangium development	8	0.803329705564576	1.8171834284072	0.00479674240536035	0.00479674240536035	0.0483486658619024	ACTA2/ITGB3/CFLAR/IL6R/NOTCH1/EGR1/PDGFRB
GO:0070944	neutrophil-mediated killing of bacterium	8	0.802969210594309	1.81636796561347	0.00479674240536035	0.00479674240536035	0.0483486658619024	ELANE/AZU1/CTSG/MYD88
GO:1902563	regulation of neutrophil activation	13	0.71605017246552	1.79590460303398	0.00482558062951481	0.00482558062951481	0.0485012100683658	CD177/GRN/SPI1/ITGAM/FCGR2B/ITGB2/CD300A
GO:0019229	regulation of vasoconstriction	34	0.53700896254928	1.68000620556536	0.00482904137995973	0.00482904137995973	0.0485012100683658	CD38/SMTNL1/ADM/TBXA2R/ECE1/P2RX1/HRH2/DOCK4
GO:0002774	Fc receptor mediated inhibitory signaling pathway	4	0.90209030856936	1.63774978473184	0.00482904137995973	0.00482904137995973	0.0485012100683658	LYN/LILRB4/LILRB1/LILRB2
GO:0070555	response to interleukin-1	94	0.420924768199555	1.59623906903705	0.00483825321355452	0.00483825321355452	0.0485362231438861	GBP3/GBP1/ZBP1/CD38/IL1RN/CAMP/GBP2/IRAK3/CCL2/IL1R2/LGALS9/IL1B/MYD88/MAPK13/ZC3H12A/APP/CCL25/IRAK2/CYBA/TANK/CEBPB/IL1R1/RELA/TOLLIP/HDAC4/INHBB/NFKB1/EGR1/NLRP7/HIF1A/SRC/MAPK3/PYCARD
GO:0060143	positive regulation of syncytium formation by plasma membrane fusion	17	0.672950691830106	1.79730164321552	0.00492491191120199	0.00492491191120199	0.049313479468135	MAPK14/IL4R/FLOT1/GDF15/EHD1/CD53/RAPGEF3/RIPOR2/TNFSF14
GO:0050714	positive regulation of protein secretion	104	0.403317620366554	1.5666565621132	0.00493113589142845	0.00493113589142845	0.049313479468135	CD38/PPARG/FFAR2/GPR27/TRPM2/IGF1/TLR2/HCAR2/TGFB1/ADORA2A/ANG/ADAM8/BMP6/VEGFC/WLS/PRKAR1A/ABCG1/MYOM1/ACSL4/TCF7L2/TLR4/PFKFB2/NR1H2/RBP4/MYO18A/APBB3/GPER1/PCK2/MCU/JAK2/SEC24A/HIF1A/EZR/RPH3AL/GOLPH3/PRKACA/EXOC1/SYTL4/PRKCB/GNA11/GCG/PPID
GO:0044283	small molecule biosynthetic process	441	0.298035323096183	1.374728888009	0.00494004378277936	0.00494004378277936	0.049313479468135	MPO/PYCR1/CEACAM1/ADM/NAIP/PHGDH/NTSR1/DHRS9/UPB1/SLC1A3/PGD/ALOX12/GCH1/DHCR24/CBS/PRG3/SPTLC2/ACOT7/CES1/ALOX5AP/HSD3B7/ERLIN1/POR/NLRC4/PTGS1/PSAT1/MGLL/CASP1/ATF3/IL1B/OSBPL2/ALOX5/GGTLC1/GGT1/G6PD/FABP5/FADS1/QKI/ITPKC/P2RY6/BMP6/BRCA1/FA2H/ACER3/ASNS/ATP2B4/PLEK/OSBPL9/CSAD/CYP51A1/ABCG1/GGTLC3/FADS2/OLAH/GGTLC2/EP300/DHFR/DHCR7/CYB5R3/PLOD2/PDSS1/PGM1/ASS1/NR1H2/RBP4/GPER1/ABCD1/CHST15/PTK…
GO:0071373	cellular response to luteinizing hormone stimulus	3	0.937691938453916	1.54853940311991	0.00494570956080632	0.00494570956080632	0.049313479468135	CYP1B1/CCNA2
GO:0019530	taurine metabolic process	5	0.845973981135074	1.63428507222945	0.00495063733714315	0.00495063733714315	0.049313479468135	PHGDH/CSAD/STAT5A
GO:0019694	alkanesulfonate metabolic process	5	0.845973981135074	1.63428507222945	0.00495063733714315	0.00495063733714315	0.049313479468135	PHGDH/CSAD/STAT5A
GO:0001732	formation of cytoplasmic translation initiation complex	15	-0.653094837377675	-1.73973952132054	0.00496814253976938	0.00496814253976938	0.0493897123880732	EIF5/EIF3J/EIF3G/EIF3M/EIF3K/EIF3D/EIF3H/EIF3F/EIF3L/EIF3E
GO:0021984	adenohypophysis development	6	-0.818418717920304	-1.67470731040542	0.00496994330481499	0.00496994330481499	0.0493897123880732	SLC6A3/LHX3/WNT4/GATA2
GO:0030316	osteoclast differentiation	78	0.440034137146224	1.6199771800109	0.0050018876192531	0.0050018876192531	0.0496489596916618	LTF/TNFAIP6/CCR1/MAPK14/LILRB3/FSTL3/SNX10/MITF/JUNB/NF1/LRRK1/MAFB/LILRB4/FOS/CEBPB/TLR4/LILRB1/NEDD9/RASSF2/ATP6AP1/OSCAR/TCIRG1/ANXA2/GAB2/CTNNB1/BGLAP/GPR137/SRC/INPP5D/TFE3/NOTCH2/OSTM1/SBNO2/PAFAH1B1
GO:0071407	cellular response to organic cyclic compound	415	0.297682494242997	1.36359390180481	0.00502533135582096	0.00502533135582096	0.0497738989151838	IFIT1/JUP/IFIH1/STAT1/ADCY3/CYP1B1/SLC1A3/CTNNA1/DEFA3/CCNA2/GRAMD1B/ALPL/ARG1/CCL2/CDK1/AOC1/CHEK1/TRPM2/HSPA1B/RAD51/NOD2/CES1/SLC9A1/SSH1/GNA15/CGAS/FLOT1/CHRM4/IL1B/HSPA1A/MSN/TMEM38A/NCF1/YWHAH/TGFB1/CALR/PADI2/IL10/CFLAR/SLC6A4/ZC3H12A/TFPI/HRH2/INHBA/P2RY6/BRCA1/GRAMD1A/APP/AQP9/PDE2A/RALB/BCL2L11/HSP90B1/ZFP36/ATP2B4/CASP7/NCSTN/CYBA/RAPGEF3/EP300/CEBPB/PRMT5/SMAD1/GNAZ/ASS1/DTNBP1/TLR9/Z…
GO:0071650	negative regulation of chemokine (C-C motif) ligand 5 production	5	0.844311833280688	1.63107407107949	0.00502621812961971	0.00502621812961971	0.0497738989151838	OAS3/IL10/ARG2
GO:0002685	regulation of leukocyte migration	168	0.362001069913501	1.50994748323222	0.00504126917430908	0.00504126917430908	0.0498646940498815	TNFAIP6/ELANE/CCR1/CXCR3/ITGB3/FPR2/CCL2/SELP/SPI1/C3AR1/NOD2/ICAM1/CXCL10/MDK/LGALS9/BST1/ST3GAL4/MYD88/MSN/LYN/CNN2/C5AR1/CALR/PADI2/FUT7/ADAM8/ABL2/VEGFA/VEGFC/APP/CCL25/NF1/CD300A/MIA3/RIN3/CXCR2/RAC2/NCKAP1L/ADAM17/IL1R1/RIPOR2/DUSP1/IL6R/NEDD9/TNFSF14/JAM3/GAS6/PTK2B/RIPK3/STAP1/MCU/AGER/RAC1/CORO1A/P2RY12/CREB3/MAPK3/PYCARD/DOCK8/ADAM10/FADD/CRK/RABGEF1/CHST4/HMOX1
GO:0002285	lymphocyte activation involved in immune response	166	0.356417969437588	1.48390796649474	0.00505025539387112	0.00505025539387112	0.0498953584674815	CEACAM1/IL18R1/CR1/IL27/FCER1G/CLEC4D/POU2AF1/BCL3/SPI1/BCL6/HLX/ICAM1/PGLYRP1/BATF/STAT3/MDK/LGALS9/CLEC4E/SEMA4A/IL4R/FCGR2B/FCGR3A/APBB1IP/TGFB1/JAK3/RELB/LGALS1/IL10/ZC3H12A/JUNB/ZBTB7B/IRF4/SLC15A4/ENTPD7/NCKAP1L/TLR4/PSEN1/NBN/UNC13D/IL6R/LILRB1/LCP1/TNFSF13/PTK2B/HLA-F/ZNF683/LAMP1/NLRP3/NFKBIZ
GO:0034110	regulation of homotypic cell-cell adhesion	29	0.584066759966266	1.75703650574779	0.00507803481136836	0.00507803481136836	0.0500972081616779	CEACAM1/ALOX12/CTSG/PLAUR/GP6/PRKCD/EMILIN2/LYN
GO:1900424	regulation of defense response to bacterium	17	0.672619544082212	1.79641722122345	0.00508250578270096	0.00508250578270096	0.0500972081616779	GRN/NOD2/SIGLEC16/EMILIN2/CYBA/ARG2
GO:0090303	positive regulation of wound healing	35	0.54011071188802	1.70980230975481	0.0050914083143013	0.0050914083143013	0.0501125655816546	INSL3/TBXA2R/HPSE/ST3GAL4/EMILIN2/PLAU/MYLK/F12/OCLN/USF1
GO:1902254	negative regulation of intrinsic apoptotic signaling pathway by p53 class mediator	19	-0.598293151129072	-1.66292436550375	0.00509958073681664	0.00509958073681664	0.0501125655816546	SIRT1/CD44/ZNF385A/PRKN/CD74/RRN3/TAF9/TAF9B/TRIAP1/BCL2
GO:0009164	nucleoside catabolic process	19	0.639057087986658	1.77547205439756	0.00510179894351416	0.00510179894351416	0.0501125655816546	UPP1/UPB1/APOBEC3B/APOBEC3A/CDA/DPYD/CDADC1/APOBEC3G/APOBEC3F/APOBEC3C/APOBEC3H/DERA
GO:1905820	positive regulation of chromosome separation	27	0.576171836715804	1.7071940893722	0.00519859854747014	0.00519859854747014	0.0510042813142995	PLSCR1/BIRC5/CDT1/DLGAP5/ESPL1/CDCA8/MAD2L1BP/AURKB
GO:0006878	intracellular copper ion homeostasis	13	0.712946338412445	1.78811996715605	0.00521789593964758	0.00521789593964758	0.0510268668326081	SCO2/MT2A/ANKRD9/ABCB6/APP/ATOX1/ARF1
GO:0006828	manganese ion transport	9	0.766146548972172	1.77582357908426	0.00521895925328171	0.00521895925328171	0.0510268668326081	TRPM2/ATP2C2/TMEM165/ATP2C1/ATP13A1/SLC11A1
GO:0071421	manganese ion transmembrane transport	9	0.766146548972172	1.77582357908426	0.00521895925328171	0.00521895925328171	0.0510268668326081	TRPM2/ATP2C2/TMEM165/ATP2C1/ATP13A1/SLC11A1
GO:1901136	carbohydrate derivative catabolic process	141	0.364754597788389	1.48971169708564	0.0052395993741975	0.0052395993741975	0.0510564401795165	FBXO6/UPP1/UPB1/HMMR/APOBEC3B/ACOT7/PGLYRP1/HPSE/CHIT1/NT5M/PRKCD/GM2A/NEU1/EDEM2/TGFB1/APOBEC3A/CDA/SGSH/PDE2A/ENTPD7/NAGK/NT5C2/GLA/GNS/CEMIP2/RENBP/ABCD1/MGAT1/SAMHD1/BTK/NUDT18/EDEM3/MAN1A1/NPL/DPYD/MMP24-AS1-EDEM2/GNPDA1/CDADC1/APOBEC3G/EDEM1/CTSL/HEXB/APOBEC3F/APOBEC3C/LYG1/APOBEC3H/GLB1
GO:0032930	positive regulation of superoxide anion generation	17	0.670397347352238	1.79048222794263	0.00524009975215671	0.00524009975215671	0.0510564401795165	CD177/FPR2/ITGAM/PRKCD/TGFB1/ITGB2/CYBA/GNAI2
GO:0016050	vesicle organization	310	0.31429971487062	1.41103823544344	0.005241994818685	0.005241994818685	0.0510564401795165	NECTIN2/RAB20/ABCA1/SORT1/MVB12A/ACRBP/SDC1/ANKFY1/KNL1/CHMP5/RAB32/TOM1/DNAJC13/RAB13/STX11/SAMD9/SNX10/ABCB6/ANXA8L1/SEC24D/F2RL3/ATP6V0D1/AP3D1/AGFG1/MIA3/KIF13A/SEC23B/STX3/CSNK1D/LAPTM4B/SQSTM1/SLC9A8/PTPRN/TBPL1/DTNBP1/MYO18A/ATP6AP1/ANXA2/CHMP2A/ATP6V0A1/SEC13/RAB7A/SDCBP/SAR1A/TFG/IST1/PLEKHM1/SEC16A/SNAP23/CHMP4B/ATP6V1H/VPS39/TBC1D20/VTI1A/RAB8A/SRGN/TRAPPC9/KLHL12/ZEB2/AP1S3/VAMP1/SCAR…
GO:0000463	maturation of LSU-rRNA from tricistronic rRNA transcript (SSU-rRNA, 5.8S rRNA, LSU-rRNA)	15	-0.649968937378939	-1.73141262688461	0.00524607617366707	0.00524607617366707	0.0510564401795165	ZNHIT6/NIFK/DDX18/RPL35/ZNHIT3/RPL7
GO:0051048	negative regulation of secretion	123	0.378718065208168	1.50740393341037	0.0052763387426019	0.0052763387426019	0.05126180874852	RSAD2/CEACAM1/FFAR2/EGF/OSM/SPI1/CYP4F2/ATP9A/LGALS9/RHBDF2/IL1B/TFF2/FCGR2B/PIM3/INHBA/NF1/CD300A/TSPO/CYP51A1/NCKAP1L/TNFRSF1A/TNFRSF1B/GNAZ/LILRB1/MIDN/GNAI2/HLA-F/INHBB/NOTCH1/RAB7A/PNKD/RAB11FIP5
GO:0071612	IP-10 production	4	0.899024340446936	1.6321835031913	0.00528531973226079	0.00528531973226079	0.05126180874852	OAS3/OAS1/LILRB4
GO:0071658	regulation of IP-10 production	4	0.899024340446936	1.6321835031913	0.00528531973226079	0.00528531973226079	0.05126180874852	OAS3/OAS1/LILRB4
GO:0021559	trigeminal nerve development	5	-0.843942604680674	-1.64737058872061	0.00531658060854821	0.00531658060854821	0.0515060735526481	PLXNA3/TIFAB/DCANP1/TFAP2A
GO:0050851	antigen receptor-mediated signaling pathway	165	-0.333444468312117	-1.43501974251238	0.00534487080009179	0.00534487080009179	0.0517210340701024	ICOSLG/TXK/PVRIG/BLNK/RFTN1/CTLA4/FYN/UBE2N/CBLB/MALT1/PRKCH/BANK1/TESPA1/CD79A/PTPN22/CD3E/MEF2C/LCK/PRNP/PLCG1/BCL2/LIME1/TMIGD2/CD247/ZAP70/SLC39A10/HLA-DRB1/CD8A/ITK/CD160/CCR7/MS4A1/CD3G/LGALS3/BTNL3/FCRL3/UBASH3A/CACNB4/GATA3/SKAP1/CD28/PLEKHA1/CD8B/GCSAM/THEMIS/PDE4D/CD3D/TRAT1/RPS3/HLA-DPB1/SH2D1A/HLA-DQB1
GO:0070431	nucleotide-binding oligomerization domain containing 2 signaling pathway	14	0.710995176987828	1.80899328890351	0.00539769381099027	0.00539769381099027	0.0521726318909016	HSPA1B/NOD2/HSPA1A/TNFAIP3/NFKBIA/SLC15A4/TLR4/RELA
GO:1901970	positive regulation of mitotic sister chromatid separation	17	0.668424077794303	1.78521206378047	0.00547649087151277	0.00547649087151277	0.0527552355713631	BIRC5/CDT1/DLGAP5/ESPL1/CDCA8/MAD2L1BP/AURKB
GO:0002538	arachidonic acid metabolite production involved in inflammatory response	3	0.936428199684242	1.54645241783206	0.0054824430097248	0.0054824430097248	0.0527552355713631	ALOX5AP/ALOX5
GO:0002540	leukotriene production involved in inflammatory response	3	0.936428199684242	1.54645241783206	0.0054824430097248	0.0054824430097248	0.0527552355713631	ALOX5AP/ALOX5
GO:1903531	negative regulation of secretion by cell	104	0.400742479659165	1.55665362427	0.00548286283514868	0.00548286283514868	0.0527552355713631	RSAD2/CEACAM1/FFAR2/OSM/SPI1/ATP9A/LGALS9/RHBDF2/IL1B/FCGR2B/PIM3/INHBA/NF1/CD300A/TSPO/CYP51A1/NCKAP1L/TNFRSF1A/TNFRSF1B/GNAZ/LILRB1/MIDN/GNAI2/HLA-F/INHBB/NOTCH1/RAB7A/PNKD/RAB11FIP5
GO:0006469	negative regulation of protein kinase activity	164	0.353538751380048	1.47313132567456	0.00549278185239154	0.00549278185239154	0.0527907533802471	UCHL1/CEACAM1/CDK5RAP2/PPARG/GADD45A/IRAK3/GADD45B/ADAR/PRKCD/IL1B/CDKN1A/LYN/ADORA2A/DUSP3/SFN/TRIB1/TNFAIP3/NF1/CD300A/SLC8A3/LILRB4/PRKAR1A/PTPN6/PLK1/PRKAR2A/PSEN1/PIK3CB/MVP/DUSP1/DTNBP1/HSPB1/PTPRJ/PYDC1/CDKN2D/EPHB2/PRKAR2B/HHEX/RGS14/PRKAR1B/PTEN/SH3BP5/PRKAG2/CDKN2A/MLLT1/PKN1/LATS2/NUP62/PYCARD/SH3BP5L/CAV1/PTPN1
GO:0033002	muscle cell proliferation	140	0.368463110216952	1.50064966029279	0.00553888656062823	0.00553888656062823	0.05306731586969	MMP9/ELANE/MAPK14/PPARG/STAT1/ITGB3/CDK1/EPHB1/IGF1/CDKN1A/MYD88/CNN1/SOD2/TGFB1/ANG/DDIT3/IL10/CFLAR/TRIB1/TNFAIP3/P2RY6/NF1/CYBA/FOS/PRKAR1A/TPM1/TCF7L2/TLR4/SMAD1/IL6R/HGF/RBP4/GPER1/GNAI2/FES/PTGIR/NOTCH1/CTNNB1/MFN2/RUNX1/EFEMP2/PTEN/JAK2/SRC/NOTCH3/POLDIP2/RBPJ/NOX1/HMOX1/MAP3K5/PDGFRB/JUN/CAV2/TGFBR1
GO:0034111	negative regulation of homotypic cell-cell adhesion	8	0.797369861021603	1.803701876979	0.00554040950268806	0.00554040950268806	0.05306731586969	CEACAM1/ALOX12/PRKCD
GO:0090331	negative regulation of platelet aggregation	8	0.797369861021603	1.803701876979	0.00554040950268806	0.00554040950268806	0.05306731586969	CEACAM1/ALOX12/PRKCD
GO:0035710	CD4-positive, alpha-beta T cell activation	98	0.399102307808452	1.52865830983994	0.00555182875962454	0.00555182875962454	0.05306731586969	RSAD2/CD274/IL18R1/IL27/BCL3/SOCS1/BCL6/HLX/BATF/STAT3/LGALS9C/LGALS9/SEMA4A/IL4R/JAK3/RELB/FUT7/IL2RG/ZC3H12A/CDH26/JUNB/ZBTB7B/CD55/IRF4/ENTPD7/NCKAP1L/ARG2/IL6R/VSIR/TCIRG1/SASH3/NLRP3/NFKBIZ/RUNX1
GO:0006231	dTMP biosynthetic process	3	0.935896795948222	1.54557483790367	0.00555911929314175	0.00555911929314175	0.05306731586969	TYMS
GO:0009177	pyrimidine deoxyribonucleoside monophosphate biosynthetic process	3	0.935896795948222	1.54557483790367	0.00555911929314175	0.00555911929314175	0.05306731586969	TYMS
GO:1901184	regulation of ERBB signaling pathway	61	0.468264325459152	1.65399994975943	0.00558015863181122	0.00558015863181122	0.053193349386594	IFI6/MMP9/CEACAM1/EGF/PLAUR/MVB12A/SHKBP1/TGFA/RHBDF2/NCF1/DUSP3/ITGA1/RALB/HIP1/ADAM17/PSEN1/MVP/GPER1/PTPRJ/RAB7A/SH3TC2
GO:0042058	regulation of epidermal growth factor receptor signaling pathway	55	0.495101540618793	1.70520942369943	0.00560166213328256	0.00560166213328256	0.053193349386594	IFI6/MMP9/CEACAM1/EGF/PLAUR/MVB12A/SHKBP1/TGFA/RHBDF2/NCF1/DUSP3/ITGA1/RALB/HIP1/ADAM17/PSEN1/MVP/GPER1/PTPRJ/RAB7A
GO:0002304	gamma-delta intraepithelial T cell differentiation	3	-0.926887752793738	-1.59257337128799	0.00560166213328256	0.00560166213328256	0.053193349386594	GPR18/KLRC1
GO:0002305	CD8-positive, gamma-delta intraepithelial T cell differentiation	3	-0.926887752793738	-1.59257337128799	0.00560166213328256	0.00560166213328256	0.053193349386594	GPR18/KLRC1
GO:0046653	tetrahydrofolate metabolic process	13	0.711351748375026	1.78412062228013	0.00561021180868025	0.00561021180868025	0.053193349386594	TYMS/GCH1/DHFR/MTHFD2/MTHFD1/MTHFD1L
GO:0051256	mitotic spindle midzone assembly	8	0.795691167376147	1.7999045640541	0.00561477630635452	0.00561477630635452	0.053193349386594	BIRC5/PRC1/CDCA8/KIF23/KIF4A/AURKB
GO:0036293	response to decreased oxygen levels	224	0.334489794697897	1.44275163524944	0.00561624802135248	0.00561624802135248	0.053193349386594	CD38/PML/ADM/PPARG/E2F1/CCNA2/CARD16/CBS/AGTRAP/SLC9A1/TLR2/PDGFA/PLOD1/PLAU/NOL3/ACVRL1/SOD2/PDLIM1/ANG/CFLAR/SLC6A4/ENO1/ADAM8/VEGFA/VEGFC/NF1/HIPK2/SLC8A3/ACTN4/HSP90B1/CYBA/FOS/EP300/ADAM17/PLOD2/PIK3CB/USF1/EPAS1/LMNA/ROCK2/PTK2B/APAF1/EGLN1/PDK3/NOTCH1/ALAS2/TMBIM6/NDRG1/USP19/MECP2/EGR1/AGER/AK4/HIF1A/SRC/PAM/RBPJ/CAV1/CBFA2T3/ADAM15/CHRNA7/HMOX1/MPL/AIFM1/CBL/TM9SF4/CD24/HIF1AN/THBS1/SLC8…
GO:0001836	release of cytochrome c from mitochondria	58	0.475127660600854	1.6474424530353	0.00562333200613858	0.00562333200613858	0.0532010016981133	IFI6/MMP9/CLU/BIK/PLAUR/IGF1/TNFSF10/NOL3/SOD2/SFN/BAK1/BCL2L11/HGF/PSMD10/LMNA/GPER1/BCL2A1
GO:0006090	pyruvate metabolic process	91	0.414227450107251	1.57520388539588	0.00563727207442646	0.00563727207442646	0.0532734284050417	HK3/SLC16A3/IGF1/STAT3/PKM/GALK1/ENO1/TREX1/APP/FLCN/GAPDH/ACTN3/LDHA/EP300/PSEN1/PGM1/PFKFB2/HDAC4/OGDH/PDK3/PGAM1/NCOR1/PCK2/PRKAG2/ZBTB7A/HK1/HIF1A/CBFA2T3
GO:0016064	immunoglobulin mediated immune response	120	0.389527973708024	1.5500418354303	0.00568994710319081	0.00568994710319081	0.0537113398452651	SERPING1/IRF7/C1QB/CLU/NECTIN2/FCGR1A/CR1/FCER1G/CR1L/C2/BCL3/BCL6/CSF2RB/NOD2/BATF/PRKCD/C1QA/C4BPA/MYD88/FCGR2B/FCGR3A/TGFB1/C1RL/IL10/TREX1/CD55/SLC15A4/C1R/PTPN6/NBN/TNFSF13/C4A/TCIRG1/TRAF3IP2
GO:0002232	leukocyte chemotaxis involved in inflammatory response	6	0.846274984573872	1.73099171263829	0.00575195983617744	0.00575195983617744	0.0542363240568315	FFAR2/MDK/ALOX5/NINJ1
GO:0032689	negative regulation of type II interferon production	32	0.553902440736082	1.71266884688615	0.00577510655584013	0.00577510655584013	0.0543753557383132	CD274/CR1/NOD2/PGLYRP1/LGALS9C/LGALS9/DDIT3/IL10/ZC3H12A/INHBA/LILRB4/TLR4/LILRB1/GAS6/VSIR
GO:0002777	antimicrobial peptide biosynthetic process	3	0.934061354326752	1.54254372122621	0.00578914824133447	0.00578914824133447	0.0543753557383132	ELANE/NOD2
GO:0002780	antibacterial peptide biosynthetic process	3	0.934061354326752	1.54254372122621	0.00578914824133447	0.00578914824133447	0.0543753557383132	ELANE/NOD2
GO:0005975	carbohydrate metabolic process	464	0.285334332739899	1.31825430235699	0.00579236296040134	0.00579236296040134	0.0543753557383132	OAS1/SLC2A3/GALM/GYG1/B4GALT5/MAPK14/PFKFB3/HK3/NTSR1/MGAM/PGD/SLC2A5/EGF/TFF3/SLC3A2/IGF1/STAT3/CSGALNACT2/GK/PKM/CHST8/ST3GAL4/EXT1/CHIT1/ATF3/GM2A/B3GNT8/NEU1/EDEM2/GALK1/GPD2/TGFB1/FUT7/G6PD/FABP5/PYGL/NDST1/ENO1/TREX1/IDH1/PPP1R3B/P2RY6/ST3GAL2/APP/FLCN/PLEK/GAPDH/PYGM/ACTN3/NAGK/ITPK1/GLA/IDH2/LDHA/EP300/B3GNT2/RENBP/PSEN1/MIDN/PGM1/TPD52L2/PFKFB2/NCOA2/SIAE/RBP4/FGGY/PFKFB4/ABO/PPP1R3D/GPE…
GO:0045578	negative regulation of B cell differentiation	6	0.845762050863519	1.72994254538422	0.00582617764964659	0.00582617764964659	0.0546322876252957	CR1/BCL6/HMGB3/INHBA
GO:0010572	positive regulation of platelet activation	9	0.760015487383588	1.76161261155014	0.00583749185921618	0.00583749185921618	0.0546778969959499	GP1BB/SELP/GP9/PLEK/TLR4/JAK2
GO:0032928	regulation of superoxide anion generation	19	0.634404692871453	1.76254645249385	0.00585760807806641	0.00585760807806641	0.054805760256383	CD177/FPR2/ITGAM/PRKCD/TGFB1/ITGB2/CYBA/GNAI2
GO:0045860	positive regulation of protein kinase activity	268	0.317775726499099	1.39843225362625	0.00587298805476554	0.00587298805476554	0.054889076545032	LTF/CLU/FCGR1A/ELANE/ACSL1/TPX2/ITGB3/MAP2K6/LILRA5/AZU1/EGF/S100A12/TNFSF15/SOCS1/KIF14/NOD2/IGF1/CAMKK2/CLSPN/PDGFA/TGFA/PRKCD/IL1B/CDKN1A/NCF1/MAP2K3/TGFB1/ANG/ADAM8/VEGFA/VEGFC/CD300A/CAB39/RALB/ATP2B4/TXN/STRADA/MARK2/LCP2/ADAM17/TLR4/CCND3/PSEN1/IL6R/SPDYC/NEDD9/TLR9/RASSF2/GAS6/PSMD10/PTK2B/MAP3K11/TAOK3/RIPK3/EZH2/SESN2/DVL3/FZD5/JAK2/CDK5/PRKAG2/TLR6/EGR1/HSP90AB1/AGER/SYAP1/SRC/CALM3/SL…
GO:0002544	chronic inflammatory response	15	0.677651891662983	1.7550048365464	0.00588299345914425	0.00588299345914425	0.054922033765927	VNN1/S100A9/S100A8/ADORA2B/IL10/TNFAIP3/UNC13D/NFKBIZ
GO:1901658	glycosyl compound catabolic process	25	0.589143803210411	1.73332226850647	0.00591799579021143	0.00591799579021143	0.0551880262851863	UPP1/UPB1/APOBEC3B/APOBEC3A/CDA/GLA/DPYD/CDADC1/APOBEC3G/APOBEC3F/APOBEC3C/APOBEC3H/DERA/GBA2
GO:0050852	T cell receptor signaling pathway	122	-0.367117746356844	-1.51335086489321	0.00592727288871405	0.00592727288871405	0.0552137982334462	ICOSLG/TXK/PVRIG/RFTN1/CTLA4/FYN/UBE2N/CBLB/MALT1/TESPA1/PTPN22/CD3E/LCK/PRNP/PLCG1/LIME1/CD247/ZAP70/HLA-DRB1/CD8A/ITK/CD160/CCR7/CD3G/LGALS3/BTNL3/UBASH3A/CACNB4/GATA3/SKAP1/CD28/CD8B/THEMIS/PDE4D/CD3D/TRAT1/RPS3/HLA-DPB1/SH2D1A/HLA-DQB1
GO:0045006	DNA deamination	12	0.723485929869032	1.78640065098558	0.00599435597355391	0.00599435597355391	0.0556670986575335	EXOSC4/APOBEC3B/APOBEC3A/CDADC1/APOBEC3G/APOBEC3F/APOBEC3C/APOBEC3H
GO:0045429	positive regulation of nitric oxide biosynthetic process	32	0.552168317191703	1.70730692905968	0.00599865602398064	0.00599865602398064	0.0556670986575335	CLU/DDAH2/MMP8/PTX3/IL1B/SOD2/TLR4/ASS1/TICAM1/PTK2B/DNM2/JAK2/TLR6/HSP90AB1
GO:1902292	cell cycle DNA replication initiation	5	0.840410140896245	1.6235366316753	0.00600877008668335	0.00600877008668335	0.0556670986575335	MCM4/MCM2
GO:1902315	nuclear cell cycle DNA replication initiation	5	0.840410140896245	1.6235366316753	0.00600877008668335	0.00600877008668335	0.0556670986575335	MCM4/MCM2
GO:1902975	mitotic DNA replication initiation	5	0.840410140896245	1.6235366316753	0.00600877008668335	0.00600877008668335	0.0556670986575335	MCM4/MCM2
GO:0072567	chemokine (C-X-C motif) ligand 2 production	15	0.677001570677936	1.75332061417779	0.00604092382934265	0.00604092382934265	0.0558429198159862	OAS3/OAS1/MYD88/TLR4
GO:2000341	regulation of chemokine (C-X-C motif) ligand 2 production	15	0.677001570677936	1.75332061417779	0.00604092382934265	0.00604092382934265	0.0558429198159862	OAS3/OAS1/MYD88/TLR4
GO:0008406	gonad development	140	0.365046580708628	1.4867350682919	0.0060632723324544	0.0060632723324544	0.0559536400541527	RETN/TNFAIP6/FANCA/CYP1B1/CTNNA1/INSL3/HESX1/PTX3/BIK/TNFSF10/BASP1/SDC1/PDGFA/RAB13/HMGB2/ANG/REC8/IDH1/INHBA/VEGFA/BCL2L11/ASPM/CEBPB/BRCA2/PCYT1B/PTPRN/TLR9
GO:0032088	negative regulation of NF-kappaB transcription factor activity	78	0.435250876619951	1.60236769873551	0.00606610275043809	0.00606610275043809	0.0559536400541527	AIM2/CYP1B1/PARP10/IRAK3/BCL3/TRIM21/SPI1/NOD2/RBCK1/ANXA4/DDIT3/IL10/ZC3H12A/TNFAIP3/PIAS4/NFKBIA/IRAK2/NFKBIB/NLRC5/TLR9/PSMD10/PYDC1/NLRP3/TMIGD3/NLRP12/CDKN2A/TRAF3/PYCARD/LRRK2
GO:0071294	cellular response to zinc ion	17	0.662655015214126	1.76980418058629	0.00610686799628201	0.00610686799628201	0.0562684301762689	MT2A/MT1E/MT1B/MTF1/MT1A/TSPO/MT1F/MT1G/MT1M/MT1X
GO:0032494	response to peptidoglycan	10	0.755253227544599	1.77862466424828	0.00612055294141821	0.00612055294141821	0.0563332908591814	CAMP/IRAK3/NOD2/MYD88/C5AR1/RELA
GO:0019646	aerobic electron transport chain	83	-0.399577962272441	-1.53728822639715	0.00614609841167568	0.00614609841167568	0.0565070561813269	NDUFS3/ND4L/COX7A2L/DNAJC15/COX7A2/NDUFS5/NDUFS4/NDUFA2/ND1/COX2/NDUFV1/NDUFB5/UQCC3/UQCR11/COX7B/UQCRQ/COX6C/NDUFA5/ND2/NDUFB2/NDUFC2/COX1/UQCRB/ND5/NDUFA4/CYTB/ND3/SNCA/COX7C
GO:0044839	cell cycle G2/M phase transition	131	0.373968101624012	1.51248011685765	0.00616165211247446	0.00616165211247446	0.0565886804604628	CCNB2/CCNB1/PKMYT1/CCNA2/DTL/CDK1/CENPF/CDK14/CHEK1/KIF14/BACH1/FOXM1/NDC80/CLSPN/CDC25A/CDKN1A/AURKA/BRCA1/APP/MASTL/ATF5/INTS3/MELK/PLK1/BRD4/NBN/CIT/CDC14B/TAOK3/AURKB/DNM2/MECP2/TRIM39/CALM3/MIIP/BABAM2/CDK2/PPME1/BLM
GO:0061756	leukocyte adhesion to vascular endothelial cell	40	0.521641590755784	1.69601210886596	0.00618502320716425	0.00618502320716425	0.0567418453945019	ELANE/LRG1/SELL/SELP/MDK/ST3GAL4/EXT1/ALOX5/ITGB2/FUT7/CCL25/SELPLG/RELA
GO:0010803	regulation of tumor necrosis factor-mediated signaling pathway	43	0.509748048073289	1.67600779928174	0.00619726689959206	0.00619726689959206	0.0567927059373142	NAIP/CARD16/HSPA1B/CASP1/HSPA1A/TNFAIP3/PIAS4/TNFRSF1A/SPPL2A/ADAM17/GAS6/CASP4/PYDC1/HIPK1/PYCARD/CARD8/RIPK1/SYK/TRAIP/PPP2CB
GO:0002761	regulation of myeloid leukocyte differentiation	92	0.41817579268198	1.59467983132383	0.00624072579668456	0.00624072579668456	0.0571292086401054	LTF/IRF7/CEACAM1/TNFAIP6/CCR1/LILRB3/FSTL3/LYN/MITF/TGFB1/INHBA/TRIB1/NF1/MAFB/LILRB4/FOS/CEBPB/TLR4/LILRB1/NEDD9/RASSF2/PF4/FES/CTNNB1/BGLAP/EVI2B/GPR137/RUNX1/HCLS1/INPP5D/TAL1/TFE3/FADD/NOTCH2/ACIN1
GO:0033673	negative regulation of kinase activity	181	0.349697289650005	1.47319518244293	0.006280998148625	0.006280998148625	0.0574358463531223	UCHL1/CEACAM1/CDK5RAP2/PPARG/GADD45A/IRAK3/GADD45B/ADAR/RUBCN/PRKCD/IL1B/CDKN1A/LYN/ADORA2A/DUSP3/SFN/TRIB1/TNFAIP3/NF1/CD300A/SLC8A3/LILRB4/PRKAR1A/PTPN6/PLK1/PRKAR2A/PSEN1/PIK3CB/MVP/DUSP1/MIDN/DTNBP1/HSPB1/PPP2R5A/PTPRJ/PYDC1/CDKN2D/EPHB2/PRKAR2B/HHEX/RGS14/PRKAR1B/PTEN/SH3BP5/PRKAG2/PIP4K2C/CDKN2A/MLLT1/PKN1/LATS2/NUP62/PYCARD/SH3BP5L/CSK/CAV1/PTPN1
GO:0002762	negative regulation of myeloid leukocyte differentiation	40	0.520231920074375	1.69142884980926	0.00633496134970637	0.00633496134970637	0.0578170857835755	LTF/CEACAM1/TNFAIP6/LILRB3/FSTL3/LYN/INHBA/TRIB1/NF1/MAFB/LILRB4/TLR4/LILRB1/CTNNB1/GPR137
GO:0002281	macrophage activation involved in immune response	14	0.704205233885966	1.79171755778626	0.00634325966791145	0.00634325966791145	0.0578170857835755	IFI35/DYSF/GRN/NMI/TREX1/TICAM1
GO:0001936	regulation of endothelial cell proliferation	89	0.409962693926005	1.54972063913344	0.00634590656853879	0.00634590656853879	0.0578170857835755	PPARG/STAT1/ITGB3/EGFL7/LRG1/EGF/ARG1/CCL2/PRL/STAT3/MDK/HMGB2/ALOX5/ACVRL1/ANG/IL10/VEGFA/BMP6/VEGFC/NF1/CYBA/PRKD2/ADAM17/PLXNB3
GO:1901143	insulin catabolic process	4	0.894837304298744	1.6245819166481	0.0063499716281241	0.0063499716281241	0.0578170857835755	CEACAM1/CTSD
GO:0009451	RNA modification	161	-0.332458809858221	-1.42807226798718	0.00638392374558116	0.00638392374558116	0.0579597461530596	TRMT10B/WDR6/ELP5/RBM15/WTAP/DUS1L/SARS2/BCDIN3D/YRDC/TYW1/TRMT2B/TRMU/MOCS3/TRMT61B/NAF1/TGS1/METTL2A/DKC1/ELP4/METTL16/TRMT10A/NSUN2/RPUSD2/METTL3/SNRPD1/NHP2/MTO1/PUS1/TPRKB/DTWD2/RBM15B/ADAT2/URM1/TRMT112/SNRPF/ALKBH3/TRMT12/SNRPE/FBLL1/TRMT44/RPUSD4/THG1L/DALRD3/PUSL1/TYW3/OSGEP/CDK5RAP1/TYW5/DUS3L/NSUN6/TRMO/QTRT2/RNMT/ELP1/FTSJ1/GTPBP3/THUMPD2/DTWD1/NSUN4/METTL2B/AARS2/ALKBH8/DUS4L/SNRPG/T…
GO:0010891	negative regulation of sequestering of triglyceride	5	0.837028916626062	1.61700465259102	0.00638667531990805	0.00638667531990805	0.0579597461530596	PPARG
GO:0034699	response to luteinizing hormone	5	0.836971082558272	1.61689292651461	0.00638667531990805	0.00638667531990805	0.0579597461530596	CYP1B1/CCNA2
GO:0031400	negative regulation of protein modification process	384	0.297892944818606	1.35445143219262	0.00639982693149145	0.00639982693149145	0.0579597461530596	ISG15/UCHL1/CEACAM1/CDK5RAP2/SOCS3/PPARG/GADD45A/PARP14/PARP10/DTX3L/PBK/IRAK3/SOCS1/TRIM21/SAMSN1/GADD45B/HSPA1B/ADAR/STYXL1/PARD3/PRKCD/IL1B/HSPA1A/CDKN1A/LYN/TGFB1/ADORA2A/NCOA7/DUSP3/G6PD/SFN/ZC3H12A/SEMA4D/BAK1/TRIB1/TNFAIP3/BRCA1/CTDSPL/NF1/CD300A/MASTL/LRRK1/CDC20/FLCN/SLC8A3/TSPO/ATP2B4/LILRB4/BUB1B/PRKAR1A/NCKAP1L/PTPN6/PAX6/PLK1/PRKAR2A/PSEN1/PIK3CB/MVP/DUSP1/OCLN/RELA/SQSTM1/FKBP1A/HGF…
GO:1901615	organic hydroxy compound metabolic process	371	0.29501900147841	1.33790417835818	0.00639982693149145	0.00639982693149145	0.0579597461530596	NTSR1/DHRS9/CYP1B1/ABCA1/ALOX12/GCH1/SCARF1/DHCR24/ALPL/CYB5R2/APOBR/SPTLC2/CYP4F2/LDLR/IGF1/ITGAM/CES1/DHRS13/HSD3B7/ERLIN1/POR/GK/CYP4F12/APOL1/PSAT1/APOL2/FAH/CRYM/OSBPL2/GALK1/GPD2/SULT1B1/ITGB2/G6PD/CETP/ITPKC/IDH1/PDE1B/P2RY6/BMP6/APP/PIAS4/SQLE/ACER3/PLEK/OSBPL9/CYP51A1/ABCG1/ACTN3/GDPD3/ITPK1/IDH2/LDHA/DHFR/DHCR7/CYB5R3/TG/MAOA/PFKFB2/PANK2/RBP4/EPAS1/ACSS2/HDLBP/PLPP3/GPER1/PTK2B/NFE2L1/…
GO:0071605	monocyte chemotactic protein-1 production	17	0.660240762649538	1.7633562488817	0.00642205691761316	0.00642205691761316	0.0580370602149465	OAS3/OAS1/NOD2/LGALS9/IL1B
GO:0071637	regulation of monocyte chemotactic protein-1 production	17	0.660240762649538	1.7633562488817	0.00642205691761316	0.00642205691761316	0.0580370602149465	OAS3/OAS1/NOD2/LGALS9/IL1B
GO:0032621	interleukin-18 production	9	0.756956754877966	1.7545228852923	0.00645602543402179	0.00645602543402179	0.0582199023742189	GBP5/NOD2/TLR2/IL10/TLR9/NLRP12
GO:0032661	regulation of interleukin-18 production	9	0.756956754877966	1.7545228852923	0.00645602543402179	0.00645602543402179	0.0582199023742189	GBP5/NOD2/TLR2/IL10/TLR9/NLRP12
GO:0002286	T cell activation involved in immune response	90	0.415835935663316	1.57587200381141	0.00649316957307141	0.00649316957307141	0.0584926389305264	CEACAM1/IL18R1/IL27/FCER1G/CLEC4D/BCL3/BCL6/HLX/ICAM1/BATF/STAT3/MDK/LGALS9/CLEC4E/SEMA4A/IL4R/FCGR2B/APBB1IP/JAK3/RELB/ZC3H12A/JUNB/ZBTB7B/IRF4/ENTPD7/NCKAP1L/PSEN1/IL6R/LILRB1/LCP1
GO:1901731	positive regulation of platelet aggregation	10	0.753080562385247	1.77350802826628	0.0065103919639925	0.0065103919639925	0.0585067663639055	CTSG/GP6/EMILIN2/MMRN1/JAK2/IL6ST/F11R
GO:0034145	positive regulation of toll-like receptor 4 signaling pathway	10	0.752476487298412	1.77208542878664	0.0065103919639925	0.0065103919639925	0.0585067663639055	LTF/IFI35/CD14/NINJ1
GO:0006360	transcription by RNA polymerase I	56	-0.421435232210145	-1.49395759769016	0.00651544369491499	0.00651544369491499	0.0585067663639055	TAF1/DDX21/ERCC2/GTF2H5/PWP1/MAF1/SF3B1/LYAR/DEK/POLR1E/PIH1D1/NOL11/WDR75/POLR2K/RRN3/TAF1C/UTP15/ACTR6/WDR43/POLR1C/NOP53
GO:0010878	cholesterol storage	15	0.67419693607846	1.74605708057392	0.00659368056054677	0.00659368056054677	0.0591466550310032	PPARG/ABCA1/CES1/EHD1/ABCG1/NR1H2/SREBF2/STARD4
GO:0048732	gland development	291	0.310401314805552	1.37973612531635	0.0067031403734532	0.0067031403734532	0.0600033735337613	OAS2/TYMS/CEACAM1/CCNB2/PML/CYP1B1/UPB1/HESX1/EGF/ARG1/PRL/HLX/E2F7/MDK/CAPN1/EXT1/SLC7A5/PDGFA/TGFA/MSN/AURKA/SOD2/TGFB1/ATP2C2/IL10/CFLAR/VEGFA/TNFAIP3/FA2H/NF1/ZBTB7B/BCL2L11/MAFB/PNPT1/TSPO/WLS/PAX6/CEBPB/PSEN1/PRMT5/TG/MTX1/RELA/CIT/BRCA2/HGF/ASS1/KDM5B/PCNA/STAT5A/TUBB1/PSAP/RIPK3/INHBB/NOTCH1/CTNNB1/EZH2/RPS6KA1/CPT1A/PCK2/NFKB1/JAK2/XBP1/IGF2R/GLI2/HIF1A/SRC/PAM/MAPK3/LMO4/RBPJ/CAV1/FADD/…
GO:0055070	copper ion homeostasis	16	0.676113812815773	1.78014279309859	0.00670869838078111	0.00670869838078111	0.0600033735337613	SCO2/MT2A/ANKRD9/ABCB6/APP/ATOX1/ARF1
GO:0042558	pteridine-containing compound metabolic process	27	0.568578611216071	1.68469540258059	0.00671641363034309	0.00671641363034309	0.0600033735337613	TYMS/GCH1/GGH/ALDH1L2/SLC19A1/DHFR/FOLR1/MTHFD2/MTHFD1/MTHFD1L
GO:0006611	protein export from nucleus	53	0.475732962405482	1.62808493683567	0.00671750172722743	0.00671750172722743	0.0600033735337613	IFI27/SP100/IL1B/XPO6/TGFB1/CALR/SFN/DESI1/RAPGEF3/TXN/STRADA/FRAT2/GAS6/FRAT1/YWHAE/CDK5
GO:1902255	positive regulation of intrinsic apoptotic signaling pathway by p53 class mediator	6	-0.80364406187454	-1.64447434536346	0.00673700617813065	0.00673700617813065	0.0601142501412588	MYC/UBB/RPL11/RPL26/RPS7
GO:1904407	positive regulation of nitric oxide metabolic process	33	0.561058977812305	1.7440494930453	0.0067508036646578	0.0067508036646578	0.0601740239210684	CLU/DDAH2/MMP8/PTX3/IL1B/SOD2/TLR4/ASS1/TICAM1/PTK2B/TMEM106A/DNM2/JAK2/TLR6/HSP90AB1
GO:0007056	spindle assembly involved in female meiosis	5	0.83593864880495	1.61489843128338	0.00676458081499383	0.00676458081499383	0.0602334910472637	CCNB2/NDC80/AURKA/TUBB8
GO:0015829	valine transport	3	0.930541532587144	1.53673095646604	0.0067859417217545	0.0067859417217545	0.060360290147776	SLC3A2/SLC7A5
GO:0036003	positive regulation of transcription from RNA polymerase II promoter in response to stress	17	0.65856077174651	1.7588693667858	0.00681604333966012	0.00681604333966012	0.0605644896990875	ATF3/DDIT3/VEGFA/CEBPB/MUC1/HIF1A/RBPJ/ATF6
GO:0002706	regulation of lymphocyte mediated immunity	148	0.364004158647096	1.49072489892187	0.00683332679494363	0.00683332679494363	0.0606544840779069	RSAD2/HLA-B/CEACAM1/NECTIN2/FCGR1A/IL18R1/CR1/CR1L/ARG1/BCL6/NOD2/LGALS9/IL18RAP/TAP2/MICB/IL1B/C4BPA/FCGR2B/TGFB1/FUT7/IL10/WAS/LAG3/MR1/CD55/SLC15A4/LILRB4/NCKAP1L/HLA-A/PTPN6/IL1R1/TNFRSF1B/HLA-C/LILRB1/VAV1/TNFSF13/HLA-F/DENND1B/HLA-G/SASH3/RIPK3/BTK/LAMP1/NLRP3/FBXO38/MAD2L2/FZD5
GO:0071241	cellular response to inorganic substance	162	0.356265949285567	1.48496776800722	0.00685601901354951	0.00685601901354951	0.0607379730546568	MMP9/MT2A/MT1HL1/MT1E/MT1B/CCNA2/MTF1/HESX1/MT1A/CLIC4/AOC1/TRPM2/CPNE5/RAD51/ALOX5AP/GUCY1B1/NCF1/CALR/ABCB6/ITPKC/CFLAR/TREX1/BMP6/JUNB/APP/TSPO/NCSTN/MT1F/FOS/MT1G/TIMELESS/TLR9/MT1M/DDI2/INHBB/ADD1/DNM2/MT1X/SYT3/CAPN3/MAPK3/LRRK2/PPIF/SLC25A23/CRK/CDK2/BLM/HMOX1/RTF2/JUN/AIFM1/DAXX/CPNE2/SMPD1
GO:0002824	positive regulation of adaptive immune response based on somatic recombination of immune receptors built from immunoglobulin superfamily domains	97	0.413398267203543	1.57734937846678	0.00685706298306734	0.00685706298306734	0.0607379730546568	RSAD2/HLA-B/CD274/NECTIN2/FCGR1A/IL18R1/TNFSF13B/NOD2/TAP2/MICB/IL1B/TGFB1/MR1/CD55/HLA-A/IL1R1/HLA-C/TNFSF13/HLA-F/DENND1B/HLA-G/SASH3/BTK/NLRP3/NFKBIZ/FBXO38/TYK2/MAD2L2/FZD5/JAK2
GO:0000910	cytokinesis	139	0.373951142818943	1.52333370291324	0.00690447144474067	0.00690447144474067	0.061066314689627	BIRC5/KLHDC8B/NUSAP1/CEP55/KIF14/E2F7/PRC1/CENPA/CHMP5/AURKA/ESPL1/CDCA8/KIF13A/FLCN/SVIL/SH3GLB1/STMN1/KIF20A/ARF1/PLK1/CIT/KIF23/BRCA2/CDC14B/KIF4A/ROCK2/CHMP2A/ZFYVE26/CECR2/IST1/CFL1/AURKB/CHMP4B/ANXA11/MYH9/NUP62/CALM3/POLDIP2/EXOC7/EXOC1/SETD2/RAB35/EXOC6/SNX18/CHMP2B
GO:0072124	regulation of glomerular mesangial cell proliferation	5	0.833132675364919	1.60947774387647	0.00691574307673411	0.00691574307673411	0.061066314689627	ITGB3/CFLAR/IL6R/EGR1
GO:0072126	positive regulation of glomerular mesangial cell proliferation	5	0.833132675364919	1.60947774387647	0.00691574307673411	0.00691574307673411	0.061066314689627	ITGB3/CFLAR/IL6R/EGR1
GO:0015718	monocarboxylic acid transport	109	0.396658688957037	1.5524133855839	0.0069311491253961	0.0069311491253961	0.0611386646659892	CEACAM1/ACSL1/PPARG/NTSR1/MAP2K6/SLCO4A1/SLC16A3/SLC51A/CYP4F2/CES1/SLC6A12/IL1B/CPT1B/FABP5/SLC27A3/AQP9/ABCC3/PLIN2/CPT2/SLC22A1/SLC43A3/ABCD1/SLCO3A1/SLC16A6/CPT1A/AKR1C1/SLC25A20/CYP7A1/SLC6A13
GO:0097435	supramolecular fiber organization	588	0.277135454928573	1.30180856503404	0.00695613210157118	0.00695613210157118	0.0612952531064151	CDK5RAP2/CLU/TNFAIP6/MYL9/TNNT3/TPX2/CYP1B1/PSTPIP2/LIMK2/TNNT1/KIF2C/DIAPH3/PHACTR1/DBN1/MARCKS/KPTN/FGF13/CTTN/MSRB2/LDLR/ITGB5/HSPA1B/GAS2L1/ZYX/SLC9A1/GSN/ACTN1/SSH1/VASP/EXT1/CAPG/SAMD14/ARPC5/PRKCD/HSPA1A/SYNPO/VIL1/MSRB1/GAS7/PDLIM1/ANG/WASF1/CFLAR/PXN/ELMO2/WAS/MAP1A/SPTB/HCK/APP/NF1/AGFG1/RHOG/RAC2/TMOD3/SVIL/HSP90B1/HIP1/TUBG1/PLEK/RAPGEF3/PRKAR1A/STMN1/NCKAP1L/CLASP1/TRIM54/TPM3/MYO1D/…
GO:0032069	regulation of nuclease activity	21	0.611041039280324	1.73371940801731	0.00697266277283892	0.00697266277283892	0.0613771146195243	OAS3/OASL/OAS1/OAS2/PRKCD/HSPA1A/HMGB2
GO:1903829	positive regulation of protein localization	369	0.296540499397206	1.3454278083719	0.00699778580147397	0.00699778580147397	0.0615343623708997	JUP/PARP9/CD38/CDT1/TNFAIP6/MAPK14/PPARG/LIMK2/DTX3L/FFAR2/EGF/CDK1/GPR27/TRPM2/IGF1/ITGAM/ABLIM3/STAC3/TLR2/NDC80/PRKCD/IL1B/MSN/HCAR2/VIL1/EDEM2/TGFB1/ADORA2A/ITGB2/ANG/SFN/ZC3H12A/MAP1A/ADAM8/BMP6/VEGFC/ATP2C1/RHOG/RAC2/ATP2B4/WLS/RAPGEF3/SH3GLB1/PRKAR1A/ABCG1/MYOM1/ACSL4/TCF7L2/PLK1/STX3/TLR4/PSEN1/STOM/SQSTM1/NEDD9/PFKFB2/NR1H2/RBP4/GAS6/MYO18A/RNF31/APBB3/ROCK2/GPER1/NPTN/TRIM8/ATG13/SESN2/…
GO:2000391	positive regulation of neutrophil extravasation	6	0.83738688197762	1.71281176851181	0.00701366412802704	0.00701366412802704	0.0616100760545424	MDK/ADAM8/IL1R1/RIPOR2
GO:0007276	gamete generation	443	0.289250456467816	1.33585854689163	0.00703479595409299	0.00703479595409299	0.0616768714100547	SLC26A8/UCHL1/DUSP13/TDRD9/CCNB2/NECTIN2/TNFAIP6/TMEM119/FANCA/LIMK2/INSL3/SPOCD1/E2F1/SLC2A14/PTX3/PTTG1/TRIP13/BCL6/TDRD7/TSSK4/ACRBP/IGF1/MDK/PIWIL4/NDC80/IL4R/SYNE1/KNL1/PROK2/ROPN1L/HMGB2/AURKA/CALR/TUBA8/GGT1/ANG/REC8/QKI/PARP11/INHBA/MASTL/AGFG1/DEFB1/BCL2L11/PHC2/ATP2B4/ASPM/ETV6/CATSPERZ/HORMAD1/PLK1/FAM209B/SPAG4/KDM1B/SMAD1/SYCE3/BRCA2/SLC9A8/PCYT1B/TBPL1/UBE2J1/PANK2/JAM3/FAM209A/DEDD…
GO:0000375	RNA splicing, via transesterification reactions	280	-0.285232730201737	-1.32222023064954	0.00703581993304939	0.00703581993304939	0.0616768714100547	SRSF5/SRSF1/RBMX2/METTL3/MPHOSPH10/HNRNPC/CELF6/SNRPD1/RNPC3/PPIE/DAZAP1/RBM8A/SLU7/PNN/RBM15B/YJU2/LSM5/DDX1/NUP98/HNRNPR/SNRPF/RBM41/C1QBP/HTATSF1/SNRPE/RBM4B/SRSF2/BCAS2/WDR77/CACTIN/SON/LUC7L2/HSPA8/PRPF4B/STRAP/SNU13/DDX5/LSM6/FXR1/PAXBP1/DDX46/HNRNPU/AQR/ZCCHC8/SNRPN/SF3B1/COIL/LSM7/DDX20/RNU11/PABPC1/U2AF1L4/KHDRBS1/C9orf78/GEMIN6/SCAF11/LSM4/PLRG1/SNRPG/PRPF39/DHX35/SF1/FAM172A/RBM39/TIA1…
GO:2000434	regulation of protein neddylation	18	-0.603761134535196	-1.66091821788136	0.00706266998166548	0.00706266998166548	0.0618403243464953	COPS9/COPS8/DCUN1D1/COPS3/COPS2/DCUN1D5/COPS4/RPL11/RPL5
GO:0034330	cell junction organization	466	0.286115566789986	1.32246570759398	0.00706905632399929	0.00706905632399929	0.0618403243464953	CD177/JUP/C1QB/AGRN/NTNG2/MAPK14/ITGB3/CTNNA1/PRTN3/DISC1/DBN1/FGF13/CTTN/SORT1/EPHB1/ITGAM/SLC9A1/ACTN1/TLR2/SEMA4A/TLN1/EXT1/PARD3/FLOT1/IL1B/C1QA/RAB13/PLXNC1/SYNPO/LRRN1/FCGR2B/ASAP1/ACVRL1/TGFB1/C5AR1/TRIP6/COL17A1/DUSP3/WASF1/IL10/ACTBL2/SEMA4D/VEGFA/CDKL5/BMP6/SPTB/CDH26/APP/NF1/CDC20/FLCN/SLC8A3/LRRC4/EPB41L3/CLASP1/ACTN3/ARF1/PSEN1/TJP2/SRGAP2/ESAM/ZDHHC12/OCLN/NEDD9/LILRB2/DTNBP1/JAM3/C…
GO:0050730	regulation of peptidyl-tyrosine phosphorylation	175	0.347439156515498	1.45439876425308	0.00708605940631868	0.00708605940631868	0.0619251615833796	PARP9/SOCS3/FCGR1A/ITGB3/LILRA5/PARP14/EGF/OSM/SOCS1/SAMSN1/NOD2/IGF1/BST1/PDGFA/TGFA/PRKCD/LYN/NCF1/TGFB1/ITGB2/SEMA4D/VEGFA/BMP6/APP/CD300A/LRRK1/LILRB4/PTPN6/TNFRSF1A/ADAM17/PSEN1/MVP/IL6R/NEDD9/ARHGEF2/HGF/GAS6/PLPP3/PTK2B/TNK2
GO:0098657	import into cell	162	0.355037211284387	1.47984621111766	0.00711719293945232	0.00711719293945232	0.0621331830900423	SLC2A3/CACNA1E/CACNA1A/ACSL1/NTSR1/KCNJ15/ITGB3/SLC1A3/SLC2A5/ARG1/SCN9A/SLC3A2/SLC22A4/TRPM2/SLC9A1/ATP1B2/SLC7A5/STEAP4/FLOT1/SLC6A12/SLC38A5/P2RX1/SLC19A1/SLC6A4/SLC36A1/KCNJ2/SLC15A4/SLC8A3/ATP2B4/SLC22A1/PSEN1
GO:0002431	Fc receptor mediated stimulatory signaling pathway	30	0.543949964833262	1.65592001143547	0.00713976006592424	0.00713976006592424	0.0622660686710937	PLSCR1/FCER1G/PRKCD/LYN/FCGR2B/FGR/HCK/VAV1/PTPRJ/LIMK1/SRC/CSK/RABGEF1/SYK
GO:0042110	T cell activation	451	0.287217580566312	1.3279957789576	0.00717823899081248	0.00717823899081248	0.0625373057748828	RSAD2/CEACAM1/CD274/IL18R1/VNN1/CR1/FANCA/IL27/FCER1G/CLEC4D/TNFSF13B/CTSG/ARG1/CCL2/BCL3/IGFBP2/SOCS1/SPI1/BCL6/HLX/NOD2/IGF1/ICAM1/BATF/GSN/STAT3/IRF1/MDK/LGALS9C/LGALS9/CLEC4E/FLOT2/SEMA4A/IL4R/CGAS/MICB/IL1B/MSN/LYN/FCGR2B/APBB1IP/ADORA2A/JAK3/RELB/FUT7/DUSP3/LGALS1/IL2RG/SIRPB1/SMARCD3/IL10/BTN2A2/ZC3H12A/WAS/TREX1/LAG3/ADAM8/ABL2/SIRPG/CDH26/JUNB/BTN3A1/AP3D1/CD300A/MR1/ZBTB7B/ELF4/CD55/IRF…
GO:0002227	innate immune response in mucosa	9	0.754188303723875	1.74810599175728	0.00722919338616546	0.00722919338616546	0.0629068058284296	LTF/RNASE2/CAMP/DEFA4/DEFA3/NOD2/DEFB1
GO:0072078	nephron tubule morphogenesis	39	-0.487869988455796	-1.5987641642874	0.00724129782166869	0.00724129782166869	0.0629068058284296	MYC/DLG1/CTNNBIP1/DCHS1/HS2ST1/HS3ST3B1/PKD1/WNK4/SOX8/PKD2/BCL2/WNT4/GATA3/KLHL3/NOG
GO:0038134	ERBB2-EGFR signaling pathway	3	0.928491819891609	1.53334598455368	0.00724600082792027	0.00724600082792027	0.0629068058284296	EGF/TGFA
GO:0051702	biological process involved in interaction with symbiont	90	0.412965203796303	1.56499293927732	0.00725033550598	0.00725033550598	0.0629068058284296	IFI27/LTF/ELANE/CAMP/AZU1/CTSG/PTX3/ARG1/APOL1/MYD88/ZC3H12A/SAP30/PPIB/GAPDH/EP300/STOM/PF4/ROCK2/CFL1/TBC1D20/CTDP1/JAK2/CCNK/IGF2R/PSMC3/ZDHHC9/NLRP6/JUN/CAV2/FMR1/SP1
GO:0002118	aggressive behavior	5	-0.831478838891261	-1.62304139728946	0.00726958414128459	0.00726958414128459	0.0630093220210578	KIRREL3/GCNT4
GO:0002369	T cell cytokine production	34	0.524243835234958	1.64007113073702	0.00733857894572408	0.00733857894572408	0.0633542417894145	RSAD2/IL18R1/ARG1/IL1B/CD55/LILRB4/HLA-A/IL1R1/TNFRSF1B/HLA-F/DENND1B/SASH3/NLRP3/FZD5
GO:0002724	regulation of T cell cytokine production	34	0.524243835234958	1.64007113073702	0.00733857894572408	0.00733857894572408	0.0633542417894145	RSAD2/IL18R1/ARG1/IL1B/CD55/LILRB4/HLA-A/IL1R1/TNFRSF1B/HLA-F/DENND1B/SASH3/NLRP3/FZD5
GO:0010719	negative regulation of epithelial to mesenchymal transition	19	-0.586799274924343	-1.63097774074487	0.00734191771800312	0.00734191771800312	0.0633542417894145	ADIPOR1/EFNA1/EPHA4/GATA3/LDLRAD4/NOG
GO:1905037	autophagosome organization	99	0.396182431095815	1.51578130784102	0.00734573465737447	0.00734573465737447	0.0633542417894145	CTSD/RAB19/TOM1/ATG7/RALB/SH3GLB1/MTMR3/PSEN1/ATG4D/TCIRG1/RUFY4/RAB3GAP1/RAB7A/ATG13/MAP1LC3B/ZFYVE26/MFN2/CHMP4B/ATG9A/WIPI1/PIP4K2C/SEC22B/RAB1A/RAB43/PHF23/SPG11/UBXN2B/AMBRA1/LRRK2/NSFL1C/RAB1B/ATG3/LRSAM1/PIKFYVE/EHMT2/SNX18/STX17/UBXN2A/STX12/STBD1/MAP1LC3B2/PIP4K2A/ATP13A2
GO:0051651	maintenance of location in cell	175	0.346874899235549	1.45203675330731	0.00735095125079032	0.00735095125079032	0.0633542417894145	LCN2/PML/NTSR1/ITGB3/GP1BB/S100A9/DBN1/S100A8/TRPM2/SP100/GSN/CXCL10/SYNE1/JPH4/GM2A/LYN/NOL3/TMEM38A/GP9/CALR/DDIT3/P2RY6/F2RL3/AP3D1/OS9/HSP90B1/TSPO/CYBA/TXN/ASPM/PTPN6/FTHL17/PSEN1/CHD7/FKBP1A/TAF8/GPER1/PTK2B/CHERP/XCR1/SRGN/DIAPH1/CDK5/MYZAP/HK1/TMSB15A/CORO1A/CAPN3/FTH1/KDELR1/HEXB/CALM3/SLC25A23/CAV1/KDELR2/GOLPH3/PRKACA
GO:0097421	liver regeneration	20	0.617988918135455	1.74238423524626	0.00735422143607906	0.00735422143607906	0.0633542417894145	TYMS/SLC7A5/AURKA/IL10/PNPT1/CEBPB/PRMT5/PCNA/EZH2/CPT1A
GO:0070663	regulation of leukocyte proliferation	205	0.332911444643814	1.42233153892567	0.00736544530067576	0.00736544530067576	0.0633865145672903	MZB1/CD274/CD38/CR1/IL27/TNFSF13B/ARG1/BST2/IGFBP2/BCL6/CSF2RB/IGF1/IRF1/LGALS9C/LGALS9/BST1/IL1B/CDKN1A/MYD88/LYN/FCGR2B/FCGR3A/CNN2/JAK3/RASSF5/IL10/BTN2A2/TNFAIP3/NF1/CD300A/ZBTB7B/CD55/RAC2/LILRB4/PRKAR1A/NCKAP1L/HLA-A/PTPN6/ARG2/TNFRSF13B/CEBPB/TLR4/TNFRSF1B/LILRB1/LILRB2/TLR9/TICAM1/VSIR/HLA-G/SASH3/RIPK3/CTNNB1/BTK/EPHB2/HHEX/CSF2RA/TYK2/MNDA/JAK2/AGER/IL6ST/PKN1/CD70/CORO1A/MAPK3/INPP5D/H…
GO:0043406	positive regulation of MAP kinase activity	85	0.42254717423473	1.58287902364873	0.00738739288794559	0.00738739288794559	0.0635109159033051	ELANE/MAP2K6/EGF/S100A12/NOD2/PDGFA/TGFA/IL1B/TGFB1/ADAM8/VEGFA/TLR4/PSEN1/TLR9/PTK2B/MAP3K11/TAOK3/EZH2/DVL3/FZD5/TLR6/AGER/SRC/LRRK2/CSK/PTPN1/PIK3R5/ARHGEF5/MAP3K5/PDGFRB/SYK/CD24/TRAF6/THBS1/FLT1/MAP4K2/DRD4
GO:1904892	regulation of receptor signaling pathway via STAT	67	0.433112270726235	1.55323576203447	0.00747270240148806	0.00747270240148806	0.0640841808533131	SOCS3/PPARG/CYP1B1/GADD45A/PARP14/EGF/BCL3/SOCS1/PRL/IL10RB/TGFB1/JAK3/IL10/CD300A/IL6R/PTK2B/NOTCH1/EPHB2/TYK2/IFNA4/JAK2/CDK5
GO:0010955	negative regulation of protein processing	22	0.603742146012459	1.72108886344114	0.0074767530262921	0.0074767530262921	0.0640841808533131	CST7/CARD16/IL1R2/CHAC1/PLAU/NOL3/SNX12/NLRP7/LRRK2/CARD8/CTSZ/SERPINE2/GLG1/THBS1/ACP4/XIAP/BCL2L12
GO:1903318	negative regulation of protein maturation	22	0.603742146012459	1.72108886344114	0.0074767530262921	0.0074767530262921	0.0640841808533131	CST7/CARD16/IL1R2/CHAC1/PLAU/NOL3/SNX12/NLRP7/LRRK2/CARD8/CTSZ/SERPINE2/GLG1/THBS1/ACP4/XIAP/BCL2L12
GO:0061181	regulation of chondrocyte development	5	-0.830160889654403	-1.62046876877398	0.00748729752336597	0.00748729752336597	0.0641097362633346	PTHLH/RFLNA/AXIN2/RFLNB
GO:0032727	positive regulation of interferon-alpha production	20	0.616339891321094	1.73773489892238	0.00750507595132026	0.00750507595132026	0.0641465771702414	IRF7/IFIH1/STAT1/TLR4/TLR9/TLR8/SETD2/TBK1
GO:0044282	small molecule catabolic process	301	0.304612265475691	1.36023950138637	0.00750673467344288	0.00750673467344288	0.0641465771702414	UPP1/GALM/DDAH2/GLDC/HK3/NTSR1/ACOXL/UPB1/PGD/SCARF1/CBS/ARG1/SLC16A3/ACOX2/APOBEC3B/CYP4F2/GK/PKM/CYP4F12/FAH/CRYM/GALK1/CPT1B/GPD2/SULT1B1/NQO2/ALDH1L2/FUT7/ENO1/APOBEC3A/CDA/ATP2B4/CSAD/CPT2/ENTPD7/ACTN3/NAGK/ARG2/HADHB/RENBP/PFKFB2/SLC25A44/DECR1/ABCD1/MGAT1/ARHGAP11B/AIG1/SESN2/PNKD/NPL/CPT1A/PCK2/PTEN/DPYD/GNPDA1/CDADC1/ETFDH/GALE/APOBEC3G/GPT2/HK1/BCKDK/IDNK/ECH1/CYP7A1/HEXB/APOBEC3F/APOBE…
GO:1903979	negative regulation of microglial cell activation	6	0.835923994498349	1.7098195424041	0.00753319012348216	0.00753319012348216	0.0643078179513456	GRN/CST7/LDLR
GO:0007080	mitotic metaphase plate congression	54	0.471102439176525	1.61099727124965	0.0075442680264927	0.0075442680264927	0.0643375944269255	BIRC5/CDCA5/CDT1/CCNB1/KIFC1/KIF2C/KIF14/NDC80/CHMP5/CDCA8/KPNB1/CHMP2A/AURKB/CHMP4B/NUDC/NUP62/MAPRE1
GO:0030194	positive regulation of blood coagulation	17	0.653130655108523	1.74436673282645	0.00760401690759069	0.00760401690759069	0.0647169183648572	TBXA2R/HPSE/ST3GAL4/EMILIN2/PLAU/F12/USF1
GO:1900048	positive regulation of hemostasis	17	0.653130655108523	1.74436673282645	0.00760401690759069	0.00760401690759069	0.0647169183648572	TBXA2R/HPSE/ST3GAL4/EMILIN2/PLAU/F12/USF1
GO:0002475	antigen processing and presentation via MHC class Ib	14	0.697122486029593	1.7736968401304	0.00768281430875493	0.00768281430875493	0.0653219697285577	HLA-B/TAP2/MICB/AP3D1/HLA-A/HLA-C/HLA-F/HLA-G/HLA-E/MICA
GO:0000077	DNA damage checkpoint signaling	112	0.386370287316924	1.52318484432308	0.00775381153047123	0.00775381153047123	0.0658595551681098	FBXO6/PARP9/PML/MAPK14/GTSE1/E2F1/DTX3L/DTL/CDK1/CHEK1/RAD51/CLSPN/CDKN1A/TREX1/MAP3K20/BRCA1/PLK1/NBN/CEP63/BRCA2/TIPIN/CDC14B/TAOK3/WAC/SDE2/THOC5/PPP1R10/EME1/MUC1/TRIM39/BABAM2/CDK2/BLM/CRADD/TIPRL/SYF2
GO:0030238	male sex determination	6	-0.799374403190406	-1.63573746232953	0.0077692461982569	0.0077692461982569	0.0659245978974372	SF1/MAP3K4/PTGDR
GO:2001233	regulation of apoptotic signaling pathway	304	0.30813097480359	1.37763972750843	0.0077854473941071	0.0077854473941071	0.0659675511674738	IFI6/G0S2/MMP9/CLU/PML/VNN1/CTNNA1/S100A9/CTTN/PLAUR/S100A8/HSPA1B/IGF1/ICAM1/TNFSF10/SP100/ITM2C/RBCK1/STYXL1/ATF3/PRKCD/IL1B/HSPA1A/HMGB2/NOL3/SOD2/ADORA2A/SLC25A4/DDIT3/LTBR/GRINA/CFLAR/ENO1/BAK1/FBH1/INHBA/TNFAIP3/BRCA1/PIAS4/NF1/BCL2L11/FLCN/DDIAS/ITPRIP/TCF7L2/PSEN1/PIK3CB/RELA/STK3/ARHGEF2/HGF/PF4/PSMD10/LMNA/GPER1/GNAI2/DEDD2/HSPB1/APAF1/RIPK3/INHBB/CTNNB1/CDKN2D/TMBIM6/HNRNPK/SERINC3/PLA…
GO:0071695	anatomical structure maturation	158	0.349873321602656	1.44766151671686	0.0077898724429044	0.0077898724429044	0.0659675511674738	LTF/TYMS/AGRN/B4GALT5/PPARG/INSL3/SCARF1/TRIP13/KIF14/IGF1/EXT1/ROPN1L/C1QA/AURKA/ACVRL1/SNX10/G6PD/ANG/DDIT3/REC8/SEMA4D/VEGFA/APP/NF1/DEFB1/CATSPERZ/ACTN3/ARCN1/BRCA2/BFSP2/MAEA/EPAS1/SLC24A4/PTK2B/CTNNB1/BTK/TUBB8/FZD5/MECP2/ZBTB7A/HIF1A/TAL1/LRRK2/RBPJ/PRKACA/PLD6/CDH5/DMC1/SLC22A14/TRPC4AP
GO:0050691	regulation of defense response to virus by host	35	0.529114096621225	1.67499085764173	0.00780752817100484	0.00780752817100484	0.0659852278544388	AIM2/PARP9/STAT1/IL27/DTX3L/CGAS/MICB/IL1B/ZC3H12A/TRIM6/TNFAIP3/LILRB1/TRAF3IP2
GO:0043331	response to dsRNA	35	0.529030136800643	1.67472507010595	0.00780752817100484	0.00780752817100484	0.0659852278544388	IFIT1/IFIH1/IRAK3/SLC3A2/NOD2/CGAS/FLOT1/NFKBIA/RALB/TICAM1/NFKB1/IFNA4/MAPK3/CAV1
GO:1902165	regulation of intrinsic apoptotic signaling pathway in response to DNA damage by p53 class mediator	15	-0.634607203715225	-1.69049144110695	0.00789056147595846	0.00789056147595846	0.0666205615075419	SIRT1/CD44/ZNF385A/CD74/TAF9/TAF9B/TRIAP1/BCL2/RPL26
GO:0045058	T cell selection	44	-0.467935245771539	-1.58344925450034	0.00793894320056325	0.00793894320056325	0.0669259235737334	CD3E/CD4/BCL2/ZAP70/CCR7/LY9/CD3G/BCL11B/GATA3/CD28/THEMIS/CD3D/IL23A
GO:0042692	muscle cell differentiation	252	0.322390169409377	1.40274088014868	0.00794251895683808	0.00794251895683808	0.0669259235737334	UCHL1/ADM/MYL9/TMEM119/MAPK14/TNNT3/TNNT1/AKIRIN2/CDK1/SORT1/FHL2/IGF1/STAC3/SLC9A1/CXCL10/ACTN1/SDC1/IL4R/SYNE1/FLOT1/GDF15/EHD1/SOD2/TGFB1/CALR/ALPK3/G6PD/SMARCD3/KDM6B/QKI/CFLAR/VEGFA/NINJ1/TMOD3/HIRA/ACTN4/CD53/PRKAR1A/ACTN3/TPM1/RIPOR2/SMAD1/KLF5/TNFSF14/LMNA/GPER1/HDAC4/NOTCH1/CTNNB1/EZH2/DOCK2/CACNA1S/SHOX2/EFEMP2/CTDP1/MED28/MECP2/XBP1/MYH9
GO:0000768	syncytium formation by plasma membrane fusion	38	0.510401245420613	1.64963837350281	0.00801280761841267	0.00801280761841267	0.0673842311519186	MAPK14/CXCL10/IL4R/FLOT1/GDF15/EHD1/CFLAR/CD53/RAPGEF3/RIPOR2/TNFSF14/DOCK2/CACNA1S/MYH9
GO:0140253	cell-cell fusion	38	0.510401245420613	1.64963837350281	0.00801280761841267	0.00801280761841267	0.0673842311519186	MAPK14/CXCL10/IL4R/FLOT1/GDF15/EHD1/CFLAR/CD53/RAPGEF3/RIPOR2/TNFSF14/DOCK2/CACNA1S/MYH9
GO:0051130	positive regulation of cellular component organization	792	0.257724762442887	1.24309396300956	0.00810074968330485	0.00810074968330485	0.0680562695734745	ISG15/MMP9/CDK5RAP2/AGRN/CDT1/CLU/PML/GRN/MAPK14/ABCA1/CD14/SPAG5/SCARF1/DISC1/S100A9/GBP5/DBN1/EGF/BIK/NUSAP1/CTTN/PLAUR/EPHB1/HSPA1B/IGF1/TNFSF10/ARSB/GSN/CAMKK2/MDK/ATP1B2/SDC1/ANKFY1/SEMA4A/IL4R/STYXL1/VASP/TOM1/FLOT1/TGFA/CD63/IL1B/GDF15/HSPA1A/PLXNC1/MYD88/MSN/SYNPO/LYN/VIL1/DLGAP5/LRRN1/EHD1/AURKA/ASAP1/TGFB1/SLC25A4/ABCA13/DUSP3/WASF1/CFLAR/PXN/SEMA4D/BAK1/ABL2/VEGFA/CREB3L2/CDKL5/EPS8L1/…
GO:0014910	regulation of smooth muscle cell migration	45	0.484534925836527	1.60576983246122	0.00811359995097564	0.00811359995097564	0.0680967383066251	ITGB3/CYP1B1/IGF1/S100A11/MDK/PDGFA/PLAU/TRIB1/P2RY6/DOCK4/NF1/TPM1/TLR4/CORO1B
GO:0045063	T-helper 1 cell differentiation	19	0.618289887323507	1.7177751989544	0.00812727629867571	0.00812727629867571	0.0681440533429491	IL18R1/IL27/HLX/SEMA4A/IL4R/JAK3/RELB
GO:0038094	Fc-gamma receptor signaling pathway	32	0.546026814675681	1.68831737555945	0.00816257540339602	0.00816257540339602	0.0683723941372458	FCGR1A/FCER1G/CLEC4D/CLEC4E/PRKCD/LYN/FCGR2B/FCGR3A/FGR/HCK/VAV1/PTPRJ/LIMK1
GO:0002652	regulation of tolerance induction dependent upon immune response	3	0.924116240277683	1.52611998935655	0.0082450629117	0.0082450629117	0.0689271168150317	CD274
GO:0038195	urokinase plasminogen activator signaling pathway	3	0.923674677582111	1.52539077626961	0.0082450629117	0.0082450629117	0.0689271168150317	PLAUR/PLAU
GO:0060055	angiogenesis involved in wound healing	20	0.608595806786155	1.71590089767394	0.00826232174233772	0.00826232174233772	0.0690033466331819	ITGB3/HPSE/ALOX5/VEGFA/TNFAIP3/PIK3CB/B4GALT1/PRCP/XBP1
GO:0008608	attachment of spindle microtubules to kinetochore	41	0.506681904476473	1.64865562256185	0.00827902726040914	0.00827902726040914	0.0690748099130489	BIRC5/CDT1/CCNB1/SPC25/SPAG5/KIF2C/SPC24/NDC80/KNL1/CDCA8/SGO1
GO:0032780	negative regulation of ATP-dependent activity	17	0.65064693251481	1.73773326212322	0.00831474646324089	0.00831474646324089	0.0693046144682284	IFIT1/LTF/MCM2/PXK/TLR9
GO:0021817	nucleokinesis involved in cell motility in cerebral cortex radial glia guided migration	3	-0.918544790640513	-1.5782385402118	0.0083902479683691	0.0083902479683691	0.0698652330568466	SYNE2/SUN1
GO:0043407	negative regulation of MAP kinase activity	45	0.47914367209481	1.58790298291958	0.00841133853337172	0.00841133853337172	0.0699721183918624	UCHL1/PPARG/IRAK3/PRKCD/IL1B/LYN/NF1/CD300A/PTPN6/PIK3CB/DUSP1/PTPRJ/RGS14/NUP62/CAV1/PTPN1/DNAJA1/SMPD1/SORL1
GO:0051043	regulation of membrane protein ectodomain proteolysis	13	0.699573116782443	1.75457897909928	0.00843721480159131	0.00843721480159131	0.0700553246684759	TIMP2/IL1B/IL10/ADAM8/TIMP1/TNFRSF1B/FURIN/NRDC
GO:0055074	calcium ion homeostasis	220	0.326695418315907	1.40196668286328	0.00843786938559396	0.00843786938559396	0.0700553246684759	FAM20A/ELANE/PML/CCR1/ADM/NTSR1/ITGB3/GP1BB/DISC1/ALPL/TRPM2/CXCL10/JPH4/LYN/MICU1/NOL3/TMEM38A/GP9/SNX10/ATP2C2/P2RX1/CALR/DDIT3/GRINA/BAK1/TMEM165/P2RY6/ATP2C1/F2RL3/APP/TRPC6/SLC8A3/HSP90B1/ATP2B4/CYBA/PTPN6/PSEN1/PIK3CB/CHD7/FKBP1A/SLC24A4/GPER1/PTK2B/CHERP/TCIRG1/NPTN/XCR1/MCUR1/TMBIM6/ATP2A3/CCDC47/DIAPH1/MCU/YWHAE/SLC30A1/CDK5/ATP13A1/CORO1A/CAPN3/HEXB/CALM3/SLC25A23/CAV1/CHRNA7/XK/PRKACA/…
GO:0051299	centrosome separation	14	0.692985382760361	1.76317076021908	0.00847311784330021	0.00847311784330021	0.0702791409950526	CHEK1/AURKA/KIF11/NEK2/NDEL1/UBXN2B/NUP62/RANBP1/NSFL1C
GO:0009132	nucleoside diphosphate metabolic process	110	0.383051938385401	1.50195499725821	0.00849321533902593	0.00849321533902593	0.0703769749705982	CMPK2/HK3/IGF1/STAT3/PKM/GALK1/ENO1/TREX1/APP/FLCN/GAPDH/ENTPD7/ACTN3/LDHA/EP300/PSEN1/TJP2/PGM1/PFKFB2/RRM2/HDAC4/OGDH/PGAM1/NUDT18/NCOR1/PRKAG2/ZBTB7A/HK1/AK4/HIF1A
GO:0045667	regulation of osteoblast differentiation	82	0.4186236636134	1.55508320630273	0.00851305907093987	0.00851305907093987	0.0704725171651714	LTF/BAMBI/TNFAIP6/IFITM1/TMEM119/PPARG/PDLIM7/IGF1/SEMA4D/TWIST2/BMP6/VEGFC/CEBPB/SMAD1/IL6R/HGF/RASSF2/TENT5A/TCIRG1/ILK/NOTCH1/CTNNB1
GO:0038127	ERBB signaling pathway	95	0.40012613013862	1.52497909279332	0.00858882376685737	0.00858882376685737	0.0709395820944753	IFI6/MMP9/CEACAM1/EGF/PLAUR/MVB12A/SHKBP1/TGFA/RHBDF2/VIL1/NCF1/TGFB1/DUSP3/ITGA1/RALB/HIP1/REPS2/ADAM17/PSEN1/MVP/RASSF2/GPER1/PTK2B/PTPRJ/GRB2/RAB7A/SH3TC2
GO:0008228	opsonization	8	0.777982690140056	1.7598468503248	0.0085945862747392	0.0085945862747392	0.0709395820944753	PTX3/C4BPA/MYO18A/FCN1/FCN3/CFP
GO:0016554	cytidine to uridine editing	8	0.777956272694167	1.7597870923642	0.0085945862747392	0.0085945862747392	0.0709395820944753	APOBEC3B/APOBEC3A/RBM47/APOBEC3G/APOBEC3F/APOBEC3C/APOBEC3H
GO:0035640	exploration behavior	17	-0.61214973818619	-1.67567152019998	0.00860496817243417	0.00860496817243417	0.0709561833837931	CRBN/ATXN3/SLC4A10/UBE3A/JPH3/DPP4/NOG
GO:0048714	positive regulation of oligodendrocyte differentiation	14	0.691864452220388	1.76031876362365	0.00863148930954855	0.00863148930954855	0.0710856436487688	MDK/TLR2/TNFRSF1B/PRMT5
GO:0061709	reticulophagy	16	-0.623906879141727	-1.67935910209558	0.00863743975044335	0.00863743975044335	0.0710856436487688	DDRGK1/SNX30/ULK3/RB1CC1/UFM1/ATG2B/UBA5/RETREG1/ULK2/UFL1
GO:0010743	regulation of macrophage derived foam cell differentiation	21	0.603262270746141	1.71164854679648	0.00865364046643181	0.00865364046643181	0.0711498970607743	PPARG/ITGB3/ABCA1/CETP/NFKBIA/ABCG1/NR1H2/PF4/NFKB1
GO:0050679	positive regulation of epithelial cell proliferation	130	0.377371600405014	1.52019623046568	0.00870639749826655	0.00870639749826655	0.0714878416827142	GRN/ITGB3/EGFL7/LRG1/EGF/ARG1/HLX/NOD2/IGF1/STAT3/MDK/TGFA/HMGB2/ACVRL1/C5AR1/ANG/IL10/CFLAR/VEGFA/TNFAIP3/BMP6/VEGFC/NF1/CYBA/PRKD2/TCF7L2/ADAM17/PLXNB3/PTPRN/KDM5B/STAT5A/NEAT1/B4GALT1/NOTCH1/CTNNB1/BTK/MYDGF/XBP1/HIF1A/RBPJ/RTN4/NOTCH2/PIK3CD/JAML/HMOX1/JUN/CAV2/TGFBR1/SP1
GO:0002673	regulation of acute inflammatory response	35	0.525384929353399	1.66318561351742	0.00871711601796359	0.00871711601796359	0.0714878416827142	FFAR3/FCGR1A/FFAR2/OSM/ALOX5AP/IL1B/FCGR2B/FUT7/ADAM8/F12/BTK/NLRP3/IL6ST/DNASE1/HLA-E
GO:0001547	antral ovarian follicle growth	6	0.829870483922791	1.69743754266446	0.00872653045207127	0.00872653045207127	0.0714878416827142	TNFAIP6/PTX3
GO:0070304	positive regulation of stress-activated protein kinase signaling cascade	95	0.399832017107495	1.52385815569474	0.00872847638576043	0.00872847638576043	0.0714878416827142	EIF2AK2/NAIP/MMP8/GADD45A/SPI1/GADD45B/NOD2/GADD45G/IL1B/MYD88/LYN/NCF1/FCGR2B/LTBR/ZC3H12A/VEGFA/APP/HIPK2/TLR4/STK3/TLR9/RASSF2/PTK2B/MAP3K11/TAOK3/TNFRSF19/SDCBP
GO:0140013	meiotic nuclear division	122	0.384961091562032	1.52838393001886	0.00874525989144438	0.00874525989144438	0.0715561653178232	TDRD9/CCNB2/BUB1/FANCA/RAD54L/PTTG1/TRIP13/RAD51/NDC80/AURKA/CCNE1/CALR/REC8/PTTG2/ESPL1/MASTL/CDC20/BCL2L11/BUB1B/ASPM/CATSPERZ/PTTG3P/SGO1/HORMAD1/GOLGA2/PLK1/SYCE3/BRCA2/SLX4/TESMIN/CKS2/TUBB8
GO:0050000	chromosome localization	78	0.421023263031956	1.54998901400882	0.0087698143060057	0.0087698143060057	0.0716878796186001	BIRC5/CDCA5/CDT1/CCNB1/KIFC1/SPAG5/KIF2C/CENPF/KIF14/NDC80/CHMP5/DLGAP5/CDCA8/KPNB1/LMNA/CHMP2A/AURKB/CHMP4B/NUDC/NDEL1/NUP62/MAPRE1/MAP1S/CENPE/CHMP2B/MAJIN/DCTN2/CHMP1A/KATNB1
GO:1900024	regulation of substrate adhesion-dependent cell spreading	48	0.473972108235026	1.59896260894237	0.00877857358387366	0.00877857358387366	0.0716903489209356	GBP1/OLFM4/ITGB3/MDK/CALR/ACTN4/UNC13D/NEDD9/LIMS1/ILK/PREX1/DNM2/RAC1/CRK/WASHC2C/MYADM/P4HB/DAB2/TACSTD2/TRIOBP/PTK2/FLNA/RCC2/ABL1
GO:0000377	RNA splicing, via transesterification reactions with bulged adenosine as nucleophile	276	-0.286712110369099	-1.32542000421189	0.00886571196136226	0.00886571196136226	0.0722627311992412	FRG1/SF3B5/PRPF40B/RSRC1/PRPF18/METTL16/SRSF5/SRSF1/RBMX2/METTL3/HNRNPC/CELF6/SNRPD1/RNPC3/PPIE/DAZAP1/RBM8A/SLU7/PNN/RBM15B/YJU2/LSM5/DDX1/NUP98/HNRNPR/SNRPF/RBM41/C1QBP/HTATSF1/SNRPE/RBM4B/SRSF2/BCAS2/WDR77/CACTIN/SON/LUC7L2/HSPA8/PRPF4B/STRAP/SNU13/DDX5/LSM6/FXR1/PAXBP1/DDX46/HNRNPU/AQR/ZCCHC8/SNRPN/SF3B1/COIL/LSM7/DDX20/RNU11/PABPC1/U2AF1L4/KHDRBS1/C9orf78/GEMIN6/SCAF11/LSM4/PLRG1/SNRPG/PRPF3…
GO:0000398	mRNA splicing, via spliceosome	276	-0.286712110369099	-1.32542000421189	0.00886571196136226	0.00886571196136226	0.0722627311992412	FRG1/SF3B5/PRPF40B/RSRC1/PRPF18/METTL16/SRSF5/SRSF1/RBMX2/METTL3/HNRNPC/CELF6/SNRPD1/RNPC3/PPIE/DAZAP1/RBM8A/SLU7/PNN/RBM15B/YJU2/LSM5/DDX1/NUP98/HNRNPR/SNRPF/RBM41/C1QBP/HTATSF1/SNRPE/RBM4B/SRSF2/BCAS2/WDR77/CACTIN/SON/LUC7L2/HSPA8/PRPF4B/STRAP/SNU13/DDX5/LSM6/FXR1/PAXBP1/DDX46/HNRNPU/AQR/ZCCHC8/SNRPN/SF3B1/COIL/LSM7/DDX20/RNU11/PABPC1/U2AF1L4/KHDRBS1/C9orf78/GEMIN6/SCAF11/LSM4/PLRG1/SNRPG/PRPF3…
GO:0070383	DNA cytosine deamination	8	0.774457599798438	1.75187286939511	0.00889352099865723	0.00889352099865723	0.0724197629831505	APOBEC3B/APOBEC3A/CDADC1/APOBEC3G/APOBEC3F/APOBEC3C/APOBEC3H
GO:0046686	response to cadmium ion	48	0.473203230387825	1.59636877080895	0.00892367069733914	0.00892367069733914	0.0725955350294697	MMP9/MT1E/MTF1/HESX1/MT1A/ARG1/CDK1/NCF1/SOD2/ABCB6/MT1F/FOS/MT1G/PCNA/SLC30A1/MT1X/MAPK3/HAAO/HMOX1/JUN/DAXX/CYP1A2
GO:0034614	cellular response to reactive oxygen species	120	0.381014890397472	1.51616587228894	0.00900003189041761	0.00900003189041761	0.0730629885786343	MPO/MMP9/PYCR1/CYP1B1/GCH1/ARG1/CDK1/TRPM2/CAMKK2/IL18RAP/PRKCD/NCF1/SOD2/MAPK13/KDM6B/IL10/PXN/TREX1/TNFAIP3/FOS/TXN/TPM1/DHFR/RELA/HGF/PCNA/RIPK3/BTK/EZH2/SRC/MAPK3/LRRK2/PAWR/PPIF/NET1/MAP3K5/RIPK1/JUN/AIFM1/MPV17L/PRDX3/FOXP1/NME8
GO:0002707	negative regulation of lymphocyte mediated immunity	50	0.478703752961731	1.61724433528584	0.0090115021018405	0.0090115021018405	0.0730629885786343	HLA-B/CEACAM1/CR1/CR1L/ARG1/BCL6/NOD2/LGALS9/C4BPA/FCGR2B/TGFB1/LILRB4/NCKAP1L/HLA-A/PTPN6/LILRB1/HLA-F/HLA-G
GO:0009233	menaquinone metabolic process	3	0.921591998290169	1.5219513620917	0.0090156080653904	0.0090156080653904	0.0730629885786343	CYP4F2/CYP4F12
GO:0002266	follicular dendritic cell activation	3	0.920960955526399	1.5209092345606	0.0090156080653904	0.0090156080653904	0.0730629885786343	BCL3/FCGR2B/NFKB2
GO:0000045	autophagosome assembly	94	0.403065918373573	1.52851439238703	0.00902471368496798	0.00902471368496798	0.0730669273664577	CTSD/RAB19/TOM1/ATG7/RALB/SH3GLB1/MTMR3/PSEN1/ATG4D/TCIRG1/RUFY4/RAB3GAP1/RAB7A/ATG13/MAP1LC3B/MFN2/CHMP4B/ATG9A/WIPI1/PIP4K2C/SEC22B/RAB1A/RAB43/PHF23/UBXN2B/AMBRA1/LRRK2/NSFL1C/RAB1B/ATG3/LRSAM1/PIKFYVE/EHMT2/SNX18/STX17/UBXN2A/STX12/STBD1/MAP1LC3B2/PIP4K2A
GO:0051347	positive regulation of transferase activity	388	0.290800479244989	1.32565136046825	0.0090430787884873	0.0090430787884873	0.0731457548048295	LTF/CLU/FCGR1A/ELANE/UBE2C/ACSL1/TPX2/ITGB3/MAP2K6/LILRA5/AZU1/GINS2/EGF/S100A12/TNFSF15/SOCS1/KIF14/GINS1/NOD2/IGF1/UBE2S/CAMKK2/CLSPN/PDGFA/TGFA/PRKCD/IL1B/CDKN1A/LYN/NCF1/MAP2K3/FGR/TGFB1/ANG/ADAM8/VEGFA/VEGFC/CD300A/MASTL/CDC20/CAB39/RALB/ATP2B4/TXN/STRADA/MARK2/LCP2/PLK1/ADAM17/TLR4/CCND3/PSEN1/NBN/IL6R/SPDYC/NEDD9/PFKFB2/TLR9/RASSF2/GAS6/PSMD10/CDC14B/PCNA/PTK2B/MAP3K11/TAOK3/NEK2/RIPK3/CTN…
GO:0042982	amyloid precursor protein metabolic process	66	0.444512383088241	1.59499488032632	0.00907238538367274	0.00907238538367274	0.0732870207382064	CLU/DHCR24/IGF1/ITM2C/FLOT2/LYN/RTN2/NCSTN/RTN3/ABCG1/ADAM17/PSEN1/RELA/FKBP1A/ROCK2/ABCA2/TMCC2/ABCA7/ADAM19/RANBP9/AGER/AATF/APH1A/PAWR/ADAM10/DYRK1A/RTN4/CHRNA7/SP1/APH1B/SORL1
GO:0009185	ribonucleoside diphosphate metabolic process	98	0.391750419667044	1.50049880116135	0.00907929720489621	0.00907929720489621	0.0732870207382064	HK3/IGF1/STAT3/PKM/GALK1/ENO1/TREX1/APP/FLCN/GAPDH/ENTPD7/ACTN3/LDHA/EP300/PSEN1/TJP2/PGM1/PFKFB2/RRM2/HDAC4/OGDH/PGAM1/NUDT18/NCOR1/PRKAG2/ZBTB7A/HK1/AK4/HIF1A/CBFA2T3/DHTKD1/CARD11
GO:0009446	putrescine biosynthetic process	5	-0.81865073978553	-1.59800102954553	0.00908648030002014	0.00908648030002014	0.0732870207382064	AZIN1/PAOX/AGMAT/AZIN2
GO:1903818	positive regulation of voltage-gated potassium channel activity	6	-0.794819175170723	-1.62641622675892	0.0091010796575248	0.0091010796575248	0.0733349954793349	RNF207/ALG10B/NPPA/AMIGO1
GO:0006505	GPI anchor metabolic process	28	-0.523150645813625	-1.60137995011084	0.00912211355609865	0.00912211355609865	0.0733650059595151	PIGQ/PIGZ/SLC30A5/PIGB/DPM1/PIGK/DPM3/PIGP/PIGY/PIGX/PIGA/PIGL/PGAP3/PIGM/DPM2
GO:0006506	GPI anchor biosynthetic process	28	-0.523150645813625	-1.60137995011084	0.00912211355609865	0.00912211355609865	0.0733650059595151	PIGQ/PIGZ/SLC30A5/PIGB/DPM1/PIGK/DPM3/PIGP/PIGY/PIGX/PIGA/PIGL/PGAP3/PIGM/DPM2
GO:0045589	regulation of regulatory T cell differentiation	30	0.532112345417747	1.61988333132664	0.00913190403573464	0.00913190403573464	0.0733741314041118	CR1/FANCA/SOCS1/BCL6/IRF1/MDK/LGALS9/IL2RG/BTN2A2/LAG3/LILRB4/LILRB2/VSIR/HLA-G
GO:0043462	regulation of ATP-dependent activity	58	0.459512211105038	1.59329794292594	0.00914257792049032	0.00914257792049032	0.0733903309347175	IFIT1/LTF/PLSCR1/TNNT3/MYBPC3/MCM2/ATP1B2/DNAJB11/PXK/UHRF1/TPM1/TOR1AIP1/TLR9
GO:0001935	endothelial cell proliferation	99	0.392563550231047	1.50193558541727	0.00916462894554373	0.00916462894554373	0.0734977412721841	PPARG/STAT1/ITGB3/EGFL7/LRG1/EGF/ARG1/CCL2/PRL/STAT3/MDK/PROK2/HMGB2/ALOX5/ACVRL1/ANG/IL10/VEGFA/BMP6/VEGFC/NF1/CYBA/PRKD2/ADAM17/PLXNB3/PIK3CB
GO:1901992	positive regulation of mitotic cell cycle phase transition	72	0.430783206090491	1.5616714183636	0.00919760092031219	0.00919760092031219	0.0736924487227879	CDCA5/CDT1/CCNB1/UBE2C/DTL/CDK1/CDC25A/DLGAP5/APP/ESPL1/TMOD3/BRD4/ADAM17/CCND3/MAD2L1BP/STIL/RRM2
GO:0098739	import across plasma membrane	125	0.382119253477602	1.52852297549003	0.00923711500631601	0.00923711500631601	0.0739297200183287	SLC2A3/CACNA1E/CACNA1A/ACSL1/NTSR1/KCNJ15/SLC1A3/SLC2A5/ARG1/SCN9A/SLC3A2/SLC22A4/TRPM2/SLC9A1/ATP1B2/SLC7A5/SLC38A5/P2RX1/SLC19A1/SLC36A1/KCNJ2/SLC15A4/SLC8A3/ATP2B4
GO:0046479	glycosphingolipid catabolic process	9	0.745862359225139	1.72880758392808	0.00924629114265407	0.00924629114265407	0.0739297200183287	PRKCD/GM2A/NEU1/GLA/HEXB/GALC/GBA2
GO:0043254	regulation of protein-containing complex assembly	321	0.303029564806472	1.36655486572259	0.00925792613246689	0.00925792613246689	0.0739297200183287	ISG15/EIF2AK2/CDK5RAP2/CDT1/CLU/HJURP/ABCA1/GBP5/BIK/SELP/CTTN/KIF14/HSPA1B/GSN/NAPA/SSH1/VASP/CAPG/ARPC5/PRKCD/HSPA1A/MYD88/MSN/VIL1/TGFB1/BAK1/VEGFA/SPTB/HCK/RALB/BCL2L11/TMOD3/SVIL/PLEK/SH3GLB1/STMN1/NCKAP1L/CLASP1/EP300/TLR4/ESAM/OCLN/LCP1/NR1H2/JAM3/TICAM1/PTK2B/FES/GRB2/BTK/VCP/SAR1A/ADD1/VPS39/EML2/DCTN1/TFIP11/MECP2/TLR6/GNL3L/MEFV/RAC1/TMSB15A/HCLS1/CSNK1A1/AMBRA1/CORO1A/P2RY12/SRC/LMO4/…
GO:0043484	regulation of RNA splicing	159	-0.332419839117798	-1.4240653099562	0.00926210040065712	0.00926210040065712	0.0739297200183287	SRSF5/SRSF1/CLK4/CELF6/DAZAP1/RBM8A/TAF6L/FASTK/RBM15B/RRP1B/NUP98/C1QBP/WDR77/SON/HSPA8/CCNL2/SUPT7L/DDX5/FXR1/HNRNPU/ZNF326/SGF29/TADA1/TAF5L/KHDRBS1/AKAP17A/MBNL3/KAT2A/SF1/CLK1/FAM172A/RBM39/TIA1/SRPK2/SRRM1/NCBP1/ERN1/RBM12/KAT2B/RBFOX3/PCBP4/TRA2B/HNRNPH1/SRSF7/RBMXL1/HABP4/PRDX6/RBM38/TAF9/YTHDC1/RBM4/RBMY1B/RBM25/HNRNPA0/CIRBP/MBNL1/SRSF10/CLNS1A/MBNL2/AHNAK/HMX2/HNRNPA1/RBM3/RPS13/SRSF6/…
GO:0000086	G2/M transition of mitotic cell cycle	119	0.376625187547677	1.49811489107405	0.00928759104460189	0.00928759104460189	0.074063445741624	CCNB1/PKMYT1/CCNA2/DTL/CDK1/CENPF/CDK14/CHEK1/KIF14/BACH1/FOXM1/CLSPN/CDC25A/CDKN1A/AURKA/BRCA1/APP/MASTL/INTS3/MELK/PLK1/BRD4/NBN/CIT/CDC14B/TAOK3/AURKB/DNM2/MECP2/TRIM39/CALM3/MIIP/BABAM2/CDK2/PPME1/BLM
GO:0034242	negative regulation of syncytium formation by plasma membrane fusion	3	0.919829887345609	1.51904134642619	0.00932382660150557	0.00932382660150557	0.0742825243588488	CXCL10/CFLAR/RAPGEF3
GO:0043517	positive regulation of DNA damage response, signal transduction by p53 class mediator	10	-0.694481149574158	-1.66795877642853	0.00939282265603356	0.00939282265603356	0.0747619479605024	ING4/ATR/DDX5/ZNF385A/EEF1E1/ATM/PYHIN1/RPL26
GO:0021700	developmental maturation	210	0.329462288981318	1.41245221707811	0.00941819824841924	0.00941819824841924	0.0748936017522664	LTF/TYMS/AGRN/B4GALT5/PPARG/INSL3/SCARF1/DISC1/TRIP13/KIF14/IGF1/EXT1/RAB32/ROPN1L/CD63/C1QA/AURKA/ACVRL1/SNX10/G6PD/ANG/DDIT3/REC8/SEMA4D/VEGFA/APP/ATP6V0D1/AP3D1/NF1/CDC20/DEFB1/CATSPERZ/ACTN3/ARCN1/BRCA2/PTPRN/BFSP2/MAEA/EPAS1/ATP6AP1/SLC24A4/PTK2B/ATP6V0A1/CTNNB1/BTK/TUBB8/ATP6V1H/FZD5/PTEN/MECP2/ZBTB7A/HIF1A/TAL1/LRRK2/RBPJ/ATP6V1E1/PRKACA/YWHAZ/PLD6/CDH5/DMC1/SLC22A14/TRPC4AP/SNX19/ANKS1A/R…
GO:0010608	post-transcriptional regulation of gene expression	465	-0.260509881496525	-1.25800291589686	0.00945066711655913	0.00945066711655913	0.0750813617024127	DCP2/SH3BGRL/GUF1/MTG1/EIF4EBP2/PAIP1/GCN1/RBM4B/RPUSD4/EIF5/CAPRIN1/PAIP2/TENT4B/GSPT1/IMPACT/ZCCHC17/CARHSP1/DPH7/NUDT21/TENT5C/FXR1/CDK5RAP1/UCN/NCK2/RPS6KA3/IREB2/DUS3L/HNRNPU/KLHL25/NGDN/PDE12/DIS3L2/DICER1/TRIM3/TIAL1/MRPL13/CCL5/ELP1/BARHL2/TUT4/CAPRIN2/PABPC1/DDX6/ILF3/ABCE1/ZC3H12D/FASTKD1/KHDRBS1/ZNF385A/RPS27L/BZW2/DND1/TMED2/METTL18/PTCD3/MRPS27/ELP6/ZAR1L/EIF4EBP1/JMJD4/LIMD1/PUS7/TE…
GO:0071659	negative regulation of IP-10 production	3	0.919648916436683	1.51874248432469	0.00947793595804343	0.00947793595804343	0.0752009566369225	OAS3/OAS1/LILRB4
GO:0010887	negative regulation of cholesterol storage	8	0.773540810360773	1.74979903276001	0.00949139113432429	0.00949139113432429	0.0752009566369225	PPARG/ABCA1/CES1/ABCG1/NR1H2
GO:0002705	positive regulation of leukocyte mediated immunity	116	0.376247054859238	1.49210424747348	0.00949233483440106	0.00949233483440106	0.0752009566369225	RSAD2/CD177/HLA-B/NECTIN2/FCGR1A/IL18R1/ARG1/SPI1/NOD2/ITGAM/IL18RAP/TAP2/MICB/IL1B/TGFB1/ITGB2/LAG3/MR1/CD55/HLA-A/IL1R1/HLA-C/VAV1/TNFSF13/TICAM1/HLA-F/DENND1B/HLA-G/SASH3/BTK/STAP1/LAMP1/NLRP3/FBXO38/MAD2L2/FZD5
GO:0030488	tRNA methylation	41	-0.480657148088175	-1.58933772737579	0.00954502520954864	0.00954502520954864	0.0755477792643326	TRMT10B/WDR6/BCDIN3D/TRMT2B/TRMT61B/METTL2A/TRMT10A/NSUN2/MTO1/TRMT112/TRMT12/TRMT44/DALRD3/TYW3/NSUN6/TRMO/FTSJ1/GTPBP3/THUMPD2/METTL2B/ALKBH8/TARBP1/LCMT2/TRMT13/METTL8/TRMT10C
GO:0061615	glycolytic process through fructose-6-phosphate	19	0.6114520834034	1.69877794502855	0.00964635262223163	0.00964635262223163	0.0762074632528879	HK3/PKM/GALK1/ENO1
GO:1903976	negative regulation of glial cell migration	5	0.819969419399033	1.58404845975343	0.00964635262223163	0.00964635262223163	0.0762074632528879	ATP1B2/NF1/RRAS/STAP1
GO:0007100	mitotic centrosome separation	13	0.694958611916762	1.74300547371143	0.00969882005876054	0.00969882005876054	0.0765363896554324	CHEK1/AURKA/KIF11/NEK2/NDEL1/UBXN2B/NUP62/RANBP1/NSFL1C
GO:0021533	cell differentiation in hindbrain	15	-0.626037006401325	-1.6676618149651	0.00970604593761459	0.00970604593761459	0.0765363896554324	AGTPBP1/TTC21B/HERC1/ATP7A/TTLL1/SLC25A46/GATA2/RORA/NOG
GO:0002688	regulation of leukocyte chemotaxis	94	0.399934981031083	1.516641191078	0.00972429038486574	0.00972429038486574	0.0766089908719662	TNFAIP6/CCR1/FPR2/CCL2/SPI1/C3AR1/NOD2/CXCL10/MDK/LGALS9/BST1/LYN/C5AR1/CALR/PADI2/VEGFA/VEGFC/RIN3/CXCR2/RAC2/NCKAP1L/ADAM17/RIPOR2/DUSP1/IL6R/NEDD9/TNFSF14/JAM3/GAS6/PTK2B
GO:0060575	intestinal epithelial cell differentiation	15	0.657020405781154	1.70157274559644	0.00976085941947756	0.00976085941947756	0.0768256862679498	TYMS/C1GALT1/KLF5/FZD5/IL6ST/HIF1A/SRC
GO:0034599	cellular response to oxidative stress	233	0.321907840881713	1.38849465758311	0.00980477180472189	0.00980477180472189	0.0770997239951425	MPO/MMP9/PYCR1/PML/VNN1/CYP1B1/GCH1/ARG1/CDK1/TRPM2/HSPA1B/CAMKK2/MGST1/IL18RAP/PRKCD/HSPA1A/NOL3/NCF1/ALOX5/ANKRD2/SOD2/NCOA7/G6PD/MAPK13/KDM6B/IL10/PXN/ZC3H12A/TREX1/TNFAIP3/PNPT1/FOS/TXN/TPM1/DHFR/MELK/TLR4/RELA/GSR/HGF/EPAS1/PCNA/ABCD1/HSPB1/RIPK3/STK24/CTNNB1/BTK/EZH2/SESN2/KEAP1/MSRA/JAK2/SLC4A11/TLR6/HIF1A/SRC/MAPK3/LRRK2/PAWR/PPIF/NOX1/NET1/HMOX1/ALDH3B1/MAP3K5/RIPK1/JUN/AIFM1/VKORC1L1
GO:0046128	purine ribonucleoside metabolic process	18	-0.591163761110457	-1.62626344164322	0.0098165512044565	0.0098165512044565	0.0771208105453277	ADK/ENPP4/ADAL/NT5E/APRT/NT5C1A/PTGDR
GO:0003158	endothelium development	86	0.40410187719872	1.51990250956098	0.00984569888271781	0.00984569888271781	0.0772781804118192	CEACAM1/CLIC4/ICAM1/HPSE/CXCL10/IL1B/MYD88/MSN/ACVRL1/KDM6B/VEGFA/BMP6/PDE2A/PRKD2/RAPGEF3/TNFRSF1A/TJP2/ITGAX/ROCK2/NOTCH1/CTNNB1/ADD1/GJA4/EZR/RBPJ/SCUBE1/RAP2C/VCL/VEZF1/MYADM/CDH5/FOXJ2/FOXP1/F11R/AFDN/RHOA
GO:0036151	phosphatidylcholine acyl-chain remodeling	14	0.684586864793984	1.74180231338618	0.00989846364597938	0.00989846364597938	0.0775751989276216	MBOAT7/LPCAT2/MBOAT2/NR1H2/PLB1/PLA2G4C
GO:0061045	negative regulation of wound healing	43	0.497288406126276	1.6350415667314	0.00991987482911761	0.00991987482911761	0.0775751989276216	SERPING1/CEACAM1/ALOX12/PLAUR/PDGFA/PRKCD/PLAU/ALOX5/TFPI/F12/CLASP1/MMRN1/USF1/ANXA2
GO:0007040	lysosome organization	85	0.412936983804917	1.54687885663266	0.00992014651132059	0.00992014651132059	0.0775751989276216	GRN/RAB20/ABCA1/ARSB/CHMP5/TREX1/TMEM165/LAPTM4B/ATP6AP1/TCIRG1/CHMP2A/ATP6V0A1/RAB7A/ZFYVE26/CHMP4B/ATP6V1H/PPT1/TFEB/TMEM199/SCARB2/SPG11/CORO1A/HEXB/LRRK2/ACP2/LAMTOR1/HOOK2/VPS33A/PIKFYVE/CHMP2B/RNASEK/CHMP1A/TPP1
GO:0080171	lytic vacuole organization	85	0.412936983804917	1.54687885663266	0.00992014651132059	0.00992014651132059	0.0775751989276216	GRN/RAB20/ABCA1/ARSB/CHMP5/TREX1/TMEM165/LAPTM4B/ATP6AP1/TCIRG1/CHMP2A/ATP6V0A1/RAB7A/ZFYVE26/CHMP4B/ATP6V1H/PPT1/TFEB/TMEM199/SCARB2/SPG11/CORO1A/HEXB/LRRK2/ACP2/LAMTOR1/HOOK2/VPS33A/PIKFYVE/CHMP2B/RNASEK/CHMP1A/TPP1
GO:0045348	positive regulation of MHC class II biosynthetic process	11	0.710475496370949	1.70970822252056	0.00993006887582668	0.00993006887582668	0.0775812220781298	AZU1/IL10/CIITA/TLR4/TMEM106A/JAK2/XBP1/RFXANK
GO:0014909	smooth muscle cell migration	50	0.474721258752201	1.60378994692807	0.0100371800856032	0.0100371800856032	0.0783458478524404	ITGB3/CYP1B1/IGF1/GRB10/S100A11/MDK/PDGFA/PLAU/DDIT3/TRIB1/P2RY6/DOCK4/NF1/TPM1/TLR4/CORO1B
GO:0033674	positive regulation of kinase activity	309	0.301722146085495	1.35406274904741	0.0100538734340478	0.0100538734340478	0.0784039536768385	LTF/CLU/FCGR1A/ELANE/ACSL1/TPX2/ITGB3/MAP2K6/LILRA5/AZU1/EGF/S100A12/TNFSF15/SOCS1/KIF14/NOD2/IGF1/CAMKK2/CLSPN/PDGFA/TGFA/PRKCD/IL1B/CDKN1A/LYN/NCF1/MAP2K3/FGR/TGFB1/ANG/ADAM8/VEGFA/VEGFC/CD300A/CAB39/RALB/ATP2B4/TXN/STRADA/MARK2/LCP2/ADAM17/TLR4/CCND3/PSEN1/NBN/IL6R/SPDYC/NEDD9/PFKFB2/TLR9/RASSF2/GAS6/PSMD10/PTK2B/MAP3K11/TAOK3/RIPK3/EZH2/SESN2/DVL3/FZD5/JAK2/CDK5/PRKAG2/TLR6/EGR1/HSP90AB1/AGER…
GO:0045066	regulatory T cell differentiation	32	0.537930767568929	1.66328436136253	0.0101095623773105	0.0101095623773105	0.0787657757589795	CR1/FANCA/SOCS1/BCL6/IRF1/MDK/LGALS9/FUT7/IL2RG/BTN2A2/LAG3/LILRB4/LILRB2/VSIR/HLA-G
GO:0051303	establishment of chromosome localization	71	0.424246104656689	1.53109573108315	0.0101957711531251	0.0101957711531251	0.0793645015669771	BIRC5/CDCA5/CDT1/CCNB1/KIFC1/SPAG5/KIF2C/CENPF/KIF14/NDC80/CHMP5/CDCA8/KPNB1/CHMP2A/AURKB/CHMP4B/NUDC/NDEL1/NUP62/MAPRE1/MAP1S/CENPE/CHMP2B/MAJIN/DCTN2/CHMP1A
GO:0043317	regulation of cytotoxic T cell degranulation	3	0.918065420983577	1.51612744093651	0.0102484835191091	0.0102484835191091	0.0796073096160657	CEACAM1/FCGR2B/NCKAP1L
GO:0043318	negative regulation of cytotoxic T cell degranulation	3	0.918065420983577	1.51612744093651	0.0102484835191091	0.0102484835191091	0.0796073096160657	CEACAM1/FCGR2B/NCKAP1L
GO:0042492	gamma-delta T cell differentiation	11	-0.680832799909735	-1.66958952339842	0.0102597482820232	0.0102597482820232	0.0796073096160657	CCR9/GPR18/LEF1/TCF7/KLRC1
GO:1903959	regulation of monoatomic anion transmembrane transport	8	-0.734138082508702	-1.63632884957894	0.0102645287395805	0.0102645287395805	0.0796073096160657	ABCB1/GOPC/PRNP/ANO9/PTAFR
GO:0034389	lipid droplet organization	27	0.556253150597384	1.64817512828716	0.010296009224433	0.010296009224433	0.0797280491392447	RNF213/PLIN3/SQLE/PLIN2/BSCL2/CDS2/RAB3GAP1/PLA2G4C/ZFYVE1/TBC1D20/PISD/PPID/RAB18/FITM1/KAT5/PLIN5
GO:0010927	cellular component assembly involved in morphogenesis	76	0.424658073261884	1.55417701461672	0.0102989076266111	0.0102989076266111	0.0797280491392447	NECTIN2/MYL9/TNNT3/TNNT1/ACRBP/TLR2/KNL1/CFLAR/AGFG1/TMOD3/PRKAR1A/EPB41L3/FIG4/CLASP1/TPM1/SLC9A8/TBPL1/ABCA2/TBC1D20/ITGB4/MFSD14A/CAPN3/CSRP2/KRT8/PDGFRB/PAFAH1B1/PIKFYVE/WDR1/CSRP1/MYOM2/PLEC
GO:0019370	leukotriene biosynthetic process	16	0.654809623357762	1.72405090648479	0.0103296241504857	0.0103296241504857	0.0798928767612962	PRG3/ALOX5AP/ALOX5/GGTLC1/GGT1/GGTLC3/GGTLC2
GO:0045648	positive regulation of erythrocyte differentiation	30	0.525944333550968	1.60110635744798	0.0103596958794295	0.0103596958794295	0.0799795138692797	ISG15/MAPK14/STAT1/HSPA1B/STAT3/HSPA1A/HMGB2/INHBA/NCKAP1L/ACVR1B/HIF1A/INPP5D/TAL1
GO:0010656	negative regulation of muscle cell apoptotic process	30	0.525923579934738	1.60104317823914	0.0103596958794295	0.0103596958794295	0.0799795138692797	ALOX12/IGF1/MDK/SLC7A5/CFLAR/ZC3H12A/PTK2B/JAK2/PPP1R10/AMBRA1/HMOX1
GO:0061620	glycolytic process through glucose-6-phosphate	18	0.615116484497991	1.67299189335297	0.0104210895573257	0.0104210895573257	0.0803802827500058	HK3/PKM/GALK1/ENO1
GO:0070486	leukocyte aggregation	9	0.740668309118559	1.71676848166679	0.0104894624248921	0.0104894624248921	0.0808341061317281	S100A9/S100A8/IL1B/MSN/SEMA4D/RAC2
GO:0071681	cellular response to indole-3-methanol	4	0.878653515518958	1.59520016147519	0.0107756827607569	0.0107756827607569	0.0827389142566505	JUP/CTNNA1/BRCA1/CTNNB1
GO:0006235	dTTP biosynthetic process	4	0.878572955705169	1.59505390470197	0.0107756827607569	0.0107756827607569	0.0827389142566505	CMPK2/TYMS
GO:0009212	pyrimidine deoxyribonucleoside triphosphate biosynthetic process	4	0.878572955705169	1.59505390470197	0.0107756827607569	0.0107756827607569	0.0827389142566505	CMPK2/TYMS
GO:0046075	dTTP metabolic process	4	0.878572955705169	1.59505390470197	0.0107756827607569	0.0107756827607569	0.0827389142566505	CMPK2/TYMS
GO:0051383	kinetochore organization	21	0.59501156698276	1.68823865396633	0.0107978549475074	0.0107978549475074	0.0828341280231265	CDT1/CENPF/CENPA/NDC80/CENPW/DLGAP5
GO:0033044	regulation of chromosome organization	229	0.318866564909432	1.37462163087762	0.0108115826374799	0.0108115826374799	0.0828644474917921	BIRC5/CDCA5/CDK5RAP2/CDT1/BUB1/PML/CCNB1/UBE2C/SPC25/ZWINT/TRIP13/CENPF/SPC24/MCM2/NDC80/RMI2/PIF1/DLGAP5/SMARCD3/MAP3K20/ESPL1/CDCA8/CDC20/FEN1/NEK6/BUB1B/PLK1/NBN/DUSP1/MAD2L1BP/SLX4/ARID1A/SMG5/NEK2/CTNNB1/AURKB/MAD2L2/PPP1R10/GNL3L/SRC/MAPK3/TAL1/SMARCD2/NCAPD2/INO80C/CDK2
GO:0099536	synaptic signaling	472	0.278375372167351	1.28584484070381	0.0108325618970088	0.0108325618970088	0.0828851315871246	OTOF/CD38/RETN/AGRN/NTNG2/DYSF/CACNA1E/CACNA1A/NTSR1/SLC1A3/DISC1/FER1L4/RPH3A/DBN1/CCL2/KIF1B/MCTP2/EPHB1/STAC3/NAPA/JPH4/GNA15/EXT1/NRGN/FLOT1/GUCY1B1/CHRM4/IL1B/STX11/STXBP2/SYN2/LIN7A/YWHAH/MCTP1/ADORA2A/P2RX1/MYOF/IQSEC2/DNAJC5/FABP5/ADORA2B/PTPRN2/SLC6A4/MAP1A/HRH2/CDKL5/CNP/HOMER3/APP/NF1/PXK/CDC20/SLC8A3/HIP1/NCSTN/TSHZ3/LRRC4/ABR/ARF1/STX3/PSEN1/ZDHHC12/RELA/SQSTM1/LILRB2/DTNBP1/CTBP2/GA…
GO:0006751	glutathione catabolic process	8	0.766742919843758	1.73442176747269	0.0108366015990848	0.0108366015990848	0.0828851315871246	CHAC1/GGTLC1/GGT1/CHAC2/GGTLC3/GGTLC2
GO:0046822	regulation of nucleocytoplasmic transport	94	0.397763752818967	1.50840741734499	0.0108436148495735	0.0108436148495735	0.0828851315871246	IFI27/JUP/MAPK14/MX2/CDK1/SP100/PRKCD/IL1B/TGFB1/SFN/ZC3H12A/NF1/RAPGEF3/TXN/PSEN1/FRAT2/GAS6/IWS1/FRAT1/YWHAE/JAK2/CDK5/HCLS1/NRDE2/PRKACA/SETD2/AKAP8L
GO:0016525	negative regulation of angiogenesis	69	0.428327124736744	1.54779450240813	0.01090875090113	0.01090875090113	0.0833078909500236	PML/PPARG/STAT1/GADD45A/PRL/STAB1/CXCL10/SEMA4A/ALOX5/NF1/ATP2B4/PIK3CB/PF4/ROCK2/HLA-G/CTNNB1/EPN1/HHEX/SPARC/MECP2
GO:0043367	CD4-positive, alpha-beta T cell differentiation	75	0.421876403350284	1.53944652742071	0.0109881963809011	0.0109881963809011	0.083839069075178	RSAD2/IL18R1/IL27/BCL3/SOCS1/BCL6/HLX/BATF/STAT3/LGALS9/SEMA4A/IL4R/JAK3/RELB/FUT7/IL2RG/ZC3H12A/JUNB/ZBTB7B/IRF4/ENTPD7/NCKAP1L/IL6R/SASH3/NLRP3/NFKBIZ/RUNX1
GO:0071609	chemokine (C-C motif) ligand 5 production	10	0.727260071165817	1.71270065816713	0.0110479105357655	0.0110479105357655	0.084067677921685	OAS3/IL10/ARG2
GO:0071649	regulation of chemokine (C-C motif) ligand 5 production	10	0.727260071165817	1.71270065816713	0.0110479105357655	0.0110479105357655	0.084067677921685	OAS3/IL10/ARG2
GO:0140042	lipid droplet formation	10	0.727191697469749	1.71253963781292	0.0110479105357655	0.0110479105357655	0.084067677921685	RNF213/SQLE/BSCL2/CDS2/PLA2G4C/ZFYVE1/PISD/FITM1
GO:0051754	meiotic sister chromatid cohesion, centromeric	4	0.877267647457172	1.59268411058949	0.0110813708343824	0.0110813708343824	0.0842466644600249	BUB1/BUB1B
GO:0006563	L-serine metabolic process	12	0.699125280522002	1.72625037292855	0.0111270672089572	0.0111270672089572	0.0845182722446067	PHGDH/CBS/PSAT1/SERINC3/PSPH
GO:0014823	response to activity	49	0.474732242688439	1.59548335750589	0.0111506604259169	0.0111506604259169	0.0846216542523757	SCO2/SMTNL1/ITGB3/CDK1/SLC7A5/SOD2/IL10/BMP6/CAB39/CYBA/FOS/BGLAP/UQCRC1/HIF1A/CAPN3/GCG/CBL
GO:0042816	vitamin B6 metabolic process	5	0.813817073115507	1.57216312058867	0.0111654340143568	0.0111654340143568	0.0846579795853639	ALPL/PSAT1
GO:2000104	negative regulation of DNA-templated DNA replication	15	0.653487152479057	1.6924222116568	0.0111892484104234	0.0111892484104234	0.0847627274814355	CDT1/BCL6/GMNN/FBH1/BRCA2/TIMELESS/TIPIN
GO:0002244	hematopoietic progenitor cell differentiation	103	0.386728322288191	1.4940006889075	0.0112845735719256	0.0112845735719256	0.0853356037014274	EIF2AK2/HERC6/OSM/SPI1/ESCO2/FSTL3/BATF/ADAR/EXT1/LYN/TGFB1/TMEM91/TREX1/INHBA/N4BP2L2/RBM47/FLCN/SLC8A3/ZFP36/ARL11/PLEK/PTPN6/TNFRSF13B/PSEN1/JAM3
GO:0009157	deoxyribonucleoside monophosphate biosynthetic process	8	0.765839413411503	1.7323779778496	0.0112850057322532	0.0112850057322532	0.0853356037014274	TYMS/TK1
GO:0001794	type IIa hypersensitivity	5	0.813640732883796	1.57182245974715	0.0113173423537708	0.0113173423537708	0.0854277152129314	FCGR1A/FCGR2B/FCGR3A
GO:0002445	type II hypersensitivity	5	0.813640732883796	1.57182245974715	0.0113173423537708	0.0113173423537708	0.0854277152129314	FCGR1A/FCGR2B/FCGR3A
GO:0009135	purine nucleoside diphosphate metabolic process	88	0.406176626947696	1.52922617736195	0.0113702249842363	0.0113702249842363	0.0856743127935015	HK3/IGF1/STAT3/PKM/GALK1/ENO1/TREX1/APP/FLCN/GAPDH/ACTN3/LDHA/EP300/PSEN1/TJP2/PGM1/PFKFB2/HDAC4/OGDH/PGAM1/NUDT18/NCOR1/PRKAG2/ZBTB7A/HK1/AK4/HIF1A/CBFA2T3/DHTKD1/CARD11
GO:0009179	purine ribonucleoside diphosphate metabolic process	88	0.406176626947696	1.52922617736195	0.0113702249842363	0.0113702249842363	0.0856743127935015	HK3/IGF1/STAT3/PKM/GALK1/ENO1/TREX1/APP/FLCN/GAPDH/ACTN3/LDHA/EP300/PSEN1/TJP2/PGM1/PFKFB2/HDAC4/OGDH/PGAM1/NUDT18/NCOR1/PRKAG2/ZBTB7A/HK1/AK4/HIF1A/CBFA2T3/DHTKD1/CARD11
GO:0032607	interferon-alpha production	26	0.565362801201118	1.68659576672554	0.0114226277533782	0.0114226277533782	0.085916425814183	IRF7/IFIH1/STAT1/NMI/IL10/LILRA4/TLR4/TLR9
GO:0032647	regulation of interferon-alpha production	26	0.565362801201118	1.68659576672554	0.0114226277533782	0.0114226277533782	0.085916425814183	IRF7/IFIH1/STAT1/NMI/IL10/LILRA4/TLR4/TLR9
GO:1902166	negative regulation of intrinsic apoptotic signaling pathway in response to DNA damage by p53 class mediator	13	-0.657111830559511	-1.6817927212233	0.0114463089559646	0.0114463089559646	0.0859420316277873	SIRT1/CD44/ZNF385A/CD74/TAF9/TAF9B/TRIAP1/BCL2
GO:0045670	regulation of osteoclast differentiation	52	0.472581202449071	1.62097760190789	0.0114463089559646	0.0114463089559646	0.0859420316277873	LTF/TNFAIP6/CCR1/LILRB3/FSTL3/MITF/NF1/MAFB/LILRB4/FOS/CEBPB/TLR4/LILRB1/NEDD9/RASSF2/CTNNB1/BGLAP/GPR137
GO:0099024	plasma membrane invagination	47	0.488214475320394	1.64119775670854	0.0115129832657874	0.0115129832657874	0.0863661427474487	FCGR1A/ABCA1/ITGAM/GSN/FCGR2B/ITGB2/MARCO/CD300A/NCKAP1L/ARF1/STAP1/ABCA7/AURKB/MYH9/RAC1/ELMO1/RAB31/SNX18/CLCN3/THBS1/TIMD4/RHOA/BIN2/MSR1/PLCG2
GO:0072708	response to sorbitol	7	0.799122745313279	1.72174681509774	0.0115607276552567	0.0115607276552567	0.0866025647154242	CDT1/MAP2K6/MAP2K3/MAPK13
GO:0042542	response to hydrogen peroxide	103	0.386024324692022	1.49128102025887	0.0115649320867959	0.0115649320867959	0.0866025647154242	HP/PYCR1/STAT1/CYP1B1/ARG1/CDK1/TRPM2/SDC1/IL18RAP/PRKCD/SOD2/MAPK13/KDM6B/IL10/BAK1/TNFAIP3/TXN/RELA/HGF/PCNA/PTK2B/RIPK3/STK24/EZH2/SRC/LRRK2/PAWR/PPIF/CRK/NET1/HMOX1/MAP3K5/PDGFRB/RIPK1/AIFM1
GO:0002478	antigen processing and presentation of exogenous peptide antigen	37	-0.482635032459529	-1.5652454815438	0.0116260774039582	0.0116260774039582	0.0868619538066641	HLA-DRB4/HLA-DRB1/HLA-DMA/HLA-DRB5/HLA-DQA2/HLA-DOA/CTSF/HLA-DQB2/HLA-DPA1/HLA-DPB1/HLA-DQA1/HLA-DMB/HLA-DQB1/HLA-DRA
GO:0002923	regulation of humoral immune response mediated by circulating immunoglobulin	14	0.680289838566956	1.7308693396354	0.0116405588660315	0.0116405588660315	0.0868619538066641	CR1/CR1L/NOD2/C4BPA/FCGR2B/PTPN6
GO:0097396	response to interleukin-17	14	0.68005787793355	1.73027915950099	0.0116405588660315	0.0116405588660315	0.0868619538066641	SOCS3/STAT3/CXCL10/IL17RA/IL1B/TRAF3IP2/NOTCH1/NFKBIZ/NFKB1
GO:0097398	cellular response to interleukin-17	14	0.68005787793355	1.73027915950099	0.0116405588660315	0.0116405588660315	0.0868619538066641	SOCS3/STAT3/CXCL10/IL17RA/IL1B/TRAF3IP2/NOTCH1/NFKBIZ/NFKB1
GO:0098743	cell aggregation	10	0.724874293243031	1.70708214069229	0.0116747321123109	0.0116747321123109	0.0870403348613059	LTF/MAPK14
GO:0048026	positive regulation of mRNA splicing, via spliceosome	25	-0.544775711596701	-1.62938898644829	0.0117341271695576	0.0117341271695576	0.0874062770293655	DAZAP1/NUP98/WDR77/HSPA8/NCBP1/TRA2B/RBMXL1/PRDX6/RBMY1B/CIRBP/CLNS1A/HMX2/RBM3
GO:0014816	skeletal muscle satellite cell differentiation	5	0.810336258547283	1.56543874913647	0.0117730675509655	0.0117730675509655	0.0876193456752691	EPHB1/KLF5/MYLK2
GO:0070201	regulation of establishment of protein localization	417	0.288817099496026	1.3235865019843	0.0118925043406518	0.0118925043406518	0.0884171181778593	IFI27/RSAD2/JUP/CD38/MAPK14/CTSD/PPARG/FFAR2/CDK1/GPR27/TRPM2/IGF1/ITGAM/ABLIM3/SP100/TLR2/RHBDF2/PRKCD/IL1B/HCAR2/SNX12/EDEM2/ALOX5/PIM3/TGFB1/ADORA2A/ITGB2/ANG/SFN/ZC3H12A/ADAM8/BMP6/VEGFC/ATP2C1/NF1/OS9/RAC2/WLS/CYP51A1/RAPGEF3/SH3GLB1/PRKAR1A/TXN/ABCG1/MYOM1/ACSL4/TCF7L2/TLR4/PSEN1/STOM/GNAZ/MIDN/FRAT2/LCP1/PFKFB2/NR1H2/WWP2/UBE2J1/RBP4/GAS6/MYO18A/RNF31/APBB3/GPER1/TCIRG1/DNAJC1/INHBB/GRIPAP…
GO:0006998	nuclear envelope organization	56	0.440556140031319	1.51773291939825	0.0119011219730399	0.0119011219730399	0.0884171181778593	LMNB1/TOR1B/CHMP5/PARP11/NEK6/TOR1AIP1/PLK1/SPAG4/LMNA/GPER1/CHMP2A/CHMP4B/DCTN1/TOR1A/UBXN2B/RCC1/NSFL1C/LMNB2/AKAP8L/PRKCB/PAFAH1B1/TMEM43/CHMP2B/CHMP1A/UBXN2A/SIRT2
[truncated: 733 more rows]

## Sheet: COVID-19 vs Healthy T2
ID	Description	setSize	enrichmentScore	NES	pvalue	p.adjust	qvalue	core_enrichment
[truncated: 1,605 more rows]

## Sheet: COVID-19 vs. Healthy T3
ID	Description	setSize	enrichmentScore	NES	pvalue	p.adjust	qvalue	core_enrichment
[truncated: 1,890 more rows]

## Sheet: Severe vs. Moderate T1
ID	Description	setSize	enrichmentScore	NES	pvalue	p.adjust	qvalue	core_enrichment
[truncated: 1,643 more rows]

## Sheet: Severe vs. Moderate T2
ID	Description	setSize	enrichmentScore	NES	pvalue	p.adjust	qvalue	core_enrichment
[truncated: 1,596 more rows]

## Sheet: Severe vs. Moderate T3
ID	Description	setSize	enrichmentScore	NES	pvalue	p.adjust	qvalue	core_enrichment
[truncated: 1,155 more rows]

## Sheet: Severe vs Healthy T1
ID	Description	setSize	enrichmentScore	NES	pvalue	p.adjust	qvalue	core_enrichment
[truncated: 1,910 more rows]

## Sheet: Severe vs. Healthy T2
ID	Description	setSize	enrichmentScore	NES	pvalue	p.adjust	qvalue	core_enrichment
[truncated: 1,645 more rows]

[truncated: 4 more sheets: Severe vs. Healthy T3, Moderate vs. Healthy T1, Moderate vs. Healthy T2, Moderate vs. Healthy T3]
