# Supplementary material for: Longitudinal whole blood transcriptomic analysis characterizes neutrophil activation and interferon signaling in moderate and severe COVID-19
Source: Sci Rep. 2023 Jun 26;13:10368. doi: 10.1038/s41598-023-37606-y (PMC10293211; doi:10.1038/s41598-023-37606-y)
Supplement: Supplementary file 4 — Supplementary Information 4. [file 41598_2023_37606_MOESM4_ESM.xlsx]

## Sheet: C1
term_id	term_name	p_value	term_size
GO:0002181	cytoplasmic translation	8.58788690287328E-16	160
GO:0006412	translation	2.10181575122716E-10	745
GO:0043043	peptide biosynthetic process	4.66598219877395E-10	774
GO:0006518	peptide metabolic process	1.23501839172102E-09	898
GO:0043604	amide biosynthetic process	1.39581611691298E-08	913
GO:0043603	amide metabolic process	7.86261365544475E-08	1196
GO:1901566	organonitrogen compound biosynthetic process	1.19334346527838E-07	1789
GO:0019538	protein metabolic process	3.83673343928261E-06	5449
GO:1901564	organonitrogen compound metabolic process	1.51270607014602E-05	6441
GO:0019646	aerobic electron transport chain	1.73313004400715E-05	92
GO:0042773	ATP synthesis coupled electron transport	3.3680367235905E-05	100
GO:0042775	mitochondrial ATP synthesis coupled electron transport	3.3680367235905E-05	100
GO:0022904	respiratory electron transport chain	0.000161205535210733	122
GO:0009059	macromolecule biosynthetic process	0.000324605508217513	4824
GO:0006119	oxidative phosphorylation	0.000682634338346478	147
GO:0044249	cellular biosynthetic process	0.000735318996188525	5521
GO:0044271	cellular nitrogen compound biosynthetic process	0.00139640308973295	4878
GO:1901576	organic substance biosynthetic process	0.00199527099626396	5894
GO:0022900	electron transport chain	0.00268663293445479	176
GO:0009058	biosynthetic process	0.00297822626193978	5969
GO:0009060	aerobic respiration	0.00602059210621042	196
GO:2001244	positive regulation of intrinsic apoptotic signaling pathway	0.0167561851770953	60
GO:0097193	intrinsic apoptotic signaling pathway	0.0175419232655022	301
GO:1901798	positive regulation of signal transduction by p53 class mediator	0.0291135411131644	32
GO:0045333	cellular respiration	0.0301573893273946	244
GO:0070488	neutrophil aggregation	0.0494412827371434	2

## Sheet: C2
term_id	term_name	p_value	term_size
GO:0042119	neutrophil activation	0.0460916925651453	42

## Sheet: C3 w. subclusters
term_id	term_name	p_value	term_size
GO:0006952	defense response	1.37985983656829E-07	1823
GO:0006955	immune response	4.87764247227276E-07	1946
GO:0034097	response to cytokine	6.4277706712047E-07	919
GO:0031347	regulation of defense response	2.78963036450232E-06	726
GO:0032101	regulation of response to external stimulus	3.70209682915306E-06	1037
GO:0009605	response to external stimulus	5.15407321836381E-06	2900
GO:0002376	immune system process	4.36474654089393E-05	2710
GO:0080134	regulation of response to stress	5.49604958968411E-05	1438
GO:0048584	positive regulation of response to stimulus	6.0290596165589E-05	2283
GO:0051607	defense response to virus	9.63448960634486E-05	305
GO:0140546	defense response to symbiont	9.90811115908477E-05	306
GO:0007166	cell surface receptor signaling pathway	0.000147219441683831	2890
GO:0048583	regulation of response to stimulus	0.000186620082149153	4013
GO:0006950	response to stress	0.000190665275091288	4017
GO:0071310	cellular response to organic substance	0.00025211216181473	2019
GO:0050778	positive regulation of immune response	0.000286721475893565	730
GO:0050776	regulation of immune response	0.000411951005203274	912
GO:0010033	response to organic substance	0.000441028915481384	2809
GO:0009615	response to virus	0.00101575051520703	403
GO:0071345	cellular response to cytokine stimulus	0.00107418489682805	826
GO:0031349	positive regulation of defense response	0.00164357317195663	427
GO:0032103	positive regulation of response to external stimulus	0.00188625751859347	566
GO:0002684	positive regulation of immune system process	0.00246270808358897	1068
GO:0002682	regulation of immune system process	0.00386660000348343	1504
GO:0019221	cytokine-mediated signaling pathway	0.00445957215256639	482
GO:0060759	regulation of response to cytokine stimulus	0.00543140378645958	163
GO:0070887	cellular response to chemical stimulus	0.00562838132133451	2722
GO:0006954	inflammatory response	0.00605009845791979	803
GO:0009966	regulation of signal transduction	0.00626968311152158	3003
GO:0050727	regulation of inflammatory response	0.00635591106500973	374
GO:0045087	innate immune response	0.00757283122709511	996
GO:0023052	signaling	0.00812612543914244	6493
GO:0002822	regulation of adaptive immune response based on somatic recombination of immune receptors built from immunoglobulin superfamily domains	0.00845902934319042	176
GO:0007154	cell communication	0.0121193679542183	6604
GO:0023051	regulation of signaling	0.0126310960809617	3413
GO:0098542	defense response to other organism	0.0130858481779331	1243
GO:0010646	regulation of cell communication	0.0132614591919241	3423
GO:0002819	regulation of adaptive immune response	0.0139380888179564	192
GO:0007165	signal transduction	0.0197716205935201	6034
GO:0001817	regulation of cytokine production	0.0201191866128056	739
GO:0001816	cytokine production	0.0215839928603826	745
GO:0042221	response to chemical	0.0226924242925836	4124
GO:0002831	regulation of response to biotic stimulus	0.0274260971877299	457
GO:0051239	regulation of multicellular organismal process	0.0279400792415169	3021
GO:0051707	response to other organism	0.0359757214816592	1581
GO:0060760	positive regulation of response to cytokine stimulus	0.0367232975985054	65
GO:0043207	response to external biotic stimulus	0.0367505640476434	1584
GO:0009607	response to biotic stimulus	0.0475993037026879	1621
	Subclustering
term_id	term_name	p_value	term_size	subcluster
GO:2000659	regulation of interleukin-1-mediated signaling pathway	0.00688608389458959	8	2
GO:0002822	regulation of adaptive immune response based on somatic recombination of immune receptors built from immunoglobulin superfamily domains	0.00304503657215903	176	3
GO:0002819	regulation of adaptive immune response	0.00466787313673043	192	3
GO:0050727	regulation of inflammatory response	0.00682257610838168	374	3
GO:0031347	regulation of defense response	0.026653982449311	726	3
GO:0032101	regulation of response to external stimulus	0.0291121634483563	1037	3
GO:0050729	positive regulation of inflammatory response	0.0439298520696265	147	3
GO:0051607	defense response to virus	7.87857783769998E-10	305	4
GO:0140546	defense response to symbiont	8.11452002952125E-10	306	4
GO:0009615	response to virus	9.62590808176282E-09	403	4
GO:0006952	defense response	1.00264295678094E-06	1823	4
GO:0006955	immune response	2.13657614153946E-06	1946	4
GO:0098542	defense response to other organism	9.45434045587584E-06	1243	4
GO:0034097	response to cytokine	1.40942055423014E-05	919	4
GO:0045087	innate immune response	2.83793436482146E-05	996	4
GO:0051707	response to other organism	9.47666187086079E-05	1581	4
GO:0002376	immune system process	9.53375111086148E-05	2710	4
GO:0043207	response to external biotic stimulus	9.64921741324559E-05	1584	4
GO:0009607	response to biotic stimulus	0.000120190543221952	1621	4
GO:0044419	biological process involved in interspecies interaction between organisms	0.000251112775976644	1752	4
GO:0006950	response to stress	0.000681430757853873	4017	4
GO:0016032	viral process	0.000943092844621905	423	4
GO:0009605	response to external stimulus	0.0026387508492225	2900	4
GO:0019079	viral genome replication	0.00398751078807907	126	4
GO:0019058	viral life cycle	0.00571679112719975	316	4
GO:1903900	regulation of viral life cycle	0.00623902913839012	141	4
GO:0050792	regulation of viral process	0.0110867007097256	163	4
GO:0045088	regulation of innate immune response	0.0116850974636983	366	4
GO:0045071	negative regulation of viral genome replication	0.0163076285956187	55	4
GO:0010033	response to organic substance	0.0200312025330406	2809	4
GO:0031347	regulation of defense response	0.0213167249140132	726	4
GO:0031349	positive regulation of defense response	0.0246256084592434	427	4
GO:0042531	positive regulation of tyrosine phosphorylation of STAT protein	0.0270166078458966	65	4
GO:0060760	positive regulation of response to cytokine stimulus	0.0270166078458966	65	4
GO:0048584	positive regulation of response to stimulus	0.0316420205221664	2283	4
GO:0002831	regulation of response to biotic stimulus	0.0341392207361324	457	4
GO:0071345	cellular response to cytokine stimulus	0.0442773851832795	826	4
GO:0042509	regulation of tyrosine phosphorylation of STAT protein	0.0449747266567261	77	4
GO:0039530	MDA-5 signaling pathway	0.0491603296044316	11	4

## Sheet: C4 w. subclusters
term_id	term_name	p_value	term_size
GO:0006955	immune response	2.57841993658169E-41	1946
GO:0002376	immune system process	5.91309231163641E-34	2710
GO:0098542	defense response to other organism	9.31555066444901E-28	1243
GO:0044419	biological process involved in interspecies interaction between organisms	3.786106205782E-27	1752
GO:0051707	response to other organism	7.7938560099081E-27	1581
GO:0043207	response to external biotic stimulus	8.48035226042212E-27	1584
GO:0045087	innate immune response	1.13165795137179E-26	996
GO:0009607	response to biotic stimulus	2.36825969322393E-26	1621
GO:0006952	defense response	3.2489647556199E-25	1823
GO:0002250	adaptive immune response	1.02425933434444E-22	726
GO:0050896	response to stimulus	1.1442283991812E-18	9081
GO:0009605	response to external stimulus	3.2228977925552E-18	2900
GO:0006910	phagocytosis. recognition	7.30793655989826E-18	104
GO:0002757	immune response-activating signaling pathway	7.52033906591319E-18	471
GO:0002253	activation of immune response	1.53702992017923E-17	545
GO:0050853	B cell receptor signaling pathway	1.77069983379053E-17	137
GO:0006958	complement activation. classical pathway	2.19668632735314E-17	111
GO:0002764	immune response-regulating signaling pathway	3.04928992811291E-17	499
GO:0051607	defense response to virus	8.30803393580794E-17	305
GO:0140546	defense response to symbiont	8.89325992141112E-17	306
GO:0002455	humoral immune response mediated by circulating immunoglobulin	1.40416952208947E-16	124
GO:0050871	positive regulation of B cell activation	2.41012015302095E-16	159
GO:0006911	phagocytosis. engulfment	2.70987622768062E-16	129
GO:0006956	complement activation	5.08919803737277E-16	134
GO:0099024	plasma membrane invagination	8.27397461251369E-16	138
GO:0009617	response to bacterium	8.54000902259068E-16	786
GO:0009615	response to virus	1.4132627782635E-15	403
GO:0050778	positive regulation of immune response	1.64411262938614E-15	730
GO:0010324	membrane invagination	1.86867519544881E-15	145
GO:0050776	regulation of immune response	3.66696650095059E-15	912
GO:0042742	defense response to bacterium	1.18057023029594E-14	388
GO:0016064	immunoglobulin mediated immune response	1.62646992048608E-14	203
GO:0019724	B cell mediated immunity	2.08890740225511E-14	206
GO:0050864	regulation of B cell activation	2.08890740225511E-14	206
GO:0002684	positive regulation of immune system process	2.47475434466077E-14	1068
GO:0002429	immune response-activating cell surface receptor signaling pathway	3.15305255919809E-14	352
GO:0002682	regulation of immune system process	6.41669042789034E-14	1504
GO:0006950	response to stress	1.17551325693597E-13	4017
GO:0002768	immune response-regulating cell surface receptor signaling pathway	1.39355934244047E-13	380
GO:0050851	antigen receptor-mediated signaling pathway	6.74009441240466E-13	253
GO:0006909	phagocytosis	1.42948520366739E-12	315
GO:0006959	humoral immune response	2.21695461527707E-12	323
GO:0051240	positive regulation of multicellular organismal process	2.76705236906373E-12	1704
GO:0008037	cell recognition	5.08397616036798E-12	237
GO:0048525	negative regulation of viral process	6.89686841601832E-12	92
GO:0002449	lymphocyte mediated immunity	1.04053655194628E-11	353
GO:0002460	adaptive immune response based on somatic recombination of immune receptors built from immunoglobulin superfamily domains	1.46214327841706E-11	360
GO:0007166	cell surface receptor signaling pathway	2.02900754889291E-11	2890
GO:0045071	negative regulation of viral genome replication	4.73844600458925E-11	55
GO:0051251	positive regulation of lymphocyte activation	8.5982700579558E-11	399
GO:0034340	response to type I interferon	1.0015710005258E-10	84
GO:0042113	B cell activation	1.73299639442396E-10	354
GO:0002696	positive regulation of leukocyte activation	5.73707364364298E-10	446
GO:0002443	leukocyte mediated immunity	8.04583457106478E-10	455
GO:0050867	positive regulation of cell activation	1.04137041717901E-09	462
GO:0002252	immune effector process	1.15879808236446E-09	693
GO:0071357	cellular response to type I interferon	1.88841844161236E-09	78
GO:0048584	positive regulation of response to stimulus	2.39685500389154E-09	2283
GO:0034097	response to cytokine	3.87167471770168E-09	919
GO:0045069	regulation of viral genome replication	4.58800113562134E-09	85
GO:0050792	regulation of viral process	7.29629985010831E-09	163
GO:0019079	viral genome replication	9.53197076018808E-09	126
GO:1903900	regulation of viral life cycle	3.28257231143413E-08	141
GO:0051249	regulation of lymphocyte activation	3.46317300387974E-08	570
GO:0016032	viral process	3.73943679637991E-08	423
GO:0070106	interleukin-27-mediated signaling pathway	5.01774301687795E-08	7
GO:0060337	type I interferon-mediated signaling pathway	5.79993781436739E-08	76
GO:0002831	regulation of response to biotic stimulus	1.18004062138823E-07	457
GO:0071345	cellular response to cytokine stimulus	2.55994259379022E-07	826
GO:0048583	regulation of response to stimulus	3.23684443121784E-07	4013
GO:0002694	regulation of leukocyte activation	3.87609286872052E-07	661
GO:0140888	interferon-mediated signaling pathway	8.55008487247964E-07	102
GO:0006897	endocytosis	1.07248271729557E-06	798
GO:0019058	viral life cycle	1.27657832454123E-06	316
GO:0045321	leukocyte activation	1.35363449801752E-06	1012
GO:0050865	regulation of cell activation	1.396761194556E-06	716
GO:0019221	cytokine-mediated signaling pathway	2.55309375802572E-06	482
GO:0046649	lymphocyte activation	2.88635536095666E-06	847
GO:0051239	regulation of multicellular organismal process	6.25151380568851E-06	3021
GO:0001775	cell activation	1.47176214377171E-05	1157
GO:0032481	positive regulation of type I interferon production	1.64744531933033E-05	63
GO:0060338	regulation of type I interferon-mediated signaling pathway	3.74397668290135E-05	41
GO:0071310	cellular response to organic substance	4.47304828050625E-05	2019
GO:0061024	membrane organization	4.73197583211918E-05	897
GO:0060700	regulation of ribonuclease activity	7.58513445912747E-05	9
GO:0032101	regulation of response to external stimulus	7.67040479793472E-05	1037
GO:0045088	regulation of innate immune response	7.72950829709605E-05	366
GO:0031347	regulation of defense response	8.98629135448464E-05	726
GO:0051716	cellular response to stimulus	0.000329941888936756	7521
GO:0032606	type I interferon production	0.000483107904330548	102
GO:0032479	regulation of type I interferon production	0.000483107904330548	102
GO:0045089	positive regulation of innate immune response	0.000885779260954674	296
GO:0002218	activation of innate immune response	0.00099463001085017	229
GO:0032728	positive regulation of interferon-beta production	0.00141281904586601	40
GO:0002833	positive regulation of response to biotic stimulus	0.0018038161263987	320
GO:0060339	negative regulation of type I interferon-mediated signaling pathway	0.00226101795481342	19
GO:0002221	pattern recognition receptor signaling pathway	0.00229112529784194	186
GO:0010033	response to organic substance	0.00306654401460257	2809
GO:0007165	signal transduction	0.00364344732982371	6034
GO:0035455	response to interferon-alpha	0.00422702989794619	22
GO:0032069	regulation of nuclease activity	0.00422702989794619	22
GO:0002758	innate immune response-activating signaling pathway	0.00457993735674916	204
GO:0016192	vesicle-mediated transport	0.00588835430973367	1654
GO:0002753	cytosolic pattern recognition receptor signaling pathway	0.00684393685140344	97
GO:0001959	regulation of cytokine-mediated signaling pathway	0.0071649442315705	152
GO:0032648	regulation of interferon-beta production	0.00778779604680838	56
GO:0032608	interferon-beta production	0.00778779604680838	56
GO:0032103	positive regulation of response to external stimulus	0.00794310198159099	566
GO:0140374	antiviral innate immune response	0.00853096802464692	26
GO:0001819	positive regulation of cytokine production	0.0102586186166084	481
GO:0060759	regulation of response to cytokine stimulus	0.0113748365744764	163
GO:0023052	signaling	0.0120174985667461	6493
GO:0070887	cellular response to chemical stimulus	0.0176156943315028	2722
GO:0007154	cell communication	0.0199690370986368	6604
GO:0035456	response to interferon-beta	0.0228420967382157	33
GO:0031349	positive regulation of defense response	0.023411151674946	427
GO:0039530	MDA-5 signaling pathway	0.0247562626592673	11
GO:0001960	negative regulation of cytokine-mediated signaling pathway	0.0309859596403378	74
GO:0045824	negative regulation of innate immune response	0.0309859596403378	74
GO:0060761	negative regulation of response to cytokine stimulus	0.0400868119195603	78
	Subclustering
term_id	term_name	p_value	term_size	subcluster
GO:0051607	defense response to virus	4.27256205921801E-21	305	2
GO:0140546	defense response to symbiont	4.55063719366945E-21	306	2
GO:0009615	response to virus	1.88343030533451E-20	403	2
GO:0044419	biological process involved in interspecies interaction between organisms	1.54483106644952E-17	1752	2
GO:0051707	response to other organism	4.79736871709031E-16	1581	2
GO:0043207	response to external biotic stimulus	5.02986672291984E-16	1584	2
GO:0009607	response to biotic stimulus	8.94747157024108E-16	1621	2
GO:0006952	defense response	9.08061036148188E-16	1823	2
GO:0098542	defense response to other organism	1.33138686436564E-14	1243	2
GO:0045071	negative regulation of viral genome replication	1.74354235661617E-14	55	2
GO:0048525	negative regulation of viral process	4.63550892770909E-14	92	2
GO:0045087	innate immune response	5.00780861139332E-14	996	2
GO:0006955	immune response	8.27519014511882E-14	1946	2
GO:0009605	response to external stimulus	7.5171799566897E-13	2900	2
GO:0034340	response to type I interferon	1.58120493909831E-12	84	2
GO:0019079	viral genome replication	1.67334125107729E-12	126	2
GO:0045069	regulation of viral genome replication	1.78955572999439E-12	85	2
GO:0016032	viral process	3.30638300258135E-12	423	2
GO:0034097	response to cytokine	4.12720454329411E-12	919	2
GO:1903900	regulation of viral life cycle	5.93468092646956E-12	141	2
GO:0050792	regulation of viral process	2.99980639208823E-11	163	2
GO:0019058	viral life cycle	5.33499073883484E-11	316	2
GO:0071357	cellular response to type I interferon	6.71103350651523E-11	78	2
GO:0071345	cellular response to cytokine stimulus	2.12654373055048E-10	826	2
GO:0002376	immune system process	2.55596412748655E-10	2710	2
GO:0002831	regulation of response to biotic stimulus	2.58144845127407E-10	457	2
GO:0071310	cellular response to organic substance	4.90541008461717E-10	2019	2
GO:0019221	cytokine-mediated signaling pathway	5.32806463533317E-10	482	2
GO:0060337	type I interferon-mediated signaling pathway	4.30554947551558E-09	76	2
GO:0032101	regulation of response to external stimulus	8.22875404696211E-09	1037	2
GO:0006950	response to stress	4.0532096302652E-08	4017	2
GO:0140888	interferon-mediated signaling pathway	4.82386465513739E-08	102	2
GO:0010033	response to organic substance	5.62128150146026E-08	2809	2
GO:0031347	regulation of defense response	1.29005852723017E-07	726	2
GO:0045088	regulation of innate immune response	2.02007923745144E-07	366	2
GO:0070887	cellular response to chemical stimulus	2.48412667323269E-07	2722	2
GO:0050896	response to stimulus	3.06986309166236E-07	9081	2
GO:0060338	regulation of type I interferon-mediated signaling pathway	3.80101334173928E-07	41	2
GO:0070106	interleukin-27-mediated signaling pathway	9.82374641074551E-07	7	2
GO:0002218	activation of innate immune response	1.20982407402807E-06	229	2
GO:0060700	regulation of ribonuclease activity	3.52636905384295E-06	9	2
GO:0032481	positive regulation of type I interferon production	5.56172324675974E-06	63	2
GO:0002221	pattern recognition receptor signaling pathway	5.94588989588039E-06	186	2
GO:0045089	positive regulation of innate immune response	1.14907890536245E-05	296	2
GO:0002758	innate immune response-activating signaling pathway	1.22976239291113E-05	204	2
GO:0032103	positive regulation of response to external stimulus	1.96156218055375E-05	566	2
GO:0002833	positive regulation of response to biotic stimulus	2.2610214086939E-05	320	2
GO:0042221	response to chemical	2.79649677776319E-05	4124	2
GO:0032728	positive regulation of interferon-beta production	3.17302336119581E-05	40	2
GO:0001959	regulation of cytokine-mediated signaling pathway	3.97412706700211E-05	152	2
GO:0007166	cell surface receptor signaling pathway	4.19142155134159E-05	2890	2
GO:0060759	regulation of response to cytokine stimulus	6.43957254947272E-05	163	2
GO:0002753	cytosolic pattern recognition receptor signaling pathway	7.69588661726754E-05	97	2
GO:0032479	regulation of type I interferon production	0.000104104043092019	102	2
GO:0032606	type I interferon production	0.000104104043092019	102	2
GO:0080134	regulation of response to stress	0.000104412688121701	1438	2
GO:0060339	negative regulation of type I interferon-mediated signaling pathway	0.000106925762529551	19	2
GO:0032648	regulation of interferon-beta production	0.000179939323014739	56	2
GO:0032608	interferon-beta production	0.000179939323014739	56	2
GO:0032069	regulation of nuclease activity	0.000200925744143468	22	2
GO:0035455	response to interferon-alpha	0.000200925744143468	22	2
GO:0031349	positive regulation of defense response	0.000267987352359724	427	2
GO:0140374	antiviral innate immune response	0.000408281331570803	26	2
GO:0048519	negative regulation of biological process	0.00047381405826135	5932	2
GO:0048583	regulation of response to stimulus	0.000522960833944717	4013	2
GO:0001819	positive regulation of cytokine production	0.00073162023122796	481	2
GO:0045824	negative regulation of innate immune response	0.000739125190611342	74	2
GO:0001960	negative regulation of cytokine-mediated signaling pathway	0.000739125190611342	74	2
GO:0051240	positive regulation of multicellular organismal process	0.000958795549123936	1704	2
GO:0060761	negative regulation of response to cytokine stimulus	0.000963001546895104	78	2
GO:0002682	regulation of immune system process	0.00134953900563789	1504	2
GO:0002253	activation of immune response	0.00207350592882572	545	2
GO:0050776	regulation of immune response	0.0023998462083683	912	2
GO:0039530	MDA-5 signaling pathway	0.00248952046995536	11	2
GO:0009966	regulation of signal transduction	0.00263406573495982	3003	2
GO:0001817	regulation of cytokine production	0.002888042150262	739	2
GO:0001816	cytokine production	0.0031064123907448	745	2
GO:0062207	regulation of pattern recognition receptor signaling pathway	0.00384997618607101	103	2
GO:0023051	regulation of signaling	0.00398668075142401	3413	2
GO:0010646	regulation of cell communication	0.00417884249779531	3423	2
GO:0030522	intracellular receptor signaling pathway	0.00418656401213521	302	2
GO:0062208	positive regulation of pattern recognition receptor signaling pathway	0.0043299925732161	46	2
GO:0009617	response to bacterium	0.00502520596732865	786	2
GO:0002757	immune response-activating signaling pathway	0.00730882396406555	471	2
GO:0048584	positive regulation of response to stimulus	0.00734604518695179	2283	2
GO:0002832	negative regulation of response to biotic stimulus	0.00817572968148731	120	2
GO:0002684	positive regulation of immune system process	0.0110668454490163	1068	2
GO:0002764	immune response-regulating signaling pathway	0.0111769893929186	499	2
GO:0051716	cellular response to stimulus	0.0222243502828353	7521	2
GO:0050778	positive regulation of immune response	0.022450859008376	730	2
GO:0032722	positive regulation of chemokine production	0.0235028233527871	70	2
GO:0071659	negative regulation of IP-10 production	0.024121719393473	3	2
GO:0023056	positive regulation of signaling	0.042874122604981	1742	2
GO:0010647	positive regulation of cell communication	0.0434022919949971	1744	2
GO:0050688	regulation of defense response to virus	0.0440661308912258	82	2
GO:0006954	inflammatory response	0.0478784575668038	803	2
GO:0048523	negative regulation of cellular process	0.0480750803303267	4753	2
GO:0071658	regulation of IP-10 production	0.0481824981972127	4	2
GO:2000342	negative regulation of chemokine (C-X-C motif) ligand 2 production	0.0481824981972127	4	2
GO:0071612	IP-10 production	0.0481824981972127	4	2
GO:0039529	RIG-I signaling pathway	0.0482776616070612	28	2
GO:0002250	adaptive immune response	2.89262711039903E-13	726	3
GO:0006955	immune response	5.79361313200244E-10	1946	3
GO:0002376	immune system process	4.18173243679397E-08	2710	3
GO:0050896	response to stimulus	0.00998441948788469	9081	3
GO:0006910	phagocytosis. recognition	8.71424756122791E-27	104	4
GO:0006958	complement activation. classical pathway	2.13869625947233E-26	111	4
GO:0002455	humoral immune response mediated by circulating immunoglobulin	9.76455647506783E-26	124	4
GO:0006911	phagocytosis. engulfment	1.67526408365535E-25	129	4
GO:0006956	complement activation	2.81287719589412E-25	134	4
GO:0050853	B cell receptor signaling pathway	3.80189162137883E-25	137	4
GO:0099024	plasma membrane invagination	4.19710259513725E-25	138	4
GO:0010324	membrane invagination	8.21806018346495E-25	145	4
GO:0050871	positive regulation of B cell activation	2.86189626206135E-24	159	4
GO:0016064	immunoglobulin mediated immune response	7.64802675966272E-23	203	4
GO:0019724	B cell mediated immunity	9.30788287294214E-23	206	4
GO:0050864	regulation of B cell activation	9.30788287294214E-23	206	4
GO:0008037	cell recognition	6.05433111857118E-22	237	4
GO:0050851	antigen receptor-mediated signaling pathway	1.44528904147372E-21	253	4
GO:0006909	phagocytosis	2.65087379428923E-20	315	4
GO:0006959	humoral immune response	3.6945781031705E-20	323	4
GO:0002429	immune response-activating cell surface receptor signaling pathway	1.15155459407406E-19	352	4
GO:0002449	lymphocyte mediated immunity	1.19553120267901E-19	353	4
GO:0042113	B cell activation	1.24105318202697E-19	354	4
GO:0002460	adaptive immune response based on somatic recombination of immune receptors built from immunoglobulin superfamily domains	1.54951984883912E-19	360	4
GO:0002768	immune response-regulating cell surface receptor signaling pathway	3.16322433123888E-19	380	4
GO:0042742	defense response to bacterium	4.16369715685382E-19	388	4
GO:0051251	positive regulation of lymphocyte activation	6.0194896720403E-19	399	4
GO:0002696	positive regulation of leukocyte activation	2.60902452630766E-18	446	4
GO:0002443	leukocyte mediated immunity	3.39334868796522E-18	455	4
GO:0002250	adaptive immune response	3.87383657287155E-18	726	4
GO:0050867	positive regulation of cell activation	4.14799763917859E-18	462	4
GO:0002757	immune response-activating signaling pathway	5.34583659529559E-18	471	4
GO:0002764	immune response-regulating signaling pathway	1.14185467954774E-17	499	4
GO:0002253	activation of immune response	3.63397516582317E-17	545	4
GO:0051249	regulation of lymphocyte activation	6.5445311435608E-17	570	4
GO:0002694	regulation of leukocyte activation	4.55651014596805E-16	661	4
GO:0002252	immune effector process	8.45884961609396E-16	693	4
GO:0050865	regulation of cell activation	1.29653469297021E-15	716	4
GO:0050778	positive regulation of immune response	1.67014326541077E-15	730	4
GO:0009617	response to bacterium	4.38819477663349E-15	786	4
GO:0006897	endocytosis	5.34869518665114E-15	798	4
GO:0046649	lymphocyte activation	1.16467381410763E-14	847	4
GO:0061024	membrane organization	2.46195039098377E-14	897	4
GO:0050776	regulation of immune response	3.05660212859054E-14	912	4
GO:0045087	innate immune response	9.64190036614967E-14	996	4
GO:0045321	leukocyte activation	1.18675300329073E-13	1012	4
GO:0002684	positive regulation of immune system process	2.39380179040532E-13	1068	4
GO:0001775	cell activation	6.78681660813383E-13	1157	4
GO:0098542	defense response to other organism	1.72489425383729E-12	1243	4
GO:0006955	immune response	4.14428288013527E-12	1946	4
GO:0002682	regulation of immune system process	2.05263274793401E-11	1504	4
GO:0051707	response to other organism	3.92399553538373E-11	1581	4
GO:0043207	response to external biotic stimulus	4.02170946998917E-11	1584	4
GO:0009607	response to biotic stimulus	5.42628760352453E-11	1621	4
GO:0016192	vesicle-mediated transport	7.04733440687318E-11	1654	4
GO:0051240	positive regulation of multicellular organismal process	1.03690878755888E-10	1704	4
GO:0044419	biological process involved in interspecies interaction between organisms	1.48639436027959E-10	1752	4
GO:0006952	defense response	2.48714911391133E-10	1823	4
GO:0002376	immune system process	4.33279384012623E-10	2710	4
GO:0048584	positive regulation of response to stimulus	4.57246850086013E-09	2283	4
GO:0007166	cell surface receptor signaling pathway	9.57825608239392E-08	2890	4
GO:0009605	response to external stimulus	1.00140573492286E-07	2900	4
GO:0051239	regulation of multicellular organismal process	1.69514545403469E-07	3021	4
GO:0048583	regulation of response to stimulus	6.4968100191332E-06	4013	4
GO:0006950	response to stress	6.58022157239597E-06	4017	4
GO:0006810	transport	6.438389338017E-05	4802	4
GO:0051234	establishment of localization	9.82632927142511E-05	4964	4
GO:0051179	localization	0.00045909585641721	5604	4
GO:0048522	positive regulation of cellular process	0.000470660210369612	5615	4
GO:0007165	signal transduction	0.00117134936140251	6034	4
GO:0048518	positive regulation of biological process	0.00226861872878823	6358	4
GO:0023052	signaling	0.00295733515834643	6493	4
GO:0007154	cell communication	0.00366194096858499	6604	4
GO:0050896	response to stimulus	0.00998441948788469	9081	4
GO:0051716	cellular response to stimulus	0.0187502442960938	7521	4
GO:0032501	multicellular organismal process	0.0258246166318904	7716	4
GO:0002250	adaptive immune response	0.0242759170168795	726	5

## Sheet: C5
term_id	term_name	p_value	term_size
GO:0002503	peptide antigen assembly with MHC class II protein complex	0.000306315635771281	14
GO:0002399	MHC class II protein complex assembly	0.000306315635771281	14
GO:0002501	peptide antigen assembly with MHC protein complex	0.000926077544079299	18
GO:0002396	MHC protein complex assembly	0.000926077544079299	18
GO:0019886	antigen processing and presentation of exogenous peptide antigen via MHC class II	0.0069725291662598	29
GO:0050896	response to stimulus	0.00791303575299513	9081
GO:0002495	antigen processing and presentation of peptide antigen via MHC class II	0.0118806589537991	33
GO:0002376	immune system process	0.0121636758325279	2710
GO:0002504	antigen processing and presentation of peptide or polysaccharide antigen via MHC class II	0.0189645625567318	37
GO:0002250	adaptive immune response	0.0227625602221576	726
GO:0002478	antigen processing and presentation of exogenous peptide antigen	0.0234878699281075	39
GO:0002491	antigen processing and presentation of endogenous peptide antigen via MHC class II	0.0252548667030096	2
GO:0002469	myeloid dendritic cell antigen processing and presentation	0.0252548667030096	2
GO:0007159	leukocyte cell-cell adhesion	0.0297884704071897	402
GO:0098883	synapse pruning	0.0395602970567771	15

## Sheet: C6
term_id	term_name	p_value	term_size
GO:0019730	antimicrobial humoral response	1.60456249021405E-07	127
GO:0050829	defense response to Gram-negative bacterium	7.57039101286389E-07	93
GO:0009617	response to bacterium	2.02995858228476E-06	786
GO:0050832	defense response to fungus	2.33679612638018E-06	59
GO:0002376	immune system process	3.55220489878387E-06	2710
GO:0042742	defense response to bacterium	3.63061315363831E-06	388
GO:0001906	cell killing	3.8251389855964E-06	189
GO:0009620	response to fungus	6.69735573139234E-06	70
GO:0070943	neutrophil-mediated killing of symbiont cell	9.65948016302985E-06	12
GO:0044419	biological process involved in interspecies interaction between organisms	9.70556527754244E-06	1752
GO:0006952	defense response	1.7675366882119E-05	1823
GO:0051707	response to other organism	1.81231541680376E-05	1581
GO:0043207	response to external biotic stimulus	1.86199812337565E-05	1584
GO:0070942	neutrophil mediated cytotoxicity	1.94803509222022E-05	14
GO:0009607	response to biotic stimulus	2.58692882818635E-05	1621
GO:0001818	negative regulation of cytokine production	8.94779754867652E-05	283
GO:0051702	biological process involved in interaction with symbiont	0.000165635110120706	119
GO:0019731	antibacterial humoral response	0.000236463866576874	64
GO:0006959	humoral immune response	0.000247087129697505	323
GO:0006955	immune response	0.000335048434851465	1946
GO:0051873	killing by host of symbiont cells	0.000452847541237023	29
GO:0098542	defense response to other organism	0.000463356759160553	1243
GO:0002237	response to molecule of bacterial origin	0.000475982715281974	352
GO:0050896	response to stimulus	0.000607706052885975	9081
GO:0061844	antimicrobial humoral immune response mediated by antimicrobial peptide	0.00093133362481941	84
GO:0002446	neutrophil mediated immunity	0.00124557054742586	37
GO:0001817	regulation of cytokine production	0.00151929597096769	739
GO:0001816	cytokine production	0.00163503003478088	745
GO:0070944	neutrophil-mediated killing of bacterium	0.0018375158290322	11
GO:0009605	response to external stimulus	0.00282161338019856	2900
GO:0044403	biological process involved in symbiotic interaction	0.00350671033472329	317
GO:0032496	response to lipopolysaccharide	0.00485761571583181	333
GO:0071222	cellular response to lipopolysaccharide	0.00492693582028338	212
GO:0031640	killing of cells of another organism	0.00500227868667115	52
GO:0070947	neutrophil-mediated killing of fungus	0.00625144879329454	2
GO:0071219	cellular response to molecule of bacterial origin	0.00626287925990438	221
GO:0051241	negative regulation of multicellular organismal process	0.00815112858037981	1110
GO:0071216	cellular response to biotic stimulus	0.0121379380674949	248
GO:0030155	regulation of cell adhesion	0.0209341119609686	778
GO:0051239	regulation of multicellular organismal process	0.0248223033014838	3021
GO:0045321	leukocyte activation	0.0249217540695542	1012
GO:0002682	regulation of immune system process	0.0250095629228174	1504
GO:0007155	cell adhesion	0.0297261907657345	1530
GO:0002227	innate immune response in mucosa	0.035676792353775	28
GO:0042701	progesterone secretion	0.0374187178142295	4
GO:0048518	positive regulation of biological process	0.0402172060967326	6358
GO:0002683	negative regulation of immune system process	0.0432755987803503	466

## Sheet: C7
term_id	term_name	p_value	term_size
GO:0030193	regulation of blood coagulation	0.00200050822106741	70
GO:1900046	regulation of hemostasis	0.0022412403332629	72
GO:0050818	regulation of coagulation	0.00264186252233067	75
GO:0042730	fibrinolysis	0.00662395116952687	27
GO:0061041	regulation of wound healing	0.0236799581820819	130
GO:0030195	negative regulation of blood coagulation	0.0436308938958597	50
GO:1900047	negative regulation of hemostasis	0.0463232525328277	51

## Sheet: C8
term_id	term_name	p_value	term_size
GO:0030218	erythrocyte differentiation	9.17106999066211E-09	129
GO:0034101	erythrocyte homeostasis	1.80604234196741E-08	138
GO:0002262	myeloid cell homeostasis	1.61643071268449E-07	172
GO:0048872	homeostasis of number of cells	3.99078967390115E-05	304
GO:0006783	heme biosynthetic process	8.29714653246617E-05	33
GO:0006779	porphyrin-containing compound biosynthetic process	0.000150997268870878	37
GO:0033014	tetrapyrrole biosynthetic process	0.000150997268870878	37
GO:0048821	erythrocyte development	0.000198533880418493	39
GO:0020027	hemoglobin metabolic process	0.000499798186354797	19
GO:0042168	heme metabolic process	0.000578393555411998	48
GO:0030099	myeloid cell differentiation	0.00078946003231131	419
GO:0006778	porphyrin-containing compound metabolic process	0.00115639270772421	55
GO:0046148	pigment biosynthetic process	0.00164902595119156	59
GO:0033013	tetrapyrrole metabolic process	0.00248281196875871	64
GO:0048871	multicellular organismal-level homeostasis	0.00419817683150767	764
GO:0042440	pigment metabolic process	0.00852648049067514	82
GO:0061515	myeloid cell development	0.00905231372088434	83
GO:0043249	erythrocyte maturation	0.030960394365179	17
GO:0030097	hemopoiesis	0.0358043154468025	944

## Sheet: C9
term_id	term_name	p_value	term_size
none
