# Supplementary material for: Longitudinal whole blood transcriptomic analysis characterizes neutrophil activation and interferon signaling in moderate and severe COVID-19
Source: Sci Rep. 2023 Jun 26;13:10368. doi: 10.1038/s41598-023-37606-y (PMC10293211; doi:10.1038/s41598-023-37606-y)
Supplement: Supplementary file 5 — Supplementary Information 5. [file 41598_2023_37606_MOESM5_ESM.xlsx]

## Sheet: PART_heat_cmap
	cluster
XKR3	C1
CHSY1	C1
IL1RAP	C1
TENM1	C1
CSGALNACT1	C1
ENST00000563903	C1
GOLGA4	C1
MS4A4A	C1
DRC1	C1
LINC01506	C1
FGF13	C1
P2RY14	C1
CPD	C1
B3GNT5	C1
SLC40A1	C1
SRGN	C1
S100A9	C1
S100A12	C1
S100A8	C1
TXN	C1
CLEC4D	C1
NDUFB3	C1
BCL2A1	C1
LY96	C1
GNG10	C1
CNIH4	C1
ENST00000470810	C1
VNN1	C1
BCL6	C1
KLHL2	C1
C5	C1
HACE1	C1
DNAJB4	C1
XRN1	C1
CD69	C1
XLOC_l2_010908	C1
DNM3	C1
FNBP1L	C1
SPA17	C1
SPINK2	C1
CLECL1	C1
ENST00000443413	C1
A_33_P3371769	C1
ENST00000448256	C1
CHMP5	C1
PSMA4	C1
TMEM126B	C1
BIRC2	C1
EVI2A	C1
ZNF267	C1
CAPZA2	C1
FBXO30	C1
PDCD10	C1
PSMA6	C1
XLOC_l2_015451	C1
PSMC6	C1
RSL24D1	C1
MYL6	C1
ANXA1	C1
CSTA	C1
ENST00000591045	C1
ENST00000493052	C1
ENST00000467688	C1
ENST00000497298	C1
ENST00000402485	C1
ENST00000417077	C1
NDUFB1	C1
UQCRB	C1
PFDN4	C1
COPS2	C1
MBNL1	C1
NDUFS4	C1
HAUS1	C1
EEF1E1	C1
A_33_P3316379	C1
ENST00000487608	C1
ENST00000492051	C1
RPL41	C1
ENST00000495111	C1
RPL39	C1
NDUFA4	C1
ENST00000416186	C1
ENST00000470598	C1
RPS15A	C1
TMA7	C1
PFDN5	C1
TPT1	C1
RPL21P44	C1
ENST00000404609	C1
ENST00000469899	C1
RPL21	C1
CKS2	C1
ENST00000488396	C1
RPL23P8	C1
RPL34	C1
RPS24	C1
ENST00000426289	C1
COX7B	C1
ENST00000434394	C1
TIMM8B	C1
UQCRQ	C1
ENST00000455434	C1
ENST00000396131	C1
ENST00000431058	C1
RPS27L	C1
RPL22L1	C1
LF210750	C1
SNRPG	C1
ENST00000439124	C1
ENST00000491923	C1
ENST00000464118	C1
RPL9	C1
COMMD6	C1
ENST00000447680	C1
LF209623	C1
RPL31	C1
ENST00000320371	C1
RPL23	C1
ENST00000461464	C1
RPL17	C1
COX7C	C1
RPS7	C1
RPS7P5	C1
ENST00000398190	C1
ENST00000333817	C1
RPL7	C1
ENST00000447700	C1
ENST00000461513	C1
ENST00000600588	C1
A_32_P113154	C1
ENST00000472161	C1
XLOC_l2_000123	C1
ENST00000436601	C1
LSM3	C1
TOMM7	C1
A_33_P3351529	C1
RPL36A	C1
ENST00000487216	C1
ENST00000440913	C1
ENST00000495104	C1
ENST00000415894	C1
ENST00000472981	C1
RPL26	C1
DBI	C1
MRPS18C	C1
COX16	C1
MRPL47	C1
ENST00000616656	C1
KLF8	C1
RPS3A	C1
RPS27	C1
CROT	C1
AF289552	C2
lnc-PEX7-2	C2
LOC101926933	C2
B3GNT2	C2
FOLR3	C2
LINC00877	C2
AK127186	C2
CARMN	C2
VPS8	C2
A_33_P3343394	C2
ECRP	C2
RNASE2	C2
SNORD26	C2
SNORD29	C2
ACSL4	C2
SNORA19	C2
SNORA28	C2
SNORA2C	C2
SCARNA10	C2
SNORA12	C2
SNORA15B-2	C2
SNORA46	C2
BF346224	C2
SNORA23	C2
TMEM119	C2
ANKRD22	C2
C5orf56	C2
SCN9A	C2
lnc-C17orf63-3	C2
XLOC_l2_001496	C2
LINC02541	C2
LOC102724156	C2
PRDM5	C2
SLC22A4	C2
BMX	C2
CD177	C2
ENST00000606252	C2
MCEMP1	C2
TDRD9	C2
SLC51A	C2
RGL4	C2
ANXA3	C2
UGCG	C2
MRVI1-AS1	C2
GMPR2	C2
EFCAB2	C2
lnc-LY96-2:1	C2
CST7	C2
IL18RAP	C2
lnc-IL18R1-1	C2
lnc-SLC9A4-1	C2
LINC01093	C2
LOC102724728	C2
LOC112268348	C3
NAIP	C3
FFAR3	C3
GPR42	C3
TNFAIP6	C3
FCGR1A	C3
CD274	C3
FCGR1B	C3
lnc-RP11-1220K2.2.1-1:2	C3
MGAM2	C3
LOC105378085	C3
CACNA1E	C3
KREMEN1	C3
lnc-RP11-211G3.3.1-1:1	C3
GALNT14	C3
SPATC1	C3
ADCY3	C3
AK093561	C3
LIPC-AS1	C3
IL18R1	C3
ACSL1	C3
SOCS3	C3
CDK5RAP2	C3
GSEC	C3
lnc-MAPK13-1	C3
MGAM	C3
SLED1	C3
CR1	C3
CR1L	C3
PFKFB3	C3
SLC26A8	C3
TREML3P	C3
GNAQ	C3
IGF1R	C3
CYSTM1	C3
GADD45A	C3
OLAH	C3
IL1R1	C3
ENST00000556763	C3
LINC02207	C3
GRB10	C3
IL1R2	C3
lnc-IL1R1-1	C3
CRISPLD2	C3
RTN3	C3
LINC00862	C3
LF206913	C3
lnc-CDR2-1	C3
LINC00189	C3
TMEM272	C3
ELMOD3	C3
HLA-J	C3
lnc-SNRPD3-2	C3
UPB1	C3
ENST00000605240	C3
ENST00000531076	C3
CECR2	C3
AK097463	C3
LOC100996318	C3
lnc-TOMM20-2	C3
LOC101927851	C3
LOC107985366	C3
NTNG2	C3
lnc-PIK3CG-4	C3
LOC105377156	C3
NEAT1	C3
MYBPC3	C3
IFI27	C3
KLHDC7B	C3
NMRAL2P	C3
OSM	C3
G0S2	C3
GBP1P1	C3
LINC02555	C3
lnc-SLC2A13-2	C3
lnc-CMPK2-1	C3
NRIR	C3
ENST00000609178	C3
IFIT5	C3
PLSCR1	C3
LAMP3	C3
ZCCHC2	C3
PARP14	C3
LOC101926887	C3
PARP9	C3
DDX60	C3
SAMD9L	C3
RTP4	C3
IFIT2	C3
IFIH1	C3
LAP3	C3
GBP1	C3
UBE2L6	C3
FBXO6	C3
TAP1	C3
LINC02574	C3
lnc-NLRP3-1	C3
CMPK2	C4
A_33_P3260455	C4
UBQLNL	C4
IFI35	C4
PML	C4
CXCR3	C4
LY6E	C4
OAS2	C4
IFIT3	C4
OAS1	C4
IFIT1	C4
HERC5	C4
RSAD2	C4
IFI6	C4
ISG15	C4
XAF1	C4
IFI44	C4
IFI44L	C4
MX1	C4
OASL	C4
EIF2AK2	C4
IRF7	C4
PARP10	C4
AY358662	C4
OAS3	C4
ZBP1	C4
AGRN	C4
USP41	C4
SIGLEC1	C4
HERC6	C4
SPATS2L	C4
DHX58	C4
USP18	C4
GALM	C4
MOV10	C4
IL1RN	C4
MIR3945HG	C4
FFAR2	C4
SMTNL1	C4
lnc-AC040934.1-3:1	C4
ENST00000522529	C4
IFITM4P	C4
lnc-PML-2	C4
CCR1	C4
IFITM1	C4
SCO2	C4
XLOC_014484	C4
GBP5	C4
lnc-GBP6-1	C4
lnc-TMEM185B-1	C4
ETV7	C4
EPSTI1	C4
XLOC_l2_000297	C4
APOL6	C4
STAT1	C4
BATF2	C4
GBP3	C4
lnc-C2orf78-1	C4
CCL2	C4
P2RY6	C4
OTOF	C4
HES4	C4
JUP	C4
KIAA1324	C4
MADCAM1	C4
RPGRIP1	C4
ENST00000411514	C4
CEP104	C4
ENST00000390283	C4
ENST00000399730	C4
ENST00000390307	C4
ENST00000390604	C4
ENST00000390611	C4
ENST00000617374	C4
ENST00000390244	C4
ENST00000390296	C4
ENST00000390300	C4
ENST00000390295	C4
ENST00000390298	C4
ENST00000390282	C4
ENST00000427632	C4
LOC283710	C4
ENST00000390626	C4
ENST00000390616	C4
ENST00000390625	C4
ENST00000433072	C4
ENST00000390305	C4
ENST00000390636	C4
ENST00000425181	C4
ENST00000390617	C4
ENST00000390615	C4
ENST00000390632	C4
ENST00000390603	C4
ENST00000424969	C4
ENST00000450948	C4
ENST00000390633	C4
ENST00000390622	C4
ENST00000428055	C4
ENST00000615784	C4
CNKSR1	C4
HRASLS2	C4
HID1	C4
ENST00000390297	C4
ENST00000390294	C4
ENST00000390301	C4
ENST00000390312	C4
ENST00000492167	C4
ITM2C	C4
GMPPB	C4
PDIA4	C4
ENST00000411475	C4
CD38	C4
SDF2L1	C4
OR7E47P	C4
lnc-CCDC166-1	C4
BAALC	C5
LINC00299	C5
ANKRD20A5P	C5
ANKRD20A11P	C5
MSR1	C5
C1QA	C5
C1QB	C5
CDKN1C	C5
GPR20	C5
MS4A7	C5
PDK4	C5
CCN3	C5
PID1	C5
LRRN3	C5
CCR5	C5
CXCR6	C5
ARFRP1	C5
ASPSCR1	C5
EPS8	C5
MS4A14	C5
CLEC10A	C5
GPR162	C5
CSF1R	C5
MPEG1	C5
CARD9	C5
TGFBI	C5
CPVL	C5
HLA-DRB5	C5
IL4I1	C5
TMEM51	C5
GPBAR1	C5
ADA2	C5
CLIC3	C5
CX3CR1	C5
IL2RB	C5
HLA-DRA	C5
HLA-DPA1	C5
HLA-DRB1	C5
PLA2G7	C5
ARHGEF10L	C5
MYCL	C5
BTNL3	C5
LRFN2	C5
PRUNE2	C5
TNNT1	C5
VCAN	C5
HTRA1	C5
HBZ	C5
TSPAN32	C5
lnc-C2orf69-3	C5
LOC101929066	C5
LGALS2	C5
LOC101927815	C5
LRCOL1	C5
LINC00673	C5
MIR34AHG	C5
TTLL8	C5
GPAT2	C5
ENST00000537655	C5
LINC01231	C5
ENST00000557168	C5
ESPN	C5
ARG2	C5
LOC101929007	C5
SLC6A19	C5
TGM2	C5
LOC105374546	C5
RIPOR3	C5
RNF182	C5
TBCEL	C5
TFRC	C5
LNX2	C5
PGM2L1	C5
MAP4K5	C5
PPP1CB	C5
KAT2B	C5
SELENOP	C5
RHAG	C5
PBX1	C5
CA1	C5
ARL4A	C5
TMEM56	C5
RNF11	C5
XK	C5
GCLC	C5
RPIA	C5
PAGE2	C5
PAGE2B	C5
RBX1	C5
NUDT4	C5
CTNNAL1	C5
CLIC2	C5
MOSPD1	C5
YOD1	C5
CISD2	C5
RIOK3	C6
FUNDC2P2	C6
TRAK2	C6
THC2658062	C6
RETN	C6
HP	C6
HPR	C6
ARG1	C6
STOM	C6
PCOLCE2	C6
TACSTD2	C6
BEX1	C6
CD24	C6
MYB	C6
OLFM4	C6
OLR1	C6
DEFA8P	C6
MS4A3	C6
XR_113143	C6
SLC12A5-AS1	C6
LCN2	C6
LTF	C6
CEACAM6	C6
CEACAM8	C6
CRISP2	C6
INHBA	C6
DEFA4	C6
DEFA3	C6
PRTN3	C6
CTSG	C6
AZU1	C6
ELANE	C6
MMP8	C6
CHIT1	C6
PGLYRP1	C6
BPI	C6
LOC100132154	C6
HBG1	C6
ITLN1	C6
ENST00000373677	C6
LOC100507388	C6
ZAR1L	C6
KIRREL3	C6
LINC01411	C6
lnc-USP35-3	C6
A_33_P3303394	C6
IGF2	C6
ENST00000508572	C6
ANK1	C6
lnc-RBPMS-1	C6
lnc-C1orf138-2	C6
NES	C6
lnc-KBTBD3-1	C6
lnc-RER1-1	C6
A_33_P3261428	C6
lnc-ZNF205-1	C6
lnc-C5orf49-1	C6
LINC00870	C6
lnc-ANO1-1	C6
LINC00836	C6
KRTAP23-1	C6
lnc-CSN2-1	C6
ADAM21	C6
DCT	C6
ENST00000511474	C6
BC028186	C6
ENST00000615227	C6
LINC01713	C6
LOC101929439	C6
LOC105369964	C7
GPR78	C7
lnc-SARM1-2	C7
MCAT	C7
XLOC_l2_015641	C7
GABRP	C7
XLOC_l2_015098	C7
lnc-CPN2-2	C7
LOC102724484	C7
TTTY16	C7
lnc-EPB41-1	C7
lnc-ZNF30-1	C7
LOC105376553	C7
BM982509	C7
BC071847	C7
LOC145845	C7
PWRN2	C7
XLOC_l2_005314	C7
ENST00000532357	C7
A_33_P3365501	C7
lnc-FMOD-2	C7
ENST00000502934	C7
lnc-AMELY-4	C7
DPYS	C7
SERPING1	C7
LAMA3	C7
LOC105379164	C7
KRTAP2-1	C7
OLFML2B	C7
LOC101927356	C7
AK026773	C7
lnc-FOXD4L3-4	C7
LOC105378180	C7
HMGB4	C7
ENST00000558226	C7
GRIK1-AS1	C7
KLKB1	C7
ENST00000558156	C7
lnc-DMRT2-1:1	C7
KDM7A-DT	C7
ADD2	C7
TTC25	C7
GYPA	C7
SOX6	C7
NCOA4	C7
ALAS2	C7
KRT1	C7
BLVRB	C7
ABCC13	C7
PRDX2	C7
A_21_P0014749	C7
PITHD1	C7
DNAJA4	C7
TMOD1	C7
UBB	C7
XLOC_l2_008285	C7
SESN3	C7
BBOF1	C7
BPGM	C7
BNIP3L	C8
FAM104A	C8
FECH	C8
TENT5C	C8
BAG1	C8
SRRD	C8
GLRX5	C8
KANK2	C8
A_19_P00811234	C8
SLC14A1	C8
LINC00632	C8
HMBS	C8
TRIM10	C8
TSPO2	C8
AHSP	C8
IFIT1B	C8
MXI1	C8
PLEK2	C8
DPCD	C8
KLF1	C8
OSBP2	C8
SLC6A9	C8
TMCC2	C8
RHCE	C8
SIAH2	C8
DCAF12L2	C8
LINC00570	C8
MARCH8	C8
RAB2B	C8
YBX3	C8
MKRN7P	C8
ENST00000444706	C8
LOC441455	C8
DCAF12	C8
MKRN1	C8
HEMGN	C8
ENST00000568458	C8
GYPB	C8
KLC3	C8
MYL4	C8
IGF2BP2	C8
MPP1	C8
LOC729870	C8
GMPR	C8
TRIM58	C8
GYPC	C8
UBXN6	C8
SLC25A39	C8
DMTN	C8
ENST00000568600	C8
SLC6A8	C8
GSPT1	C8
RBM38	C8
GPR146	C8
BCL2L1	C8
SNCA	C8
STRADB	C8
EPB42	C8
SELENBP1	C8
SLC4A1	C8
TNS1	C8
ADIPOR1	C8
FBXO7	C8
TSPAN5	C8
HAGH	C8
ASCC2	C8
DPM2	C8
OR2W3	C8
RAB3IL1	C8
LINC00384	C8
lnc-HPCAL1-1	C8
PDZK1IP1	C8
LOC101926960	C8
OR10A4	C8
SEC14L3	C8
lnc-NCOA3-8	C8
MRC2	C8
lnc-CAP2-1	C8
ENST00000443621	C8
ERVMER34-1	C8
LINC02440	C8
ACY3	C8
THC2481061	C8
FAM210B	C8
RUNDC3A	C8
VWCE	C8
LOC105377530	C8
ZNF578	C8
ENST00000509983	C8
P2RX2	C9
LY6G6E	C9
lnc-ADD3-2	C9
lnc-TIGIT-6	C9
HBQ1	C9
ENST00000444848	C9
LOC100505664	C9
LOC105378906	C9
LINC01397	C9
LINC00494	C9
LOC105369351	C9
GLUD1P2	C9
lnc-CDK2AP1-1	C9
lnc-PCYOX1-1	C9
ENST00000510059	C9
LOC105378887	C9
ENST00000568752	C9
ENST00000519134	C9
lnc-CDC25A-1	C9
lnc-LCP1-1	C9
lnc-C1orf177-1	C9
SEMA3F-AS1	C9
WASH5P	C9
C21orf58	C9
C13orf46	C9
CCDC78	C9
SORBS3	C9
LOC105372379	C9
MAPK4	C9
LALBA	C9
lnc-PDCD1-2	C9
lnc-RP11-778D12.2.1-4	C9
COL11A2	C9
ENST00000447729	C9
PRIMA1	C9
LINC00644	C9
STPG3	C9
LOC100996701	C9
ENST00000418395	C9
ENST00000566667	C9
AK021933	C9
lnc-C17orf97-6	C9
lnc-MTFP1-2	C9
lnc-PPP1R14D-1	C9
lnc-RIC3-1	C9
TEX26-AS1	C9
ENST00000438867	C9
LOC105376898	C9
PPARGC1A	C9
CORT	C9
lnc-CLEC18B-3	C9
ENST00000580347	C9
lnc-GNB2-1	C9
NPC1L1	C9
LGR6	C9
ENST00000423925	C9
lnc-SH2D7-5	C9
VIPR1-AS1	C9
A_33_P3417123	C9
LINC02127	C9
lnc-DDX31-1	C9
ZNF112	C9
KCNQ3	C9
OTOA	C9
lnc-PAQR4-1:6	C9
lnc-AP001496.1-10:1	C9
lnc-SYT13-2	C9
NYX	C9
lnc-MARVELD3-2	C9
lnc-IRF2BP2-3	C9
ENST00000514043	C9
FAM131C	C9
LOC105375423	C9
AK092494	C9
NKX1-2	C9
LOC284933	C9
LOC100133286	C9
GPR88	C9
ANKRD33	C9
ZNF337-AS1	C9
ZCCHC18	C9
ENST00000492533	C9
LOC105369791	C9
lnc-DUSP1-1	C9
ENST00000562341	C9
lnc-APOA4-1	C9
ACSM5	C9
AA778499	C9
lnc-JMJD7-PLA2G4B-5	C9
LOC101929117	C9
HIGD2B	C9
LINC01983	C9
KRT31	C9
LOC105375486	C9
ZAN	C9
TFAP2A	C9
KIR2DL4	C9
lnc-AC092295.7.1-1	C9
ASB16-AS1	C9
ENST00000522028	C9
AY203941	C9
lnc-PHYHIP-2	C9
SSX3	C9
ENST00000422038	C9
lnc-MAGEA4-1	C9
A_33_P3210069	C9
lnc-ANKRD6-1	C9
lnc-USP38-1	C9
lnc-COX19-2	C9
LINC01119	C9
LOC728613	C9
IL17REL	C9
SMR3A	C9
lnc-LDOC1L-2	C9
LOC105378668	C9
lnc-CLVS2-2	C9
OR1S1	C9
SLC22A11	C9
lnc-JPH1-3	C9
WNT4	C9
lnc-CNNM1-2	C9
A_33_P3333560	C9
HCRT	C9
ZMIZ1-AS1	C9
lnc-CD83-2	C9
lnc-SLA2-3	C9
CENPN	C9
GDF15	C9
SIAH1	C9
MAOA	C9
TMSB15A	C9
CRYM	C9
LINC00534	C9
ATP2C1	C9
PLOD2	C9
MMRN1	C9
PPBP	C9
SPTB	C9
AQP10	C9
ITGB3	C9
CMTM5	C9
SAMD14	C9
FAXDC2	C9
TUBB2A	C9
SLPI	C9
S100P	C9
