# Supplementary material for: Longitudinal whole blood transcriptomic analysis characterizes neutrophil activation and interferon signaling in moderate and severe COVID-19
Source: Sci Rep. 2023 Jun 26;13:10368. doi: 10.1038/s41598-023-37606-y (PMC10293211; doi:10.1038/s41598-023-37606-y)
Supplement: Supplementary file 6 — Supplementary Information 6. [file 41598_2023_37606_MOESM6_ESM.xlsx]

## Sheet: Black
term_id	term_name	p_value	term_size
GO:0002181	cytoplasmic translation	7.25510694481907e-20	160
GO:0006119	oxidative phosphorylation	1.59967342098547e-19	147
GO:0009060	aerobic respiration	9.46030068313116e-19	196
GO:0006412	translation	1.13368372443472e-18	745
GO:0043043	peptide biosynthetic process	5.36364083977978e-18	774
GO:1901566	organonitrogen compound biosynthetic process	2.40160927844072e-17	1789
GO:0006518	peptide metabolic process	5.36429059950199e-17	898
GO:0045333	cellular respiration	3.27727712884165e-16	244
GO:0042773	ATP synthesis coupled electron transport	2.92198977610861e-15	100
GO:0042775	mitochondrial ATP synthesis coupled electron transport	2.92198977610861e-15	100
GO:0043604	amide biosynthetic process	3.84187983973143e-15	913
GO:0019646	aerobic electron transport chain	1.37770953810442e-14	92
GO:0015980	energy derivation by oxidation of organic compounds	1.28407415021807e-13	336
GO:0022904	respiratory electron transport chain	1.46641118698325e-13	122
GO:0043603	amide metabolic process	2.2218960709174e-13	1196
GO:0015986	proton motive force-driven ATP synthesis	1.08831966500614e-11	78
GO:0006091	generation of precursor metabolites and energy	2.85029652067913e-11	449
GO:0042776	proton motive force-driven mitochondrial ATP synthesis	3.26964797186277e-11	68
GO:0006754	ATP biosynthetic process	7.2283349616937e-11	106
GO:0022900	electron transport chain	1.47953723653481e-10	176
GO:0009206	purine ribonucleoside triphosphate biosynthetic process	3.55031273204115e-10	117
GO:0009145	purine nucleoside triphosphate biosynthetic process	4.06797046969257e-10	118
GO:0046034	ATP metabolic process	5.08889024487452e-10	141
GO:0009201	ribonucleoside triphosphate biosynthetic process	7.88048744856674e-10	123
GO:0009142	nucleoside triphosphate biosynthetic process	3.04601502154183e-09	134
GO:0009205	purine ribonucleoside triphosphate metabolic process	7.50845401596617e-09	166
GO:0009144	purine nucleoside triphosphate metabolic process	1.21600483720304e-08	171
GO:0009199	ribonucleoside triphosphate metabolic process	1.46795844484605e-08	173
GO:1901564	organonitrogen compound metabolic process	6.33174814390177e-08	6441
GO:0009141	nucleoside triphosphate metabolic process	6.61280925421597e-08	190
GO:0044271	cellular nitrogen compound biosynthetic process	7.1434703447459e-08	4878
GO:0032981	mitochondrial respiratory chain complex I assembly	1.04744532225365e-07	61
GO:0010257	NADH dehydrogenase complex assembly	1.04744532225365e-07	61
GO:0033108	mitochondrial respiratory chain complex assembly	1.51985369147268e-07	101
GO:0032543	mitochondrial translation	4.35011573396076e-07	133
GO:0044249	cellular biosynthetic process	3.22909548411598e-06	5521
GO:0009152	purine ribonucleotide biosynthetic process	5.05348050531783e-06	219
GO:0006123	mitochondrial electron transport, cytochrome c to oxygen	7.03161476492722e-06	23
GO:0140053	mitochondrial gene expression	7.5398511095771e-06	165
GO:0006120	mitochondrial electron transport, NADH to ubiquinone	7.56391611138349e-06	51
GO:0009150	purine ribonucleotide metabolic process	9.06981500246452e-06	369
GO:0009260	ribonucleotide biosynthetic process	1.23238957026889e-05	233
GO:1901576	organic substance biosynthetic process	1.27134947669221e-05	5894
GO:0046390	ribose phosphate biosynthetic process	1.8795162331067e-05	240
GO:0009259	ribonucleotide metabolic process	2.21120234727006e-05	389
GO:0009058	biosynthetic process	2.64749375293996e-05	5969
GO:0019693	ribose phosphate metabolic process	3.24151027235216e-05	398
GO:0006164	purine nucleotide biosynthetic process	8.41538606605791e-05	267
GO:0072522	purine-containing compound biosynthetic process	0.000133198555487359	276
GO:0044237	cellular metabolic process	0.000180250393284796	11477
GO:0019538	protein metabolic process	0.000182046940549916	5449
GO:0007005	mitochondrion organization	0.000286660611302298	544
GO:1902600	proton transmembrane transport	0.000419078635317241	161
GO:0009165	nucleotide biosynthetic process	0.00043547369813225	301
GO:0006163	purine nucleotide metabolic process	0.000470788922409123	469
GO:1901293	nucleoside phosphate biosynthetic process	0.000497881295756998	304
GO:0042254	ribosome biogenesis	0.000705972398166529	312
GO:0072521	purine-containing compound metabolic process	0.00125045954009214	499
GO:0009117	nucleotide metabolic process	0.00299233849412551	528
GO:0042273	ribosomal large subunit biogenesis	0.00316628094190865	75
GO:0006753	nucleoside phosphate metabolic process	0.00409688989726225	539
GO:0055086	nucleobase-containing small molecule metabolic process	0.00660232890934204	606
GO:0009059	macromolecule biosynthetic process	0.0068925203585882	4824
GO:0006996	organelle organization	0.00770094254302028	3608
GO:0034641	cellular nitrogen compound metabolic process	0.020312614013792	8680
GO:0008152	metabolic process	0.0228587746954505	14409
GO:0006807	nitrogen compound metabolic process	0.0417248024660056	12164

## Sheet: Blue
term_id	term_name	p_value	term_size
GO:1901576	organic substance biosynthetic process	2.26485993422998e-38	5894
GO:0009058	biosynthetic process	1.47521314274344e-37	5969
GO:0044271	cellular nitrogen compound biosynthetic process	1.46381085310759e-36	4878
GO:0009059	macromolecule biosynthetic process	3.16997110493125e-36	4824
GO:0044249	cellular biosynthetic process	6.69294410418408e-36	5521
GO:0051171	regulation of nitrogen compound metabolic process	1.62009448913307e-34	5662
GO:0019219	regulation of nucleobase-containing compound metabolic process	4.97268659768244e-33	4061
GO:0080090	regulation of primary metabolic process	1.24533164727778e-32	5836
GO:0031323	regulation of cellular metabolic process	4.26116685441127e-30	5493
GO:0018130	heterocycle biosynthetic process	7.1199132561894e-29	4129
GO:0010556	regulation of macromolecule biosynthetic process	5.73075378445236e-28	3958
GO:0034654	nucleobase-containing compound biosynthetic process	6.02625289662959e-28	4055
GO:0031326	regulation of cellular biosynthetic process	1.07086600418053e-27	4064
GO:0019438	aromatic compound biosynthetic process	1.12592374879691e-27	4140
GO:0009889	regulation of biosynthetic process	2.96908883559651e-27	4177
GO:1901362	organic cyclic compound biosynthetic process	3.32594840749628e-27	4287
GO:0051252	regulation of RNA metabolic process	7.3656635974984e-27	3774
GO:0043412	macromolecule modification	1.832946229674e-24	3840
GO:0032774	RNA biosynthetic process	3.94247217366502e-23	3623
GO:0097659	nucleic acid-templated transcription	2.03841572167664e-22	3586
GO:0006351	DNA-templated transcription	3.65944248477708e-22	3585
GO:0006807	nitrogen compound metabolic process	8.02370629795677e-22	12164
GO:0044238	primary metabolic process	5.63306427968084e-21	12729
GO:0034470	ncRNA processing	8.15734114072869e-21	451
GO:2001141	regulation of RNA biosynthetic process	9.78441617154404e-21	3480
GO:1903506	regulation of nucleic acid-templated transcription	1.66467665321216e-20	3457
GO:0006355	regulation of DNA-templated transcription	2.77511369584705e-20	3455
GO:0019538	protein metabolic process	4.4366410380846e-20	5449
GO:0034660	ncRNA metabolic process	4.53715219247198e-20	633
GO:0006366	transcription by RNA polymerase II	8.09434601741412e-20	2677
GO:0006357	regulation of transcription by RNA polymerase II	3.03116294134111e-19	2564
GO:0060255	regulation of macromolecule metabolic process	3.30117156892593e-19	6816
GO:0019222	regulation of metabolic process	5.67369727279459e-19	7345
GO:0044237	cellular metabolic process	1.20996782991041e-18	11477
GO:0036211	protein modification process	1.23286676841468e-17	3617
GO:1901564	organonitrogen compound metabolic process	2.42775480042123e-17	6441
GO:0042254	ribosome biogenesis	1.74385553162272e-15	312
GO:0033554	cellular response to stress	4.24267860929291e-15	1949
GO:0034641	cellular nitrogen compound metabolic process	4.41252882555088e-15	8680
GO:0050794	regulation of cellular process	1.12694213248666e-14	11108
GO:0010468	regulation of gene expression	1.45271071952776e-14	5491
GO:0008152	metabolic process	1.63347292230264e-14	14409
GO:0006259	DNA metabolic process	7.41398067212092e-14	1046
GO:0007049	cell cycle	1.63864527781908e-11	1825
GO:0046483	heterocycle metabolic process	2.34715775218533e-11	8221
GO:0006974	DNA damage response	3.59441232688418e-11	878
GO:0006139	nucleobase-containing compound metabolic process	3.64712407582707e-11	8049
GO:0043170	macromolecule metabolic process	6.54365073048251e-11	12337
GO:0071704	organic substance metabolic process	6.61401013888498e-11	13946
GO:0006364	rRNA processing	8.62116334778006e-11	229
GO:0045935	positive regulation of nucleobase-containing compound metabolic process	9.59914209514068e-11	2050
GO:0046907	intracellular transport	9.68894060101333e-11	1834
GO:0006725	cellular aromatic compound metabolic process	1.23832714634441e-10	8273
GO:0006281	DNA repair	1.26005360902015e-10	591
GO:0006412	translation	2.2756397059282e-10	745
GO:0051173	positive regulation of nitrogen compound metabolic process	4.64010509587131e-10	3131
GO:0016072	rRNA metabolic process	6.03390166782052e-10	268
GO:0031324	negative regulation of cellular metabolic process	8.13124821474577e-10	2194
GO:1901360	organic cyclic compound metabolic process	1.41532142260063e-09	8514
GO:1901566	organonitrogen compound biosynthetic process	1.5195990191628e-09	1789
GO:0000278	mitotic cell cycle	1.54997361944243e-09	922
GO:0006417	regulation of translation	1.55919023146107e-09	413
GO:0006996	organelle organization	2.87937753893551e-09	3608
GO:0043043	peptide biosynthetic process	3.24309192774082e-09	774
GO:0010557	positive regulation of macromolecule biosynthetic process	4.20087211322369e-09	1942
GO:0034248	regulation of amide metabolic process	5.7243793122135e-09	473
GO:0090304	nucleic acid metabolic process	5.7806036989566e-09	7534
GO:0022402	cell cycle process	7.82673493085065e-09	1281
GO:0051052	regulation of DNA metabolic process	8.19155706042636e-09	527
GO:0006518	peptide metabolic process	2.0169004728245e-08	898
GO:0048523	negative regulation of cellular process	2.37516754352192e-08	4753
GO:0070647	protein modification by small protein conjugation or removal	2.39363158321409e-08	1053
GO:0043604	amide biosynthetic process	3.09573798900687e-08	913
GO:0031328	positive regulation of cellular biosynthetic process	3.18518917421099e-08	2023
GO:0031327	negative regulation of cellular biosynthetic process	3.20311059087579e-08	1586
GO:0010604	positive regulation of macromolecule metabolic process	3.31213538012928e-08	3535
GO:0010558	negative regulation of macromolecule biosynthetic process	3.5712269405795e-08	1547
GO:0045934	negative regulation of nucleobase-containing compound metabolic process	3.73518020437626e-08	1558
GO:0009891	positive regulation of biosynthetic process	4.10017143998753e-08	2081
GO:0006399	tRNA metabolic process	5.31241911736173e-08	200
GO:0051172	negative regulation of nitrogen compound metabolic process	8.17597390831399e-08	2374
GO:1903047	mitotic cell cycle process	8.18693855576211e-08	766
GO:0009987	cellular process	8.24070505734024e-08	19054
GO:0051253	negative regulation of RNA metabolic process	1.02629409098025e-07	1443
GO:0051641	cellular localization	1.11395989592079e-07	3635
GO:0009893	positive regulation of metabolic process	1.49472113228081e-07	3848
GO:0009890	negative regulation of biosynthetic process	1.63080107755729e-07	1636
GO:0065007	biological regulation	1.69378838062628e-07	12891
GO:0032259	methylation	3.44720561833049e-07	375
GO:0008033	tRNA processing	5.06961627569193e-07	136
GO:0009451	RNA modification	6.15899711466998e-07	178
GO:0031325	positive regulation of cellular metabolic process	7.37603332152827e-07	2976
GO:0051254	positive regulation of RNA metabolic process	8.54469575389175e-07	1857
GO:0051649	establishment of localization in cell	9.38991874334908e-07	2386
GO:0051054	positive regulation of DNA metabolic process	1.43525981945899e-06	305
GO:0043603	amide metabolic process	1.56605970322443e-06	1196
GO:0048518	positive regulation of biological process	1.913198783625e-06	6358
GO:0032446	protein modification by small protein conjugation	2.2471062895131e-06	905
GO:0051276	chromosome organization	2.98730119445513e-06	634
GO:0043414	macromolecule methylation	3.40542009441105e-06	320
GO:0050789	regulation of biological process	3.6096980317001e-06	12480
GO:0009057	macromolecule catabolic process	4.23833508590293e-06	1397
GO:1902680	positive regulation of RNA biosynthetic process	5.16789873269624e-06	1725
GO:0006260	DNA replication	6.0383291185322e-06	284
GO:0001510	RNA methylation	7.48057237958344e-06	90
GO:1903507	negative regulation of nucleic acid-templated transcription	9.33314926661365e-06	1319
GO:0098727	maintenance of cell number	1.27789566640254e-05	181
GO:0044770	cell cycle phase transition	1.33225138616294e-05	560
GO:0048522	positive regulation of cellular process	1.54706227922961e-05	5615
GO:0006913	nucleocytoplasmic transport	1.57284407655641e-05	333
GO:0051169	nuclear transport	1.57284407655641e-05	333
GO:1903508	positive regulation of nucleic acid-templated transcription	1.66263565378075e-05	1718
GO:0045893	positive regulation of DNA-templated transcription	1.66263565378075e-05	1718
GO:1902679	negative regulation of RNA biosynthetic process	1.96472598271135e-05	1333
GO:0051246	regulation of protein metabolic process	2.11300103311407e-05	2496
GO:0045892	negative regulation of DNA-templated transcription	2.51075017205119e-05	1317
GO:0006403	RNA localization	2.80847815994033e-05	201
GO:0140053	mitochondrial gene expression	3.47752337316676e-05	165
GO:0016567	protein ubiquitination	3.76567530302365e-05	830
GO:0048193	Golgi vesicle transport	4.62509577520156e-05	309
GO:0051168	nuclear export	4.8510803842271e-05	167
GO:0051301	cell division	5.1470165732751e-05	661
GO:0033036	macromolecule localization	6.09641053461404e-05	3201
GO:0019827	stem cell population maintenance	7.32287122179638e-05	177
GO:0006261	DNA-templated DNA replication	8.44471738377715e-05	163
GO:0044772	mitotic cell cycle phase transition	9.11252400355293e-05	455
GO:0006400	tRNA modification	9.38709155430078e-05	94
GO:0000054	ribosomal subunit export from nucleus	0.00010835812056799	16
GO:0033750	ribosome localization	0.00010835812056799	16
GO:0006401	RNA catabolic process	0.000130332302966475	293
GO:0070727	cellular macromolecule localization	0.000253723817945598	2733
GO:0008104	protein localization	0.000265060960635447	2723
GO:0007059	chromosome segregation	0.000291349689155766	423
GO:0051236	establishment of RNA localization	0.000378534313320928	165
GO:0033044	regulation of chromosome organization	0.000411660617289157	253
GO:0016070	RNA metabolic process	0.000513810151842649	6983
GO:0000819	sister chromatid segregation	0.000566283014021965	231
GO:0051726	regulation of cell cycle	0.000596589101771965	1130
GO:0006413	translational initiation	0.000623469260897924	131
GO:0031503	protein-containing complex localization	0.000750937615626764	193
GO:0050658	RNA transport	0.000759689739901621	162
GO:0050657	nucleic acid transport	0.000759689739901621	162
GO:0033365	protein localization to organelle	0.000798039908285496	1167
GO:1901987	regulation of cell cycle phase transition	0.000822877393824612	435
GO:0016570	histone modification	0.00140978743394458	488
GO:0006473	protein acetylation	0.00185287873318897	208
GO:0006302	double-strand break repair	0.00188767130093692	301
GO:0045739	positive regulation of DNA repair	0.00212868665672635	131
GO:0035196	miRNA processing	0.00215311429587313	45
GO:0007005	mitochondrion organization	0.00266267225072007	544
GO:0032543	mitochondrial translation	0.00293620099947898	133
GO:1903311	regulation of mRNA metabolic process	0.00308725462803798	306
GO:0017148	negative regulation of translation	0.0031858930986516	180
GO:0000082	G1/S transition of mitotic cell cycle	0.00355014124168689	230
GO:0006282	regulation of DNA repair	0.00382878223204486	214
GO:0010564	regulation of cell cycle process	0.00385300732096263	726
GO:0006888	endoplasmic reticulum to Golgi vesicle-mediated transport	0.00401812760104597	135
GO:0034655	nucleobase-containing compound catabolic process	0.00454003435934858	419
GO:0007346	regulation of mitotic cell cycle	0.00481472622419023	495
GO:0080135	regulation of cellular response to stress	0.00486875568427803	700
GO:0035966	response to topologically incorrect protein	0.00528845057037228	160
GO:0000122	negative regulation of transcription by RNA polymerase II	0.00556501476728375	967
GO:0006325	chromatin organization	0.00579967252737713	683
GO:0009411	response to UV	0.00593847769569084	153
GO:1901796	regulation of signal transduction by p53 class mediator	0.00613612167127605	108
GO:0006986	response to unfolded protein	0.00634142897150965	138
GO:0034249	negative regulation of amide metabolic process	0.00736857018383442	203
GO:1901990	regulation of mitotic cell cycle phase transition	0.00789919626394324	334
GO:0042273	ribosomal large subunit biogenesis	0.00875992828206763	75
GO:0051640	organelle localization	0.00994184198312477	583
GO:0035967	cellular response to topologically incorrect protein	0.0112163278814754	119
GO:0006354	DNA-templated transcription elongation	0.0120290775972989	127
GO:0018193	peptidyl-amino acid modification	0.0123923245037795	1216
GO:0000959	mitochondrial RNA metabolic process	0.0127131399642866	51
GO:0043632	modification-dependent macromolecule catabolic process	0.0138358087663581	718
GO:0000055	ribosomal large subunit export from nucleus	0.0138846664560268	8
GO:0006402	mRNA catabolic process	0.0144165790689268	243
GO:0015931	nucleobase-containing compound transport	0.0147096494995469	226
GO:0051383	kinetochore organization	0.0148086350106616	24
GO:0034620	cellular response to unfolded protein	0.0159046174932032	99
GO:0098813	nuclear chromosome segregation	0.0160263471402406	324
GO:0060341	regulation of cellular localization	0.0173809488870087	980
GO:0051603	proteolysis involved in protein catabolic process	0.0177020940609748	804
GO:0045944	positive regulation of transcription by RNA polymerase II	0.0179815807896219	1257
GO:0033043	regulation of organelle organization	0.0182570669863237	1193
GO:0051656	establishment of organelle localization	0.0184888049974357	447
GO:0051983	regulation of chromosome segregation	0.0187970270226075	130
GO:0006301	postreplication repair	0.0193039456962359	35
GO:0019941	modification-dependent protein catabolic process	0.0218983712324438	706
GO:2000142	regulation of DNA-templated transcription initiation	0.0242716628373781	80
GO:0018205	peptidyl-lysine modification	0.0280637584760041	377
GO:0006368	transcription elongation by RNA polymerase II	0.028952891141065	110
GO:0006487	protein N-linked glycosylation	0.0290170120333246	74
GO:0034504	protein localization to nucleus	0.0297115121081969	313
GO:0044843	cell cycle G1/S phase transition	0.0323881111684379	260
GO:1903829	positive regulation of protein localization	0.0339529533643367	475
GO:2000144	positive regulation of DNA-templated transcription initiation	0.0341853315900401	68
GO:0000460	maturation of 5.8S rRNA	0.0369886541045756	37
GO:0043161	proteasome-mediated ubiquitin-dependent protein catabolic process	0.0371879316418301	457
GO:0006511	ubiquitin-dependent protein catabolic process	0.0385067695895695	696
GO:0006446	regulation of translational initiation	0.0426918881484459	83
GO:0032386	regulation of intracellular transport	0.0435003976053563	336
GO:0051650	establishment of vesicle localization	0.0460468637341799	194
GO:0006457	protein folding	0.0472603554629678	220
GO:0030071	regulation of mitotic metaphase/anaphase transition	0.0491222829054887	91
GO:0051028	mRNA transport	0.0493359925510494	129
GO:0006275	regulation of DNA replication	0.0493359925510494	129

## Sheet: Brown
term_id	term_name	p_value	term_size
GO:0034660	ncRNA metabolic process	2.14227768111881e-23	633
GO:0034470	ncRNA processing	1.54509206462631e-22	451
GO:0140053	mitochondrial gene expression	2.92771031030227e-17	165
GO:0006364	rRNA processing	2.46044820688679e-15	229
GO:0042254	ribosome biogenesis	2.75363543403359e-15	312
GO:0016072	rRNA metabolic process	5.11671401310325e-15	268
GO:0032543	mitochondrial translation	6.28007987891637e-13	133
GO:1901576	organic substance biosynthetic process	2.04735391759731e-11	5894
GO:1901564	organonitrogen compound metabolic process	2.42198996084539e-11	6441
GO:0009058	biosynthetic process	3.60901183490982e-11	5969
GO:1901566	organonitrogen compound biosynthetic process	7.04597921697267e-11	1789
GO:0006399	tRNA metabolic process	1.72767554220506e-09	200
GO:0044249	cellular biosynthetic process	8.32814611679842e-09	5521
GO:0009059	macromolecule biosynthetic process	1.70813549754455e-08	4824
GO:0044271	cellular nitrogen compound biosynthetic process	1.8781106159404e-08	4878
GO:0006412	translation	3.97794733761949e-08	745
GO:0043043	peptide biosynthetic process	7.48093964862556e-08	774
GO:0043412	macromolecule modification	8.55704825612037e-08	3840
GO:0002250	adaptive immune response	1.0407213004322e-07	726
GO:0008033	tRNA processing	1.57299237307968e-07	136
GO:0009451	RNA modification	3.77188350509104e-07	178
GO:0006518	peptide metabolic process	3.94527209085329e-07	898
GO:0019538	protein metabolic process	6.43514428658915e-07	5449
GO:0043604	amide biosynthetic process	8.1648612975125e-07	913
GO:0050852	T cell receptor signaling pathway	9.46325679848626e-07	136
GO:0042110	T cell activation	1.9714242115635e-06	547
GO:0043603	amide metabolic process	2.70459378814282e-06	1196
GO:0006955	immune response	1.37613047409319e-05	1946
GO:0002376	immune system process	3.34629863497353e-05	2710
GO:0000959	mitochondrial RNA metabolic process	3.72278110601743e-05	51
GO:0046649	lymphocyte activation	4.62079926781986e-05	847
GO:0006807	nitrogen compound metabolic process	9.14952245910433e-05	12164
GO:0006259	DNA metabolic process	0.000102980621633777	1046
GO:0090501	RNA phosphodiester bond hydrolysis	0.000144756283753195	162
GO:0050851	antigen receptor-mediated signaling pathway	0.00022074741502707	253
GO:0030217	T cell differentiation	0.000258359981618284	302
GO:0044238	primary metabolic process	0.00033157361996081	12729
GO:0006400	tRNA modification	0.000394919967696467	94
GO:0032259	methylation	0.000418974795494271	375
GO:0030490	maturation of SSU-rRNA	0.000682402065195839	54
GO:0043414	macromolecule methylation	0.00093570115300415	320
GO:0000469	cleavage involved in rRNA processing	0.000976416213419637	29
GO:0045321	leukocyte activation	0.00127880894521419	1012
GO:0002682	regulation of immune system process	0.00227693688324703	1504
GO:0002429	immune response-activating cell surface receptor signaling pathway	0.00249620010038037	352
GO:0046631	alpha-beta T cell activation	0.0025691041295835	176
GO:0090305	nucleic acid phosphodiester bond hydrolysis	0.00263877376084169	253
GO:0045058	T cell selection	0.00293018675938168	51
GO:0001522	pseudouridine synthesis	0.00341207828759705	18
GO:0030098	lymphocyte differentiation	0.00342556466784403	428
GO:0002684	positive regulation of immune system process	0.00416763233858235	1068
GO:0002768	immune response-regulating cell surface receptor signaling pathway	0.00467683695816251	380
GO:0036211	protein modification process	0.00601645703282894	3617
GO:0015986	proton motive force-driven ATP synthesis	0.00716665603158046	78
GO:0000154	rRNA modification	0.00941468263030052	37
GO:0042274	ribosomal small subunit biogenesis	0.00959967475880861	80
GO:0043368	positive T cell selection	0.0119525520898767	38
GO:1903037	regulation of leukocyte cell-cell adhesion	0.0141166546015771	364
GO:0007159	leukocyte cell-cell adhesion	0.0155900664010466	402
GO:0001775	cell activation	0.0170663017813605	1157
GO:1903131	mononuclear cell differentiation	0.0185508476252499	480
GO:0050863	regulation of T cell activation	0.021842527227574	372
GO:1903039	positive regulation of leukocyte cell-cell adhesion	0.0251702679478005	269
GO:0050776	regulation of immune response	0.0254490989993994	912
GO:0031118	rRNA pseudouridine synthesis	0.026691118651807	10
GO:0002757	immune response-activating signaling pathway	0.0294950306867076	471
GO:0002764	immune response-regulating signaling pathway	0.0437393796958979	499
GO:0006754	ATP biosynthetic process	0.0490367218476353	106
GO:0046632	alpha-beta T cell differentiation	0.0491481518268774	120

## Sheet: Cyan
term_id	term_name	p_value	term_size
GO:0007165	signal transduction	5.77915688776999e-11	6034
GO:0002376	immune system process	1.02709864450214e-10	2710
GO:0051716	cellular response to stimulus	4.952703860652e-10	7521
GO:0023052	signaling	4.97865926783743e-10	6493
GO:0007154	cell communication	1.176589170338e-09	6604
GO:0050896	response to stimulus	1.96923473686585e-09	9081
GO:0048583	regulation of response to stimulus	2.31859076386411e-09	4013
GO:0006955	immune response	4.23147581552307e-07	1946
GO:0050776	regulation of immune response	1.23499444953649e-06	912
GO:0002682	regulation of immune system process	3.51974054470616e-06	1504
GO:0048584	positive regulation of response to stimulus	4.94154393780642e-06	2283
GO:0009966	regulation of signal transduction	5.7309976050894e-06	3003
GO:0007166	cell surface receptor signaling pathway	7.87000461833462e-06	2890
GO:0023051	regulation of signaling	1.47997573379187e-05	3413
GO:0001775	cell activation	1.55052701129287e-05	1157
GO:0010646	regulation of cell communication	1.6101179747923e-05	3423
GO:0048518	positive regulation of biological process	4.05871669482494e-05	6358
GO:0002757	immune response-activating signaling pathway	5.84614786294245e-05	471
GO:0050778	positive regulation of immune response	5.90210880882978e-05	730
GO:0070887	cellular response to chemical stimulus	9.4586448862709e-05	2722
GO:0002684	positive regulation of immune system process	0.000110569466201939	1068
GO:0002764	immune response-regulating signaling pathway	0.00011983368320969	499
GO:0007264	small GTPase mediated signal transduction	0.000142343831070838	506
GO:0050794	regulation of cellular process	0.000212910074093596	11108
GO:0035556	intracellular signal transduction	0.000216745441526298	2669
GO:1902531	regulation of intracellular signal transduction	0.000268931893597788	1728
GO:0051056	regulation of small GTPase mediated signal transduction	0.00034520651927567	309
GO:0002253	activation of immune response	0.000353867164155406	545
GO:0048522	positive regulation of cellular process	0.000445934483053517	5615
GO:0006897	endocytosis	0.00120681387694649	798
GO:0045321	leukocyte activation	0.00123251197915781	1012
GO:0034097	response to cytokine	0.00155954417570643	919
GO:0032101	regulation of response to external stimulus	0.00175490216669754	1037
GO:0045088	regulation of innate immune response	0.00185421162832397	366
GO:0071345	cellular response to cytokine stimulus	0.00190340654237611	826
GO:0031347	regulation of defense response	0.00196810914383877	726
GO:0016192	vesicle-mediated transport	0.00197302928381415	1654
GO:0002768	immune response-regulating cell surface receptor signaling pathway	0.00267661268110854	380
GO:0080134	regulation of response to stress	0.00303033801673045	1438
GO:0006950	response to stress	0.00406517965025223	4017
GO:0009605	response to external stimulus	0.00473514833182085	2900
GO:0071310	cellular response to organic substance	0.00495285448948374	2019
GO:0031349	positive regulation of defense response	0.00825371465115941	427
GO:0030029	actin filament-based process	0.00844590208590893	817
GO:0002429	immune response-activating cell surface receptor signaling pathway	0.0100187307697347	352
GO:0050789	regulation of biological process	0.0100941209095694	12480
GO:0006952	defense response	0.0103743815873567	1823
GO:0030036	actin cytoskeleton organization	0.0114331988046488	731
GO:0042110	T cell activation	0.01496805723924	547
GO:0002831	regulation of response to biotic stimulus	0.0157332631995687	457
GO:0062207	regulation of pattern recognition receptor signaling pathway	0.0169643140224104	103
GO:0050867	positive regulation of cell activation	0.0174335725412649	462
GO:0045089	positive regulation of innate immune response	0.01807881614532	296
GO:0007167	enzyme-linked receptor protein signaling pathway	0.0195114828175302	990
GO:0045087	innate immune response	0.0210438892001245	996
GO:0032103	positive regulation of response to external stimulus	0.0211141232040766	566
GO:0042221	response to chemical	0.0218714127178736	4124
GO:0001773	myeloid dendritic cell activation	0.0229567192972931	30
GO:0022407	regulation of cell-cell adhesion	0.0230764880182214	476
GO:0010033	response to organic substance	0.0231266928708551	2809
GO:0007010	cytoskeleton organization	0.0254449700048153	1513
GO:0019221	cytokine-mediated signaling pathway	0.0259450383296192	482
GO:0022409	positive regulation of cell-cell adhesion	0.0312687562354168	317
GO:0007159	leukocyte cell-cell adhesion	0.0319699339517993	402
GO:0002833	positive regulation of response to biotic stimulus	0.0336982715005597	320
GO:0050790	regulation of catalytic activity	0.0412007085243221	1840
GO:0050865	regulation of cell activation	0.0453036090825199	716
GO:0030099	myeloid cell differentiation	0.0456504674414279	419
GO:0030097	hemopoiesis	0.0472406281946171	944

## Sheet: Green
term_id	term_name	p_value	term_size
GO:0002376	immune system process	6.63858710921837e-19	2710
GO:0006955	immune response	9.3844957734254e-17	1946
GO:0002682	regulation of immune system process	2.59695612050559e-15	1504
GO:0048583	regulation of response to stimulus	1.10746584220846e-12	4013
GO:0050776	regulation of immune response	2.24115373678607e-12	912
GO:0006952	defense response	3.54471967547563e-12	1823
GO:0009605	response to external stimulus	7.57396657343434e-12	2900
GO:0006950	response to stress	7.87654362512702e-12	4017
GO:0045321	leukocyte activation	1.13509415149359e-11	1012
GO:0051716	cellular response to stimulus	1.68173308231961e-11	7521
GO:0050896	response to stimulus	5.42173202155691e-11	9081
GO:0001775	cell activation	6.96703669512842e-11	1157
GO:0006954	inflammatory response	7.49109554332646e-11	803
GO:0007154	cell communication	2.12068698263171e-10	6604
GO:0002684	positive regulation of immune system process	3.9925112585762e-10	1068
GO:0007165	signal transduction	5.43215961236363e-10	6034
GO:0023052	signaling	9.79450982860645e-10	6493
GO:0002460	adaptive immune response based on somatic recombination of immune receptors built from immunoglobulin superfamily domains	1.93634614521974e-09	360
GO:0051707	response to other organism	1.96248247147013e-09	1581
GO:0007166	cell surface receptor signaling pathway	1.99020444384565e-09	2890
GO:0009607	response to biotic stimulus	2.0887103066094e-09	1621
GO:0043207	response to external biotic stimulus	2.14271504973393e-09	1584
GO:0070887	cellular response to chemical stimulus	2.2408837127665e-09	2722
GO:0002252	immune effector process	2.24735456698279e-09	693
GO:0044419	biological process involved in interspecies interaction between organisms	3.25360543930829e-09	1752
GO:0071310	cellular response to organic substance	6.98713077788229e-09	2019
GO:0030097	hemopoiesis	2.6484812782391e-08	944
GO:0048518	positive regulation of biological process	2.97866639907396e-08	6358
GO:0035710	CD4-positive, alpha-beta T cell activation	3.48792439756044e-08	117
GO:0034097	response to cytokine	3.65236536221492e-08	919
GO:0002819	regulation of adaptive immune response	3.67568643523038e-08	192
GO:0098542	defense response to other organism	4.94037219833478e-08	1243
GO:0002274	myeloid leukocyte activation	5.98216684419286e-08	240
GO:0032101	regulation of response to external stimulus	6.34877679635035e-08	1037
GO:0080134	regulation of response to stress	6.55785289236163e-08	1438
GO:0001817	regulation of cytokine production	6.94131597579802e-08	739
GO:0001816	cytokine production	8.91101015108729e-08	745
GO:0046649	lymphocyte activation	1.05564651289588e-07	847
GO:0031347	regulation of defense response	1.52361583109223e-07	726
GO:0071345	cellular response to cytokine stimulus	1.67874350254147e-07	826
GO:0050778	positive regulation of immune response	1.79714704517873e-07	730
GO:0042110	T cell activation	1.96334879756145e-07	547
GO:0002822	regulation of adaptive immune response based on somatic recombination of immune receptors built from immunoglobulin superfamily domains	4.38030393872721e-07	176
GO:0048584	positive regulation of response to stimulus	4.45275270171669e-07	2283
GO:0019221	cytokine-mediated signaling pathway	6.08219082611799e-07	482
GO:0002366	leukocyte activation involved in immune response	8.20516807337714e-07	298
GO:0051179	localization	8.31073615961726e-07	5604
GO:0002521	leukocyte differentiation	8.89580458110095e-07	610
GO:0002263	cell activation involved in immune response	1.07634153858887e-06	302
GO:0010033	response to organic substance	1.08401219066464e-06	2809
GO:0045087	innate immune response	1.75107590720724e-06	996
GO:0023051	regulation of signaling	2.7700107252468e-06	3413
GO:0009966	regulation of signal transduction	3.0913745286986e-06	3003
GO:0046631	alpha-beta T cell activation	3.21980692425715e-06	176
GO:0010646	regulation of cell communication	3.26289719479392e-06	3423
GO:0050789	regulation of biological process	4.9545767742377e-06	12480
GO:0051239	regulation of multicellular organismal process	9.22853094830958e-06	3021
GO:0001819	positive regulation of cytokine production	1.02966981873612e-05	481
GO:0065007	biological regulation	1.24387530710185e-05	12891
GO:0002831	regulation of response to biotic stimulus	1.35718039973488e-05	457
GO:0002697	regulation of immune effector process	1.55182182807485e-05	373
GO:0050727	regulation of inflammatory response	1.63757981504276e-05	374
GO:0006810	transport	1.63940335663658e-05	4802
GO:0048585	negative regulation of response to stimulus	1.69345261638173e-05	1616
GO:0051234	establishment of localization	1.86579830538261e-05	4964
GO:0002683	negative regulation of immune system process	2.07448836739292e-05	466
GO:0050794	regulation of cellular process	2.22949485851889e-05	11108
GO:0002764	immune response-regulating signaling pathway	2.33893652059727e-05	499
GO:0009893	positive regulation of metabolic process	2.7518085726935e-05	3848
GO:0048522	positive regulation of cellular process	2.79684816030443e-05	5615
GO:0002286	T cell activation involved in immune response	3.35240939206545e-05	118
GO:0002253	activation of immune response	4.40545355936092e-05	545
GO:0032501	multicellular organismal process	4.6655065646645e-05	7716
GO:0051240	positive regulation of multicellular organismal process	4.78924594968025e-05	1704
GO:0045088	regulation of innate immune response	4.7894256622015e-05	366
GO:0002443	leukocyte mediated immunity	5.01632569280835e-05	455
GO:0050777	negative regulation of immune response	5.10066143894309e-05	186
GO:0050900	leukocyte migration	5.10399545061129e-05	396
GO:0042093	T-helper cell differentiation	5.42151939156048e-05	69
GO:0009617	response to bacterium	5.73222258219053e-05	786
GO:0007159	leukocyte cell-cell adhesion	6.85773116072705e-05	402
GO:0002294	CD4-positive, alpha-beta T cell differentiation involved in immune response	7.38472951165151e-05	71
GO:0002250	adaptive immune response	7.84306173960949e-05	726
GO:1902106	negative regulation of leukocyte differentiation	8.32647261839945e-05	107
GO:0002293	alpha-beta T cell differentiation involved in immune response	8.58555271771935e-05	72
GO:0002287	alpha-beta T cell activation involved in immune response	8.58555271771935e-05	72
GO:0043367	CD4-positive, alpha-beta T cell differentiation	9.84047657040727e-05	90
GO:0002237	response to molecule of bacterial origin	0.000101716355353814	352
GO:0002757	immune response-activating signaling pathway	0.00010245530370271	471
GO:0016310	phosphorylation	0.000113090464542995	1787
GO:0009967	positive regulation of signal transduction	0.000114434307152699	1538
GO:0051090	regulation of DNA-binding transcription factor activity	0.000115290287248474	443
GO:0035556	intracellular signal transduction	0.000116455113072028	2669
GO:0048468	cell development	0.00012108745621855	2763
GO:1903707	negative regulation of hemopoiesis	0.000129886109792956	111
GO:0042221	response to chemical	0.000164336962663787	4124
GO:1902531	regulation of intracellular signal transduction	0.000189208816987022	1728
GO:0051092	positive regulation of NF-kappaB transcription factor activity	0.000194181385968288	157
GO:0048856	anatomical structure development	0.000223136115927163	5896
GO:0032502	developmental process	0.000232715262469692	6489
GO:0002285	lymphocyte activation involved in immune response	0.000246323472632421	207
GO:0002292	T cell differentiation involved in immune response	0.000263733194521816	80
GO:0048870	cell motility	0.000278733199251654	1705
GO:0007249	I-kappaB kinase/NF-kappaB signaling	0.000313720124360291	289
GO:0046632	alpha-beta T cell differentiation	0.000330269947179923	120
GO:0002755	MyD88-dependent toll-like receptor signaling pathway	0.000351532088925921	25
GO:0002833	positive regulation of response to biotic stimulus	0.000371409108037806	320
GO:1903706	regulation of hemopoiesis	0.000441264152013151	412
GO:0045089	positive regulation of innate immune response	0.000462068551499553	296
GO:1903131	mononuclear cell differentiation	0.000556705805982843	480
GO:0071216	cellular response to biotic stimulus	0.00066726930463864	248
GO:1901700	response to oxygen-containing compound	0.000716933821077664	1796
GO:0016477	cell migration	0.000794835985765473	1505
GO:0042119	neutrophil activation	0.00112898344586707	42
GO:0010604	positive regulation of macromolecule metabolic process	0.00117586403392561	3535
GO:0032103	positive regulation of response to external stimulus	0.00119450561570382	566
GO:0065009	regulation of molecular function	0.00120274184755624	2586
GO:0002444	myeloid leukocyte mediated immunity	0.00125230242840067	113
GO:0023056	positive regulation of signaling	0.00130974933958664	1742
GO:0002437	inflammatory response to antigenic stimulus	0.00135216374296543	75
GO:1901701	cellular response to oxygen-containing compound	0.00146415647246964	1287
GO:0002768	immune response-regulating cell surface receptor signaling pathway	0.00160822121375924	380
GO:0050865	regulation of cell activation	0.00168840003531134	716
GO:0032613	interleukin-10 production	0.00181038078995022	60
GO:0032653	regulation of interleukin-10 production	0.00181038078995022	60
GO:0051091	positive regulation of DNA-binding transcription factor activity	0.00208029247159853	268
GO:0002820	negative regulation of adaptive immune response	0.002092295753011	61
GO:0097529	myeloid leukocyte migration	0.00226482309823488	242
GO:0033554	cellular response to stress	0.00235136511123057	1949
GO:0031348	negative regulation of defense response	0.00239811801769433	243
GO:0002430	complement receptor mediated signaling pathway	0.00244928053911903	12
GO:1901739	regulation of myoblast fusion	0.00249578855122873	21
GO:0048869	cellular developmental process	0.00254940164433677	4344
GO:0002694	regulation of leukocyte activation	0.00279326484165427	661
GO:0002673	regulation of acute inflammatory response	0.00279372007173336	47
GO:0032496	response to lipopolysaccharide	0.00297069183777695	333
GO:0010647	positive regulation of cell communication	0.00301015220989916	1744
GO:0031349	positive regulation of defense response	0.00310545932829162	427
GO:0071219	cellular response to molecule of bacterial origin	0.00319426183591561	221
GO:0030098	lymphocyte differentiation	0.00323165932934226	428
GO:0036230	granulocyte activation	0.00330333489651137	48
GO:0030154	cell differentiation	0.00339971280763993	4318
GO:0030155	regulation of cell adhesion	0.00355020833248969	778
GO:0050863	regulation of T cell activation	0.00433492450912194	372
GO:0032637	interleukin-8 production	0.00439301379080304	85
GO:0032677	regulation of interleukin-8 production	0.00439301379080304	85
GO:0001818	negative regulation of cytokine production	0.00454516188241621	283
GO:0043122	regulation of I-kappaB kinase/NF-kappaB signaling	0.00490879895979964	256
GO:0002758	innate immune response-activating signaling pathway	0.00565979833216903	204
GO:1902105	regulation of leukocyte differentiation	0.00567061895316025	317
GO:0022407	regulation of cell-cell adhesion	0.00578268444511654	476
GO:0070661	leukocyte proliferation	0.00584076663799237	348
GO:0002524	hypersensitivity	0.00602031867606387	14
GO:0002467	germinal center formation	0.00602031867606387	14
GO:1990266	neutrophil migration	0.00612040163316645	131
GO:0036211	protein modification process	0.00622420563528186	3617
GO:0002429	immune response-activating cell surface receptor signaling pathway	0.00694739275388164	352
GO:0002703	regulation of leukocyte mediated immunity	0.0071254888569501	235
GO:0050790	regulation of catalytic activity	0.00748167664332932	1840
GO:0051649	establishment of localization in cell	0.00774022648009693	2386
GO:0030099	myeloid cell differentiation	0.00802644716565764	419
GO:0070663	regulation of leukocyte proliferation	0.00867508179565115	267
GO:0002221	pattern recognition receptor signaling pathway	0.00937832001971392	186
GO:1903039	positive regulation of leukocyte cell-cell adhesion	0.00958898730828877	269
GO:0045123	cellular extravasation	0.0109878351417408	74
GO:0002823	negative regulation of adaptive immune response based on somatic recombination of immune receptors built from immunoglobulin superfamily domains	0.0110508418902481	56
GO:1903037	regulation of leukocyte cell-cell adhesion	0.0115048313000156	364
GO:0032651	regulation of interleukin-1 beta production	0.0122113186838103	95
GO:0032611	interleukin-1 beta production	0.0122113186838103	95
GO:0043123	positive regulation of I-kappaB kinase/NF-kappaB signaling	0.0127694129997575	191
GO:1901741	positive regulation of myoblast fusion	0.0127728925409816	16
GO:0042554	superoxide anion generation	0.0130190069748112	41
GO:0051249	regulation of lymphocyte activation	0.0135498011195895	570
GO:0002526	acute inflammatory response	0.013573429147184	118
GO:0051641	cellular localization	0.0139776939420336	3635
GO:0032102	negative regulation of response to external stimulus	0.0140022426598834	401
GO:0007155	cell adhesion	0.0149857665161365	1530
GO:2000514	regulation of CD4-positive, alpha-beta T cell activation	0.0153380208319931	77
GO:1903555	regulation of tumor necrosis factor superfamily cytokine production	0.0153924101325257	168
GO:0071706	tumor necrosis factor superfamily cytokine production	0.0153924101325257	168
GO:1902533	positive regulation of intracellular signal transduction	0.0179387082586171	997
GO:0002861	regulation of inflammatory response to antigenic stimulus	0.0181251290816253	43
GO:0060142	regulation of syncytium formation by plasma membrane fusion	0.0194817776996038	29
GO:0045785	positive regulation of cell adhesion	0.01957445969136	477
GO:0002685	regulation of leukocyte migration	0.0220212158927086	228
GO:0022409	positive regulation of cell-cell adhesion	0.0220832068819232	317
GO:0002218	activation of innate immune response	0.0232078321089654	229
GO:0019222	regulation of metabolic process	0.0233345802358547	7345
GO:0002883	regulation of hypersensitivity	0.0239556456199503	9
GO:0050728	negative regulation of inflammatory response	0.0249503659537274	150
GO:0038061	NIK/NF-kappaB signaling	0.0255495661954165	126
GO:0016064	immunoglobulin mediated immune response	0.0257102868544162	203
GO:0043412	macromolecule modification	0.0260625193521873	3840
GO:0002449	lymphocyte mediated immunity	0.0266603308750638	353
GO:0000768	syncytium formation by plasma membrane fusion	0.0271770531478184	63
GO:0140253	cell-cell fusion	0.0271770531478184	63
GO:0030316	osteoclast differentiation	0.027564742568793	104
GO:0016192	vesicle-mediated transport	0.0282417316074163	1654
GO:0006796	phosphate-containing compound metabolic process	0.0282525468345061	2763
GO:2000108	positive regulation of leukocyte apoptotic process	0.0293449256447936	31
GO:0019724	B cell mediated immunity	0.0303694984797428	206
GO:0032675	regulation of interleukin-6 production	0.03051592148486	153
GO:0032635	interleukin-6 production	0.03051592148486	153
GO:1901564	organonitrogen compound metabolic process	0.0318602841627698	6441
GO:0042116	macrophage activation	0.0326479115572045	106
GO:0051241	negative regulation of multicellular organismal process	0.0353463741278519	1110
GO:0040011	locomotion	0.0370824868534662	1365
GO:0098609	cell-cell adhesion	0.0374822943545465	950
GO:0006793	phosphorus metabolic process	0.0388461243696661	2788
GO:0060397	growth hormone receptor signaling pathway via JAK-STAT	0.0393917704922781	10
GO:0009056	catabolic process	0.0413159735773007	2601
GO:0071222	cellular response to lipopolysaccharide	0.04197778867381	212
GO:0033993	response to lipid	0.0428428378384945	916
GO:0032693	negative regulation of interleukin-10 production	0.0428726736866439	20
GO:0006468	protein phosphorylation	0.0429979413166501	1547
GO:0006897	endocytosis	0.0430001479950104	798
GO:2000379	positive regulation of reactive oxygen species metabolic process	0.0431521349493175	67
GO:0006801	superoxide metabolic process	0.0431521349493175	67
GO:0006949	syncytium formation	0.0431521349493175	67
GO:0019538	protein metabolic process	0.0435190009045239	5449
GO:0030217	T cell differentiation	0.0438035817120401	302
GO:0097530	granulocyte migration	0.047900664153778	160
GO:0002700	regulation of production of molecular mediator of immune response	0.048809632237451	187

## Sheet: GreenYellow
term_id	term_name	p_value	term_size
GO:0006396	RNA processing	7.60017145702776e-70	3379
GO:0016070	RNA metabolic process	1.33712625530457e-36	6983
GO:0090304	nucleic acid metabolic process	6.21687543143599e-33	7534
GO:0006139	nucleobase-containing compound metabolic process	7.72176604244732e-31	8049
GO:0006725	cellular aromatic compound metabolic process	1.35570326494239e-30	8273
GO:0046483	heterocycle metabolic process	8.07123633588394e-30	8221
GO:1901360	organic cyclic compound metabolic process	3.39050610994235e-29	8514
GO:0010467	gene expression	1.57127376675957e-28	9020
GO:0034641	cellular nitrogen compound metabolic process	2.93047348969858e-28	8680
GO:0044237	cellular metabolic process	9.30532008345839e-18	11477
GO:0006807	nitrogen compound metabolic process	6.98082741719545e-16	12164
GO:0043170	macromolecule metabolic process	3.33468401424179e-15	12337
GO:0044238	primary metabolic process	1.03708712693003e-13	12729
GO:0071704	organic substance metabolic process	6.05317101833255e-12	13946
GO:0008152	metabolic process	2.39600824964329e-10	14409
GO:0009987	cellular process	0.0222429781561431	19054

## Sheet: Grey
term_id	term_name	p_value	term_size
GO:0050794	regulation of cellular process	2.21549625620118e-71	11108
GO:0065007	biological regulation	5.859542823995e-50	12891
GO:0048518	positive regulation of biological process	6.05369533729831e-49	6358
GO:1901564	organonitrogen compound metabolic process	5.22959695206573e-46	6441
GO:0006996	organelle organization	1.69580921528246e-45	3608
GO:0048522	positive regulation of cellular process	5.8546331079029e-45	5615
GO:0050789	regulation of biological process	4.11965152834078e-44	12480
GO:0009058	biosynthetic process	1.02026466068595e-39	5969
GO:0031323	regulation of cellular metabolic process	2.53446496874186e-39	5493
GO:1901576	organic substance biosynthetic process	4.85301618215754e-39	5894
GO:0080090	regulation of primary metabolic process	1.0794896702605e-38	5836
GO:0051171	regulation of nitrogen compound metabolic process	1.63655621514478e-36	5662
GO:0009056	catabolic process	4.19085512098795e-36	2601
GO:0050896	response to stimulus	3.51566257091202e-34	9081
GO:0019538	protein metabolic process	1.3988895432495e-32	5449
GO:0044249	cellular biosynthetic process	2.80888653824633e-32	5521
GO:0048523	negative regulation of cellular process	1.31107793166837e-30	4753
GO:0051716	cellular response to stimulus	2.55621467019777e-29	7521
GO:1901575	organic substance catabolic process	7.68538132644575e-28	2157
GO:0009893	positive regulation of metabolic process	7.88828618436539e-28	3848
GO:0044248	cellular catabolic process	1.00643659873458e-27	1513
GO:0043412	macromolecule modification	1.30254552363092e-26	3840
GO:0036211	protein modification process	1.08824149435061e-25	3617
GO:0009889	regulation of biosynthetic process	2.76979373216586e-25	4177
GO:0051179	localization	9.70059699826803e-25	5604
GO:1901362	organic cyclic compound biosynthetic process	1.47258008236374e-24	4287
GO:0018130	heterocycle biosynthetic process	2.77352842945083e-24	4129
GO:0051128	regulation of cellular component organization	3.22546607276483e-24	2462
GO:0019438	aromatic compound biosynthetic process	5.10888701726149e-24	4140
GO:0033554	cellular response to stress	8.39332393292198e-24	1949
GO:0051173	positive regulation of nitrogen compound metabolic process	1.28595064827455e-23	3131
GO:0010604	positive regulation of macromolecule metabolic process	1.47866534780266e-23	3535
GO:0034654	nucleobase-containing compound biosynthetic process	1.59690012882974e-23	4055
GO:0031326	regulation of cellular biosynthetic process	3.38163796425215e-23	4064
GO:0009059	macromolecule biosynthetic process	3.46831227360658e-23	4824
GO:0044271	cellular nitrogen compound biosynthetic process	5.0478740458992e-23	4878
GO:0010556	regulation of macromolecule biosynthetic process	5.25252935292473e-23	3958
GO:0032502	developmental process	1.29892317012686e-22	6489
GO:0007049	cell cycle	3.01353748648634e-22	1825
GO:0031325	positive regulation of cellular metabolic process	5.00249234547255e-22	2976
GO:0044281	small molecule metabolic process	7.25919153086605e-22	1865
GO:0007010	cytoskeleton organization	1.22863409853144e-21	1513
GO:0051234	establishment of localization	8.24635769246572e-21	4964
GO:0006950	response to stress	1.69797769699507e-20	4017
GO:0019219	regulation of nucleobase-containing compound metabolic process	1.69984042748183e-20	4061
GO:0048583	regulation of response to stimulus	3.25740533255342e-20	4013
GO:0051641	cellular localization	3.58196908578881e-20	3635
GO:0033043	regulation of organelle organization	7.51756170324578e-20	1193
GO:0000278	mitotic cell cycle	1.46062203660003e-19	922
GO:0006793	phosphorus metabolic process	3.95609492163091e-19	2788
GO:0048856	anatomical structure development	6.00577666134445e-19	5896
GO:0035556	intracellular signal transduction	6.20216572749165e-19	2669
GO:0006796	phosphate-containing compound metabolic process	1.97264000782851e-18	2763
GO:0019222	regulation of metabolic process	2.09252182792644e-18	7345
GO:0022402	cell cycle process	2.51188401883839e-18	1281
GO:0031324	negative regulation of cellular metabolic process	4.10801075295191e-18	2194
GO:0032774	RNA biosynthetic process	7.72797866009979e-18	3623
GO:0006810	transport	1.73467896085254e-17	4802
GO:1903047	mitotic cell cycle process	4.25568481033147e-17	766
GO:0051252	regulation of RNA metabolic process	4.92986017541207e-17	3774
GO:0006351	DNA-templated transcription	6.62279019101465e-17	3585
GO:0023051	regulation of signaling	6.72442668429553e-17	3413
GO:0097659	nucleic acid-templated transcription	7.43320607925768e-17	3586
GO:0007275	multicellular organism development	2.37914331419356e-16	4658
GO:0010646	regulation of cell communication	3.11939206842957e-16	3423
GO:0051246	regulation of protein metabolic process	5.76206217399947e-16	2496
GO:2001141	regulation of RNA biosynthetic process	1.39731669188829e-15	3480
GO:0009966	regulation of signal transduction	2.17656404780012e-15	3003
GO:0045935	positive regulation of nucleobase-containing compound metabolic process	2.29321527175199e-15	2050
GO:0006366	transcription by RNA polymerase II	2.7703003789946e-15	2677
GO:0051726	regulation of cell cycle	4.99602345918835e-15	1130
GO:0009891	positive regulation of biosynthetic process	6.06071792772176e-15	2081
GO:1903506	regulation of nucleic acid-templated transcription	7.18458312894063e-15	3457
GO:0065008	regulation of biological quality	7.79919287087914e-15	2964
GO:0006355	regulation of DNA-templated transcription	8.14991017584984e-15	3455
GO:0009987	cellular process	1.4743582670023e-14	19054
GO:0051172	negative regulation of nitrogen compound metabolic process	1.53251576560477e-14	2374
GO:0033036	macromolecule localization	2.3043958901092e-14	3201
GO:1901565	organonitrogen compound catabolic process	4.18399334918063e-14	1383
GO:0006974	DNA damage response	6.9542118391568e-14	878
GO:0031328	positive regulation of cellular biosynthetic process	1.092658087975e-13	2023
GO:0010557	positive regulation of macromolecule biosynthetic process	1.85588366438718e-13	1942
GO:0007154	cell communication	3.24227216725127e-13	6604
GO:0006357	regulation of transcription by RNA polymerase II	4.44365082612474e-13	2564
GO:0023052	signaling	5.87468134970788e-13	6493
GO:0009894	regulation of catabolic process	1.15128766513297e-12	1003
GO:0051254	positive regulation of RNA metabolic process	2.19885226297609e-12	1857
GO:0050793	regulation of developmental process	2.30829360573095e-12	2482
GO:0010033	response to organic substance	2.57827594584184e-12	2809
GO:0065009	regulation of molecular function	2.85512410040301e-12	2586
GO:0070887	cellular response to chemical stimulus	7.52672975219399e-12	2722
GO:0050790	regulation of catalytic activity	8.8498610113039e-12	1840
GO:0006259	DNA metabolic process	9.2142866770398e-12	1046
GO:0060255	regulation of macromolecule metabolic process	1.03946481644566e-11	6816
GO:0009057	macromolecule catabolic process	1.13394295034188e-11	1397
GO:0070727	cellular macromolecule localization	1.27479041519281e-11	2733
GO:0007165	signal transduction	1.39954972984468e-11	6034
GO:1902531	regulation of intracellular signal transduction	2.03113660224696e-11	1728
GO:0008104	protein localization	2.35347197363886e-11	2723
GO:0043436	oxoacid metabolic process	2.36465627125513e-11	973
GO:0009890	negative regulation of biosynthetic process	2.53095179781371e-11	1636
GO:0045934	negative regulation of nucleobase-containing compound metabolic process	2.60932899666764e-11	1558
GO:0006629	lipid metabolic process	2.87174822571796e-11	1418
GO:0071702	organic substance transport	3.15002844685612e-11	3017
GO:0044283	small molecule biosynthetic process	3.28809953294099e-11	576
GO:0051649	establishment of localization in cell	4.1072657032756e-11	2386
GO:0006082	organic acid metabolic process	4.1728312543744e-11	979
GO:0042592	homeostatic process	4.28602082221181e-11	1673
GO:0031327	negative regulation of cellular biosynthetic process	4.56969626553898e-11	1586
GO:0019752	carboxylic acid metabolic process	4.93964332817266e-11	951
GO:0010564	regulation of cell cycle process	5.60347439331671e-11	726
GO:0016192	vesicle-mediated transport	5.75274056153323e-11	1654
GO:0044282	small molecule catabolic process	6.14420634127565e-11	379
GO:0048869	cellular developmental process	1.05469475612082e-10	4344
GO:0010558	negative regulation of macromolecule biosynthetic process	1.08340091231392e-10	1547
GO:0030154	cell differentiation	1.36042592513096e-10	4318
GO:0030036	actin cytoskeleton organization	1.60227452453689e-10	731
GO:0007017	microtubule-based process	1.6037540914384e-10	943
GO:0000226	microtubule cytoskeleton organization	1.91967451288008e-10	653
GO:1902680	positive regulation of RNA biosynthetic process	2.31761545853481e-10	1725
GO:0046395	carboxylic acid catabolic process	3.00307702246046e-10	255
GO:0016054	organic acid catabolic process	3.00307702246046e-10	255
GO:0048731	system development	3.05233130946372e-10	3987
GO:0045893	positive regulation of DNA-templated transcription	4.53241733483325e-10	1718
GO:1903508	positive regulation of nucleic acid-templated transcription	4.53241733483325e-10	1718
GO:0061919	process utilizing autophagic mechanism	4.93377736663941e-10	568
GO:0006914	autophagy	4.93377736663941e-10	568
GO:0044770	cell cycle phase transition	1.01315675561962e-09	560
GO:0051253	negative regulation of RNA metabolic process	1.06532708282402e-09	1443
GO:0008219	cell death	1.37937026193764e-09	2129
GO:0051276	chromosome organization	1.37951233454755e-09	634
GO:0006281	DNA repair	3.8338275629918e-09	591
GO:0044087	regulation of cellular component biogenesis	4.50945518384993e-09	971
GO:0032879	regulation of localization	4.62621479429845e-09	2115
GO:0030029	actin filament-based process	4.68594148978661e-09	817
GO:0007264	small GTPase mediated signal transduction	5.10657275294118e-09	506
GO:0071705	nitrogen compound transport	7.29493123373447e-09	2290
GO:0007346	regulation of mitotic cell cycle	9.93995051786198e-09	495
GO:1901135	carbohydrate derivative metabolic process	1.10351838277637e-08	1059
GO:0043085	positive regulation of catalytic activity	1.22611409576691e-08	1116
GO:1902679	negative regulation of RNA biosynthetic process	1.55143041520086e-08	1333
GO:0051247	positive regulation of protein metabolic process	1.5987058591257e-08	1451
GO:0031329	regulation of cellular catabolic process	1.62227154735713e-08	643
GO:0016236	macroautophagy	1.82786667737723e-08	324
GO:0097435	supramolecular fiber organization	1.8918887882798e-08	819
GO:0032501	multicellular organismal process	2.32142627925894e-08	7716
GO:0023056	positive regulation of signaling	2.73119982454706e-08	1742
GO:0007399	nervous system development	2.75011446094921e-08	2547
GO:0007005	mitochondrion organization	2.7607510507173e-08	544
GO:0080135	regulation of cellular response to stress	2.80402655594422e-08	700
GO:0045892	negative regulation of DNA-templated transcription	3.100012778696e-08	1317
GO:0048468	cell development	3.29062353579258e-08	2763
GO:0070925	organelle assembly	3.47994204240367e-08	963
GO:0018193	peptidyl-amino acid modification	3.65284499858381e-08	1216
GO:1903507	negative regulation of nucleic acid-templated transcription	4.06126954342162e-08	1319
GO:0048878	chemical homeostasis	4.49939442006309e-08	1003
GO:0051130	positive regulation of cellular component organization	4.63262008576988e-08	1119
GO:0009628	response to abiotic stimulus	4.72975851944459e-08	1146
GO:0010647	positive regulation of cell communication	7.06058033106002e-08	1744
GO:0016570	histone modification	9.234858841301e-08	488
GO:0032787	monocarboxylic acid metabolic process	1.33165335647735e-07	628
GO:0048519	negative regulation of biological process	1.52276637215067e-07	5932
GO:0048584	positive regulation of response to stimulus	1.66245823297596e-07	2283
GO:0031399	regulation of protein modification process	1.69522667086739e-07	1494
GO:0044093	positive regulation of molecular function	2.60596040267506e-07	1522
GO:0016310	phosphorylation	2.78483984862498e-07	1787
GO:0012501	programmed cell death	2.9307200727719e-07	1961
GO:0046907	intracellular transport	2.97832494967015e-07	1834
GO:0044772	mitotic cell cycle phase transition	3.55785042501872e-07	455
GO:0045184	establishment of protein localization	3.80858871537818e-07	1920
GO:0010506	regulation of autophagy	4.70101334409447e-07	349
GO:0019637	organophosphate metabolic process	4.79080934292779e-07	989
GO:0071310	cellular response to organic substance	4.97502814675786e-07	2019
GO:0006508	proteolysis	5.01186315624369e-07	1780
GO:0051056	regulation of small GTPase mediated signal transduction	5.21969069443349e-07	309
GO:0010638	positive regulation of organelle organization	5.69604216193834e-07	516
GO:1901987	regulation of cell cycle phase transition	5.91408930224696e-07	435
GO:0051049	regulation of transport	7.2271793411911e-07	1771
GO:0010639	negative regulation of organelle organization	7.23541244360443e-07	367
GO:0009653	anatomical structure morphogenesis	7.53693508825954e-07	2712
GO:0006915	apoptotic process	7.72544541134561e-07	1905
GO:0048285	organelle fission	8.63967152551758e-07	487
GO:0080134	regulation of response to stress	9.45790292724251e-07	1438
GO:0044255	cellular lipid metabolic process	1.00517525828102e-06	1012
GO:0018205	peptidyl-lysine modification	1.12724303570208e-06	377
GO:0009967	positive regulation of signal transduction	1.18411157227177e-06	1538
GO:0042221	response to chemical	1.32395131510085e-06	4124
GO:0051174	regulation of phosphorus metabolic process	1.32765713400208e-06	1334
GO:0030163	protein catabolic process	1.34764943908144e-06	1041
GO:0051493	regulation of cytoskeleton organization	1.37433409123641e-06	543
GO:0051301	cell division	1.45486590013331e-06	661
GO:0005975	carbohydrate metabolic process	1.46793546019279e-06	569
GO:0019220	regulation of phosphate metabolic process	1.70508247839368e-06	1333
GO:0060341	regulation of cellular localization	1.73673035163544e-06	980
GO:0051052	regulation of DNA metabolic process	2.97992292792504e-06	527
GO:0140352	export from cell	3.72447814719309e-06	884
GO:0007265	Ras protein signal transduction	3.75491382606429e-06	349
GO:0030030	cell projection organization	3.78387889382108e-06	1573
GO:0051239	regulation of multicellular organismal process	3.82929044011034e-06	3021
GO:0051640	organelle localization	4.05935398566659e-06	583
GO:0022008	neurogenesis	4.72347383716936e-06	1705
GO:0043254	regulation of protein-containing complex assembly	4.75650094154344e-06	422
GO:0010942	positive regulation of cell death	5.09624041606529e-06	590
GO:0010256	endomembrane system organization	5.65052825160728e-06	605
GO:0015031	protein transport	6.14056654653145e-06	1807
GO:0120036	plasma membrane bounded cell projection organization	6.67982119068093e-06	1535
GO:0010243	response to organonitrogen compound	7.81530425799201e-06	1060
GO:0000122	negative regulation of transcription by RNA polymerase II	8.04720357734897e-06	967
GO:0019725	cellular homeostasis	9.12186646301823e-06	804
GO:0051129	negative regulation of cellular component organization	1.0056306121285e-05	725
GO:0007059	chromosome segregation	1.08419081514807e-05	423
GO:0140014	mitotic nuclear division	1.15787506831255e-05	280
GO:0048585	negative regulation of response to stimulus	1.37484732839491e-05	1616
GO:0006260	DNA replication	1.6400908423678e-05	284
GO:0046903	secretion	1.8252752563153e-05	955
GO:0008610	lipid biosynthetic process	1.87296985541998e-05	726
GO:0006302	double-strand break repair	1.97652347655477e-05	301
GO:1902903	regulation of supramolecular fiber organization	2.08157544949974e-05	384
GO:0022411	cellular component disassembly	2.48142385733428e-05	498
GO:0043632	modification-dependent macromolecule catabolic process	3.37374432993103e-05	718
GO:0051094	positive regulation of developmental process	3.56283853333869e-05	1310
GO:0006511	ubiquitin-dependent protein catabolic process	4.31476884282089e-05	696
GO:0033044	regulation of chromosome organization	4.86760419908339e-05	253
GO:0007015	actin filament organization	4.90172080500748e-05	453
GO:0098813	nuclear chromosome segregation	5.02449664639905e-05	324
GO:1902533	positive regulation of intracellular signal transduction	5.82279858040063e-05	997
GO:1901700	response to oxygen-containing compound	6.00542442471977e-05	1796
GO:0007166	cell surface receptor signaling pathway	6.03408096744402e-05	2890
GO:0043087	regulation of GTPase activity	6.18687624248143e-05	375
GO:0045944	positive regulation of transcription by RNA polymerase II	6.49303774284041e-05	1257
GO:0032940	secretion by cell	7.03056952056043e-05	821
GO:0051258	protein polymerization	7.14479559184275e-05	287
GO:0048193	Golgi vesicle transport	7.24640398567025e-05	309
GO:0019941	modification-dependent protein catabolic process	8.0825990954787e-05	706
GO:0000819	sister chromatid segregation	8.76873309635318e-05	231
GO:0055082	intracellular chemical homeostasis	9.28128816249983e-05	701
GO:0032970	regulation of actin filament-based process	9.41522412729338e-05	408
GO:0010941	regulation of cell death	9.82160264428856e-05	1648
GO:0048513	animal organ development	9.9105369507326e-05	3128
GO:0032956	regulation of actin cytoskeleton organization	9.9697369975041e-05	366
GO:0046578	regulation of Ras protein signal transduction	0.00010001308483211	197
GO:1901566	organonitrogen compound biosynthetic process	0.000100831125875089	1789
GO:0016311	dephosphorylation	0.000108231891159923	344
GO:0051046	regulation of secretion	0.000118421154947407	623
GO:0055080	monoatomic cation homeostasis	0.000122906098036018	591
GO:0010948	negative regulation of cell cycle process	0.000124394030686013	303
GO:0090407	organophosphate biosynthetic process	0.000131808260737813	609
GO:0032535	regulation of cellular component size	0.000133760108375998	373
GO:1901990	regulation of mitotic cell cycle phase transition	0.000139871169664117	334
GO:0043068	positive regulation of programmed cell death	0.000142500012812301	522
GO:0046394	carboxylic acid biosynthetic process	0.000143933021319657	323
GO:0072329	monocarboxylic acid catabolic process	0.0001548752129321	134
GO:2000026	regulation of multicellular organismal development	0.000156108006564628	1407
GO:0009725	response to hormone	0.000159023926257219	875
GO:0051338	regulation of transferase activity	0.000159955628775016	860
GO:0050801	monoatomic ion homeostasis	0.000175889725738604	602
GO:0019439	aromatic compound catabolic process	0.000177270033249135	477
GO:0043161	proteasome-mediated ubiquitin-dependent protein catabolic process	0.000181419092309619	457
GO:0045930	negative regulation of mitotic cell cycle	0.000184487705479977	231
GO:0016477	cell migration	0.000186622331740321	1505
GO:0055085	transmembrane transport	0.000187844791413462	1558
GO:0043543	protein acylation	0.000189801638208794	250
GO:1901137	carbohydrate derivative biosynthetic process	0.000208545345021698	662
GO:0070647	protein modification by small protein conjugation or removal	0.000209914066898638	1053
GO:1901361	organic cyclic compound catabolic process	0.000257060894186052	508
GO:0032880	regulation of protein localization	0.000268972091619753	873
GO:0062012	regulation of small molecule metabolic process	0.000269244851368821	323
GO:0051603	proteolysis involved in protein catabolic process	0.000276096036824804	804
GO:0016053	organic acid biosynthetic process	0.000282044988371525	326
GO:0006468	protein phosphorylation	0.000293048746985215	1547
GO:0010821	regulation of mitochondrion organization	0.000295873501005952	151
GO:0000075	cell cycle checkpoint signaling	0.000325996238950881	193
GO:0051336	regulation of hydrolase activity	0.000350927753883158	969
GO:0006790	sulfur compound metabolic process	0.000399940872617182	322
GO:0051656	establishment of organelle localization	0.000405755938592862	447
GO:0071407	cellular response to organic cyclic compound	0.000412608180809249	578
GO:0070201	regulation of establishment of protein localization	0.000418254151594847	540
GO:0016241	regulation of macroautophagy	0.000452984082658351	160
GO:1901988	negative regulation of cell cycle phase transition	0.000467302401324406	259
GO:0009062	fatty acid catabolic process	0.000474684799544106	107
GO:0030031	cell projection assembly	0.000496683271785174	588
GO:0007093	mitotic cell cycle checkpoint signaling	0.000531187735856648	145
GO:0006873	intracellular monoatomic ion homeostasis	0.000537729726825789	524
GO:0000280	nuclear division	0.000546614898030571	440
GO:0048870	cell motility	0.000599666376199903	1705
GO:1901698	response to nitrogen compound	0.000619275064462786	1136
GO:0090066	regulation of anatomical structure size	0.000700098253101003	511
GO:0032446	protein modification by small protein conjugation	0.000716808759982674	905
GO:1901615	organic hydroxy compound metabolic process	0.000738629803203394	567
GO:0009719	response to endogenous stimulus	0.000743945684838821	1720
GO:0051050	positive regulation of transport	0.000791081512518194	921
GO:0016242	negative regulation of macroautophagy	0.000805752406461041	35
GO:0051345	positive regulation of hydrolase activity	0.000863329394330805	568
GO:0045595	regulation of cell differentiation	0.00087425083635267	1568
GO:0010648	negative regulation of cell communication	0.00088288922018084	1359
GO:0043065	positive regulation of apoptotic process	0.000948793161459478	507
GO:0022603	regulation of anatomical structure morphogenesis	0.00095157223909438	880
GO:0006091	generation of precursor metabolites and energy	0.000973534011546154	449
GO:1903530	regulation of secretion by cell	0.00115707115700296	564
GO:0023057	negative regulation of signaling	0.00119747403852977	1359
GO:0060627	regulation of vesicle-mediated transport	0.00122361712621641	532
GO:0040007	growth	0.00124727558108414	937
GO:0032870	cellular response to hormone stimulus	0.00127016024804312	606
GO:0006282	regulation of DNA repair	0.00130111719487767	214
GO:0044089	positive regulation of cellular component biogenesis	0.00131548447595572	509
GO:0030003	intracellular monoatomic cation homeostasis	0.00134617876774794	515
GO:0000070	mitotic sister chromatid segregation	0.00137739322298314	190
GO:0005996	monosaccharide metabolic process	0.00138460320191667	258
GO:0120031	plasma membrane bounded cell projection assembly	0.00138858979600658	577
GO:0046700	heterocycle catabolic process	0.00144996860108096	460
GO:0009636	response to toxic substance	0.00165663164187746	234
GO:0044270	cellular nitrogen compound catabolic process	0.00169202921188117	458
GO:0061024	membrane organization	0.00170711760546879	897
GO:0019318	hexose metabolic process	0.00186254372391712	229
GO:0044242	cellular lipid catabolic process	0.00186254372391712	229
GO:0045017	glycerolipid biosynthetic process	0.00187380641150832	251
GO:0010628	positive regulation of gene expression	0.00189127767484631	1165
GO:0016482	cytosolic transport	0.00199595378071734	170
GO:0006310	DNA recombination	0.00207934807145204	327
GO:0045786	negative regulation of cell cycle	0.00211826495314682	387
GO:0051223	regulation of protein transport	0.00214848003588414	515
GO:0010498	proteasomal protein catabolic process	0.00222980813132558	527
GO:0009968	negative regulation of signal transduction	0.00263724280687374	1252
GO:1903232	melanosome assembly	0.00271645733681301	19
GO:0010507	negative regulation of autophagy	0.00320785094851148	87
GO:0006644	phospholipid metabolic process	0.00373128050427898	393
GO:0042325	regulation of phosphorylation	0.00373656379360697	1181
GO:0006470	protein dephosphorylation	0.00375986023960447	254
GO:0009063	amino acid catabolic process	0.0040497809039649	115
GO:0008283	cell population proliferation	0.00413911102314333	1994
GO:0051054	positive regulation of DNA metabolic process	0.00421051029050826	305
GO:1902532	negative regulation of intracellular signal transduction	0.00462241985072587	517
GO:0042770	signal transduction in response to DNA damage	0.00495218632398822	192
GO:0009790	embryo development	0.00520512446068146	1144
GO:0016042	lipid catabolic process	0.00527393546767	346
GO:0009895	negative regulation of catabolic process	0.00573690596018863	335
GO:0062197	cellular response to chemical stress	0.00589271837407613	338
GO:0006325	chromatin organization	0.00602046106618523	683
GO:0031109	microtubule polymerization or depolymerization	0.00605889193914658	129
GO:1902850	microtubule cytoskeleton organization involved in mitosis	0.00693052227825361	169
GO:0071495	cellular response to endogenous stimulus	0.007060923955838	1469
GO:0032868	response to insulin	0.00731697683719559	271
GO:0031669	cellular response to nutrient levels	0.00743412921873712	232
GO:0044843	cell cycle G1/S phase transition	0.00767540759899982	260
GO:0110053	regulation of actin filament organization	0.00791334180218084	277
GO:0008154	actin polymerization or depolymerization	0.00794273138519493	202
GO:0016233	telomere capping	0.00795551414090389	40
GO:0043547	positive regulation of GTPase activity	0.008521997736396	283
GO:0042981	regulation of apoptotic process	0.00882655181507316	1459
GO:0000082	G1/S transition of mitotic cell cycle	0.00888623959928575	230
GO:0043067	regulation of programmed cell death	0.00923776059813789	1491
GO:0008654	phospholipid biosynthetic process	0.00952231851062233	261
GO:0022604	regulation of cell morphogenesis	0.00952231851062233	261
GO:0043549	regulation of kinase activity	0.00965516646771395	723
GO:0034599	cellular response to oxidative stress	0.00974102847360965	278
GO:2000045	regulation of G1/S transition of mitotic cell cycle	0.0101256174040162	165
GO:0000077	DNA damage checkpoint signaling	0.0102111766918096	128
GO:0055086	nucleobase-containing small molecule metabolic process	0.0104055168587392	606
GO:0016050	vesicle organization	0.0104110935802934	367
GO:0031570	DNA integrity checkpoint signaling	0.0107297867987077	136
GO:0045597	positive regulation of cell differentiation	0.0109877031093256	849
GO:0044773	mitotic DNA damage checkpoint signaling	0.0110182553819951	85
GO:0006650	glycerophospholipid metabolic process	0.0113579226831141	310
GO:0009306	protein secretion	0.0121824536815663	365
GO:0006475	internal protein amino acid acetylation	0.0122376229841589	163
GO:1902806	regulation of cell cycle G1/S phase transition	0.0128903508062907	193
GO:0043009	chordate embryonic development	0.013093005653726	674
GO:0010468	regulation of gene expression	0.0132474214158735	5491
GO:0035592	establishment of protein localization to extracellular region	0.0145068135702087	366
GO:0014070	response to organic cyclic compound	0.0153175598604871	935
GO:0034655	nucleobase-containing compound catabolic process	0.0158600149535775	419
GO:0009896	positive regulation of catabolic process	0.017315525236516	526
GO:0006006	glucose metabolic process	0.0174120380786242	186
GO:0071692	protein localization to extracellular region	0.0178136751153583	373
GO:0016573	histone acetylation	0.0197884150501747	154
GO:0045859	regulation of protein kinase activity	0.0200726278964854	617
GO:0044774	mitotic DNA integrity checkpoint signaling	0.0201904622533704	89
GO:0009792	embryo development ending in birth or egg hatching	0.0209735341448194	696
GO:0031401	positive regulation of protein modification process	0.0211576443769323	969
GO:2000779	regulation of double-strand break repair	0.0214842601429439	133
GO:0051047	positive regulation of secretion	0.0215072340536245	322
GO:0007033	vacuole organization	0.0216002470669939	220
GO:0050708	regulation of protein secretion	0.0219454702903245	265
GO:0031330	negative regulation of cellular catabolic process	0.0223991885880488	198
GO:0040008	regulation of growth	0.0226223674729289	630
GO:0043967	histone H4 acetylation	0.0230422484615931	60
GO:0000723	telomere maintenance	0.02347634879734	160
GO:0007051	spindle organization	0.0237256953175985	201
GO:0032271	regulation of protein polymerization	0.0250808909670144	204
GO:0006631	fatty acid metabolic process	0.0275672287778418	399
GO:0071417	cellular response to organonitrogen compound	0.0281003860927936	662
GO:1901701	cellular response to oxygen-containing compound	0.0282032685893436	1287
GO:0006954	inflammatory response	0.0304047439076707	803
GO:0018393	internal peptidyl-lysine acetylation	0.0306829653074976	161
GO:0048666	neuron development	0.0311039099756403	1144
GO:0000724	double-strand break repair via homologous recombination	0.031761751125561	172
GO:0046677	response to antibiotic	0.0329635519385547	49
GO:0032386	regulation of intracellular transport	0.0332910591895425	336
GO:1901661	quinone metabolic process	0.034185168878527	40
GO:0010817	regulation of hormone levels	0.0346789499973008	543
GO:0051240	positive regulation of multicellular organismal process	0.0350604343811094	1704
GO:0030641	regulation of cellular pH	0.0351872725433409	93
GO:0048589	developmental growth	0.0362763415155931	655
GO:0046474	glycerophospholipid biosynthetic process	0.0366813404679531	214
GO:0044839	cell cycle G2/M phase transition	0.0370048986080751	159
GO:0097237	cellular response to toxic substance	0.0372200759737696	119
GO:1903829	positive regulation of protein localization	0.038215724011275	475
GO:1901991	negative regulation of mitotic cell cycle phase transition	0.0386834468669938	181
GO:0016567	protein ubiquitination	0.0395185813580136	830
GO:0006979	response to oxidative stress	0.0404597195352663	425
GO:0046364	monosaccharide biosynthetic process	0.0413841912607259	96
GO:0048699	generation of neurons	0.0442897067824948	1488
GO:1904951	positive regulation of establishment of protein localization	0.0447008401788357	329
GO:0044273	sulfur compound catabolic process	0.044813263956136	36
GO:0001701	in utero embryonic development	0.0450230812173295	408
GO:0001558	regulation of cell growth	0.0476400192787522	432
GO:0033059	cellular pigmentation	0.0491583431804098	64

## Sheet: LightCyan
term_id	term_name	p_value	term_size
GO:0071163	DNA replication preinitiation complex assembly	0.000409716311104016	3
GO:0006259	DNA metabolic process	0.0158871553113585	1046
GO:0000076	DNA replication checkpoint signaling	0.0185245856675187	17
GO:1901970	positive regulation of mitotic sister chromatid separation	0.023283113771201	19
GO:1903504	regulation of mitotic spindle checkpoint	0.0285824594476266	21
GO:0090231	regulation of spindle checkpoint	0.0285824594476266	21
GO:0051315	attachment of mitotic spindle microtubules to kinetochore	0.0285824594476266	21
GO:0090266	regulation of mitotic cell cycle spindle assembly checkpoint	0.0285824594476266	21
GO:0000075	cell cycle checkpoint signaling	0.0442783473896242	193

## Sheet: Magenta
term_id	term_name	p_value	term_size
GO:0042060	wound healing	1.11477916851928e-18	443
GO:0007596	blood coagulation	5.81909850850135e-18	229
GO:0050817	coagulation	9.75444827703781e-18	234
GO:0007599	hemostasis	1.08001708496252e-17	235
GO:0009611	response to wounding	2.31897531595816e-16	576
GO:0030168	platelet activation	8.60215861888997e-15	135
GO:0050878	regulation of body fluid levels	3.43214488465755e-13	367
GO:0065008	regulation of biological quality	3.07682301452073e-09	2964
GO:0070527	platelet aggregation	9.13595565659852e-09	74
GO:0034109	homotypic cell-cell adhesion	2.11322620825552e-07	98
GO:0007155	cell adhesion	2.86005785831147e-07	1530
GO:0032501	multicellular organismal process	2.57358862543935e-06	7716
GO:0001775	cell activation	9.80935437454407e-05	1157
GO:0010543	regulation of platelet activation	0.000175881731518579	53
GO:0009653	anatomical structure morphogenesis	0.000189025184247785	2712
GO:0051239	regulation of multicellular organismal process	0.000209525389028954	3021
GO:1903034	regulation of response to wounding	0.000459448636038895	161
GO:0030036	actin cytoskeleton organization	0.000540185056320123	731
GO:0098609	cell-cell adhesion	0.00056706954732096	950
GO:0006937	regulation of muscle contraction	0.000681884902509477	168
GO:0061041	regulation of wound healing	0.000741917974050306	130
GO:0030220	platelet formation	0.000745210552209771	22
GO:0000902	cell morphogenesis	0.000940658250713243	978
GO:0036344	platelet morphogenesis	0.00118890482050992	24
GO:0016477	cell migration	0.00166408079224018	1505
GO:0007010	cytoskeleton organization	0.00185263855541789	1513
GO:0090257	regulation of muscle system process	0.00185938437262312	234
GO:0006936	muscle contraction	0.00204162322986521	341
GO:0048870	cell motility	0.00225743893810283	1705
GO:0030029	actin filament-based process	0.00303838910823249	817
GO:0048523	negative regulation of cellular process	0.00316624295157203	4753
GO:0050896	response to stimulus	0.00369819443274093	9081
GO:0003012	muscle system process	0.00448782834130342	426
GO:0006950	response to stress	0.00485900871793418	4017
GO:0042127	regulation of cell population proliferation	0.00512210499009282	1682
GO:0019932	second-messenger-mediated signaling	0.00520934128646915	314
GO:0048856	anatomical structure development	0.0052577874392796	5896
GO:0006629	lipid metabolic process	0.00526133039139683	1418
GO:0048519	negative regulation of biological process	0.00663085540365639	5932
GO:0008283	cell population proliferation	0.0075076282197976	1994
GO:0046068	cGMP metabolic process	0.00757924446038231	16
GO:0097581	lamellipodium organization	0.00790815991036166	92
GO:0032502	developmental process	0.00975407618411005	6489
GO:0015850	organic hydroxy compound transport	0.0105044260249404	280
GO:0097435	supramolecular fiber organization	0.0121766609614915	819
GO:0030219	megakaryocyte differentiation	0.0126645384505433	65
GO:2000145	regulation of cell motility	0.0147999629489951	988
GO:0030193	regulation of blood coagulation	0.0195175577482704	70
GO:0048646	anatomical structure formation involved in morphogenesis	0.019924887488911	1174
GO:0030334	regulation of cell migration	0.019933776413463	927
GO:1900046	regulation of hemostasis	0.0229838387455941	72
GO:0001667	ameboidal-type cell migration	0.0246496085683479	429
GO:0061045	negative regulation of wound healing	0.0248944627150787	73
GO:0032879	regulation of localization	0.0259058395533613	2115
GO:0040012	regulation of locomotion	0.0289051044236556	1033
GO:0045446	endothelial cell differentiation	0.0290071104743126	112
GO:0050818	regulation of coagulation	0.0291006531120228	75
GO:0044057	regulation of system process	0.0306559503224424	574
GO:0035855	megakaryocyte development	0.0354561793996874	23
GO:0023051	regulation of signaling	0.0398995166253452	3413
GO:0051128	regulation of cellular component organization	0.0400677603228389	2462
GO:0007229	integrin-mediated signaling pathway	0.0407234697293787	118
GO:0001944	vasculature development	0.0411904947773663	737
GO:0010646	regulation of cell communication	0.0429849019400184	3423
GO:0007015	actin filament organization	0.0435792433215388	453

## Sheet: MidnightBlue
term_id	term_name	p_value	term_size
GO:0019730	antimicrobial humoral response	1.0960590572407e-09	127
GO:0050829	defense response to Gram-negative bacterium	4.91977028949697e-09	93
GO:0006959	humoral immune response	1.88588757546901e-07	323
GO:0002376	immune system process	2.43852338023391e-07	2710
GO:0009617	response to bacterium	4.32055848781293e-07	786
GO:0006955	immune response	6.61424524955177e-07	1946
GO:0042742	defense response to bacterium	1.12232167266519e-06	388
GO:0019731	antibacterial humoral response	1.909917949164e-06	64
GO:0006952	defense response	2.31265191008437e-06	1823
GO:0002237	response to molecule of bacterial origin	9.82310802311165e-06	352
GO:0061844	antimicrobial humoral immune response mediated by antimicrobial peptide	1.01051234550567e-05	84
GO:0051707	response to other organism	2.60648445451232e-05	1581
GO:0043207	response to external biotic stimulus	2.6739974903451e-05	1584
GO:0009607	response to biotic stimulus	3.64929153537946e-05	1621
GO:0001906	cell killing	4.76729291005848e-05	189
GO:0050832	defense response to fungus	8.72261274511201e-05	59
GO:0044419	biological process involved in interspecies interaction between organisms	0.000103187916779151	1752
GO:0071222	cellular response to lipopolysaccharide	0.000104874861657737	212
GO:0032496	response to lipopolysaccharide	0.000125186325062733	333
GO:0071219	cellular response to molecule of bacterial origin	0.000139357150852977	221
GO:0009620	response to fungus	0.000208047684701099	70
GO:0002227	innate immune response in mucosa	0.000244163868004472	28
GO:0051873	killing by host of symbiont cells	0.000282886643629577	29
GO:0071216	cellular response to biotic stimulus	0.00030545196244627	248
GO:0001818	negative regulation of cytokine production	0.000745617854576679	283
GO:0098542	defense response to other organism	0.000948793432265313	1243
GO:0002385	mucosal immune response	0.000967837938416694	39
GO:0045321	leukocyte activation	0.000998456355369429	1012
GO:0070944	neutrophil-mediated killing of bacterium	0.00128359082021153	11
GO:0050896	response to stimulus	0.00134172617962758	9081
GO:0002251	organ or tissue specific immune response	0.00144512144684799	43
GO:0070943	neutrophil-mediated killing of symbiont cell	0.00170944823105538	12
GO:0009605	response to external stimulus	0.00230312045402705	2900
GO:0070942	neutrophil mediated cytotoxicity	0.00282173318821319	14
GO:0051702	biological process involved in interaction with symbiont	0.00295653563708729	119
GO:0031640	killing of cells of another organism	0.00313574643312675	52
GO:0050830	defense response to Gram-positive bacterium	0.00321018067089581	121
GO:0001775	cell activation	0.00372281292710932	1157
GO:0002274	myeloid leukocyte activation	0.00512017259659691	240
GO:0071396	cellular response to lipid	0.0107570001821747	602
GO:0044403	biological process involved in symbiotic interaction	0.0251257769665563	317
GO:0033993	response to lipid	0.0295378899817386	916
GO:0002695	negative regulation of leukocyte activation	0.0329068829011095	195
GO:0000041	transition metal ion transport	0.0380011348308762	97
GO:0010033	response to organic substance	0.0423912168973011	2809
GO:0002682	regulation of immune system process	0.0453995830890823	1504
GO:0006950	response to stress	0.0469843219161141	4017
GO:0001817	regulation of cytokine production	0.0474657887649165	739
GO:0019732	antifungal humoral response	0.0485944816053853	5

[truncated: 6 more sheets: Pink, Red, Salmon, Tan, Turqoise, Yellow]
