# Supplementary material for: Longitudinal whole blood transcriptomic analysis characterizes neutrophil activation and interferon signaling in moderate and severe COVID-19
Source: Sci Rep. 2023 Jun 26;13:10368. doi: 10.1038/s41598-023-37606-y (PMC10293211; doi:10.1038/s41598-023-37606-y)
Supplement: Supplementary file 7 — Supplementary Information 7. [file 41598_2023_37606_MOESM7_ESM.xlsx]

## Sheet: Black
geneSymbol
RGS4
BC029410
BC042148
LRP2
AKNA.1
ENST00000320371
ENST00000333817
ENST00000395772
ENST00000396131
ENST00000396982
ENST00000398190
ENST00000402485
ENST00000404609
ENST00000414733
ENST00000415184
ENST00000415894
ENST00000416186
ENST00000417077
ENST00000424496
ENST00000424673
ENST00000424827
ENST00000426289
ENST00000428806
ENST00000431058
ENST00000434394
ENST00000436601
ENST00000439124
ENST00000440360
ENST00000440913
ENST00000443413
ENST00000447680
ENST00000447700
ENST00000448256
ENST00000450819
ENST00000455434
ENST00000456185
ENST00000461464
ENST00000461513
ENST00000461663
ENST00000464118
ENST00000467688
ENST00000469899
ENST00000470598
ENST00000471205
ENST00000472161
COX7A2
ENST00000472981
ENST00000477300
ENST00000480085
ENST00000487216
ENST00000487608
ENST00000488396
ENST00000489253
ENST00000491923
ENST00000492051
RPS21.1
ENST00000493052
ENST00000495104
ENST00000495111
ENST00000497298
ENST00000498256
ENST00000546264
NDUFB1
ENST00000567565
ENST00000580924
ENST00000588562
ENST00000591045
ENST00000594193
ENST00000600588
LF208328
LF209623
LF210750
ANXA1
RPL7
RPL11
RPL23.1
RPL21
RPL17
RPL26
RPL27
RPL30
RPL31
RPL35A
RPL39
ATP5PF
ATP5MF
RPS3A
TCEAL1
F8A2
RPS7
ALG10B
PTRHD1
RPS10
EMC6
MRPL22
PTRH2
FANCB
RPS15A
RPS17
RPS21.2
SH3KBP1
RPL9
RPS24
RPS27.1
RPS29.1
RPL41
NCKAP5L.1
IAH1
FAM110A
DBI
RPL22L1
PDE4A
ATP5MPL
TOMM5
EEF1E1
POTEM
NUDT2
ATP5MGL
BIRC2
SLC35A1
ZFAND1
PET100
ATP6AP1
DNAJC19
SYNJ2BP.COX16
ATF7
IP6K1
PRKACB
ZNF451.2
POTEI
ZNF518A.1
KIF20B
UFM1
FAM110A.1
C8orf59.1
ZC3H18
UQCRH
MAP1S
HMGB1
SNRPG
DENND4A
EPN1.1
ATL2
CYHR1
NDUFAF7
SMIM30
NDUFAF8
SH3KBP1.1
CASP3
MMP24OS.1
TRAPPC2B
SPTY2D1OS
CWC15.1
RPL7.1
DOK1
ARCN1
ARF3.1
ATP5PO
CDK1
CD52
CENPE
CKS1B
CKS2
COX7B
COX7C
FAU
H2AFZ
NDUFA2
NDUFA4
NDUFA6
NDUFS4
PFDN4
PFDN5
PSMA2
PSMA4
PSMA6
PSMC2.1
RENBP
RPA3
SGTA
SNRPE.1
SNRPG.1
SRP19.1
SUPT4H1
SUPT5H
SUPT6H
TPT1.1
VBP1
HAT1
PRPF18.1
MADD
DCTN1
COPS2
EEF1E1.1
ARHGAP1
ARHGDIA
COX6A1
COX6C
DVL3
ERH
NDUFA1
NDUFB2
NDUFS5
PRPF4
HGS
COX7A2L
ZNHIT3
ATP5MF.1
VPS26A
NDUFA5
NUCB2
POLR2K
ATP5F1C
CBFA2T3
CCNC.1
CDKN3
CSTA
HINT1
ACOT8.1
CFL1
BCAP31.1
LPAR6
TXNDC9
RIDA
UQCRH.1
TAX1BP1
UQCRB.1
ATP5MG
DYNLT3
DCTN6
SUB1
UQCR11
ATP5ME
TFEB.1
RPL35
PDCD10
OGFR
COMMD3
F8A1
TIMM8B
HMMR
MRPS28
HIGD1A.1
MCTS1
MRPL13
MRPL15
UBE2T
RNF7
ITGB3BP
SMUG1.1
PTPN18
UQCRQ
LSM1
LSM3
ANAPC10
C15orf39
PNPLA8
RPS27L
TMA7
TPRKB
MRPS18C
MRPS33
RPL26L1
RWDD1
HSPB11.2
VPS29
HSPA14
RSL24D1
ATP5IF1
COX16
ZCCHC17
BET1L.1
CBX3
DEPDC1
COMMD8
PARPBP
ARGLU1.1
PACS1
CEP55
CENPQ
NKAPD1
CENPN.1
EAF2
KIZ.4
MKKS
TMCO1
ASNSD1
MRPL50
TOMM7
POLE4
CMC2
ENY2
MRPS22
C12orf4
MRPL47
LYRM2
GALNT1
SCYL1
KIAA1143
RPL36A.1
RAP2A
MBNL1
SPINK2
SPCS3
MRPS14
NSD1
RPS18
TMEM106C
UBL5
RBM42
TBL1XR1.1
GEMIN6
ZNF672
ANKRD13C
TMEM14B
SLIRP
TRAPPC9
MRPS21
MRPL32
TMEM245
STK40
CCDC88B.2
TMEM126A
COQ5.1
NAA38
SLX4
MRPL36
DPY30
MCEE
ATP5MD
PHF5A
ZBTB45
CASP2
SARNP
MRPS36
RPL34
NACC1
MYL6
TIMD4
HAUS1
TEX30
SREK1
EVI5L
NUF2
SLC36A4.1
SGO2
TMEM256
CEP120.1
ZFPM1
CLECL1
NSMCE2
IFT20
SNRPD2
GEN1
FBXO25.1
CMIP
CHCHD1
COMMD6
GTF2H5
SNORD116.19
SNORD36A
GAS5.1
SNORD61
SCARNA7
TP53TG1
RPL23P8
RPL21P44
SNHG29
ARHGAP27P2
RPS7P5
OTUD6B.AS1
GAS5.2
ZC3H12B.1

## Sheet: Blue
geneSymbol
GDAP1
PTPN2
TBC1D3L
TINAGL1
LGALS2
AL049428
AL110203
KRT8P12
AY358248
BC008131
BC015320
TRGV7
BC031259
BC033052
BC035129
BQ934349
ACTG1P20
DA666023
LNPEP
YIPF4
PANK3
FLRT1
CALY
IPO5
SMAD2
TMEM65
HNRNPA0
CCDC149
P2RX7
PLD1
TRA2B
ZNF790
LRIG2
TSC22D2
RABGAP1L
PIGM
KPNA5
TIAL1
TRMT13
TRMT13.1
ENTPD1
NKAP
TAF8
NEK6
TRAPPC10
AP1S2
CSF2RA
DOCK8
FBXO25
FLCN
RPL36A
KALRN
PSEN1
SSH2
ENST00000402176
UBE2I
TBC1D1
METTL15
HSPE1
BZW1
METTL21A
ENST00000412643
CD69
PGGT1B
DISP1.1
ENST00000421406
ENST00000423020
ENST00000423293
ENST00000425226
GAS5
SDHAP1
ENST00000428076
GSTM5
CCDC14
ENST00000437852
ENST00000438342
ENST00000439479
MIR4435.2HG.1
ENST00000440034
ENST00000440046
ENST00000440168
ENST00000440229
ENST00000441809
ENST00000443279
MED15
ENST00000447086
ENST00000448204
ENST00000453732
ENST00000455793
DISP1.2
ENST00000458237
MFSD1.1
ARNTL
NR2C2
CLASP2.1
ZNF518A
TLE4.3
GRIPAP1
CCDC14.1
ENST00000491837
AGBL4
OXR1
ATP6V1E2
ENST00000505404
ENST00000508395
RNASET2.2
ENST00000511141
ENST00000515142
GAK
ENST00000521069
MFAP3
ENST00000523317
SLC20A2
ENST00000529945
ENST00000530034
GMDS.DT.2
CASP17P.1
NPIPB3
NCEH1
MC1R
ENST00000548895
ENST00000554954
ENST00000556620
ENST00000561316
ENST00000561746
ANKRD11
ENST00000562904
CSNK2A2
TMEM178B
ENST00000563464
ENST00000565797
ENST00000566446
ENST00000568248
MOSMO
ENST00000572343
ENST00000574472
ENST00000582866
MBP
CYTH1
ENST00000588040
ENST00000588193
DNM2
ENST00000594215
ENST00000605130
PSMC6
ENST00000609742
ENST00000610036
PHF10
ENST00000612545
ENST00000612725
CTDP1
BLCAP.1
LTN1.1
RPS6KA5
KRTAP5.11
C9orf153
SMIM11B
ARRDC3.AS1
CLN5
LCORL
FAM238C
ENST00000639446
FTX
ABO.1
LF205480
LF205572
LF207511
HSP90AA2P
ACADM
ACAT1
ADSL
AGL
CPOX
SLC26A2
ESR1
GBE1
MSH6.1
HPRT1
ITGA6
SGCB
MEFV
MLH1
MSH2
MTR
MYO5A
OAT
OCRL
PEX12
PEX7
PKD2
PRNP
PTS
RB1
ATXN7
SMN1
UMPS
XPA
CYBB
EXT2
OXCT1
HEXB
PMS1.1
WRN
C8G
BCL2
NAT1
ADH5
DCK
DRD4
GNRH1
IL7
ITGA4
POLR2B
PRIM1
PTGER4
RPL36AL
NCCRP1
ZNF429
TBC1D3B
KRTAP5.5
PTER
PLEKHA1
USP16
ATP5MC3
CAPRIN2
PDE4DIP
AP3S1
TWISTNB
HMGXB4
ALG11
ZNF740
FGFRL1
CLEC2D
ANKRD34B
YPEL2
ZNF780B
RYK
IP6K2
LRRC37A2
MAPKAP1
WDR33.1
WDR33.2
MTX2
SLC25A25
WDR35
CR2
ZNF484
IGIP
LMBRD2
AMY1B
AMY1C
CGGBP1
C4orf46
PHOSPHO2
CXCR4
ZNF121
FAT3
TUT4.1
C12orf29
C20orf194
ZNF766
PM20D2
ZNF780A
ERCC6L2
GLT8D1
SPRTN
DSTN
TRAPPC2
PCGF6
NAA30
DNAJC21
FOXP1
DCTD
NHLRC3
ZNF260
SPIN4
COA6
KNOP1
FXR1
ZNF793
CIAO2A
BAG5
AK6
TAF9
ZHX1
CCDC58
HSP90AA1
ACTBL2
BRCC3
SERBP1
GCOM1
NAE1
PUM1
ZSCAN26
ZNF805
IQCB1
CTRB2
RAB12
ANO6
VEGFA
ABHD17B
C6orf120
ZNF181
ARHGAP5
ZNF451.1
ZNF816
SRSF7
ALDH3A2.1
PHKB
TMPO
MINOS1
ZNF226
ZNF226.1
USP16.1
RRM1
FAIM
MTERF2
PAIP2
SAR1B
RETREG1
NBPF8
NBPF9
NPM1
ZNF718
MAP9
CREBZF
CHIC1
STRN4
FAM133B
SLAIN1
CEP44
ZNF765
CLDND1
PAQR3.1
YARS2
MTMR12
ERAP1
TROVE2
ZNF706
SLC9A6.1
SMC2
TTC14
NGDN
TRAK1
SHPRH
ZSWIM7
SMAP1.1
CSNK1G3
SRD5A1
NET1
TOP2B
MZT1
ZNF493
QSER1
ZNF436
WIPF1.2
DPH5
CDC16
TBCE
PAICS
IKZF2
OCIAD1
TMEM200C
KIAA1147
MYBL1
WHAMM
CCDC159
ZNF799
THOC2
ZNF655
MYSM1
GCNT1
FAM210A
POC5
ZNF30
HIGD1A
C8orf59
LRRC58
POTEF
RAP1GDS1
TMEM170B
IGLON5
SAMD12
OTUD4
ZNF836
AADACL3
RPP30
SLFN11
SLC25A36
ZFYVE16
HIPK2.1
ADCY7
NBEAL1
FANCL
NAPEPLD
PPP6C
LEPROTL1
SMARCAD1
SPIRE1
PATE3
ZNF562.1
CRYZ
SRP9
GRIN2A
ARAP1.1
C12orf73
SMIM13
C5orf24
CMPK1
ATXN7L3B
ATXN1L
RNASEH2B
NIF3L1
PDK3
FBXO5
P4HA1
ARHGAP32
FAM76A
PSMA1
FMO5
DOK3
ZNF286B
GPN1
C2orf81
HBS1L
SP9
MORN2
MEF2B
TATDN3
ZNF727
BTNL8.1
RPAIN.1
RPAIN.2
PDP1
ARHGEF2.2
CCDC166
KIZ.2
SYNRG.1
CASS4
MGA.2
GPN3.1
RAPGEF6.1
MOSMO.1
PET117
BIRC3
LCORL.1
PIGX
CAAP1
BEX2
ZNF736
KLHL7
MCPH1
ZNF347
LDHB
ATR
NIPA2
CNOT4.2
SRSF7.1
OXR1.1
TBC1D23
ZNF615
KCNAB2
DOP1A
SCARB2
ARHGAP19
CCNH
ANAPC16
ZNF729
ZNF322
PDE8A
PDIK1L
TRAPPC13
SLF2.1
GFPT1
DIPK1A
ZNF331.1
UQCRB
CERS6
PDCD6IP
GLS
TMEM250
DDX21
RHNO1
DDX6
WDR89
MLH1.1
CDK6
BABAM2
KTN1
ARMC9
SMIM10L1
TFEB
ZNF550
NBPF12
SNX2
FRS2
COBLL1
DNM1L.1
RCHY1
HADHB.1
VPS36
SLC25A14
ZMAT1
PRR23D1
PGRMC1
SH3YL1
CFAP36
TRMU
NOLC1
RPA2
MRS2
OTUD6B
BORA
SLC35D2
TPD52
JADE1
NUP35
TRAF3IP3.1
ZWILCH
ZNF280D.1
LACTBL1
AFDN.1
CLNS1A
SSB
MIER3
FAM120C
KIF3A
SP7
SLC10A7.1
ZNF333
CADM1
ACYP1
CNOT6
RPRD1A
SNRPE
EEF1AKMT2
BRD1
ZNF33B
ZFP90.1
CALM2
SPDYE5
EED
PHC3
TOGARAM1
METTL4
PLEKHB2.1
CREBL2
COX20
PDHB
CSE1L
MAP2K3.1
MECP2
MDH1
AGO1
DLK1
ZNF658
AKNA.2
NOP16
DBF4
ATP6V1E2.1
DCUN1D5
TSC2.1
CSNK1G2
ITGB1BP1
AK2
EMG1
U2SURP
ZFP30
ZBTB21.1
IREB2
PIK3C2A
ZNF845
PLAA.1
FAM208B
HDAC9
NAA35.1
ZFP82
PDE12
GPATCH11
ZNF461
ABR
RBM39.1
CRLS1
HAUS2
CSTF1
RBM41
ZNF37A
ALG13
CSTF3.1
ZC3H14
NEK9
INIP
SNAPC5
LIPT2
VAMP2
HELZ
RAB37
CAP1
DENND4C
POLR3GL
ZNF131
CTNND1
EIF4E
FAM122B
CTSO
DCAF16
MRRF
PCF11.1
AMZ2
INSIG1
ARID1B.1
ZNF83
ZNF525
ZBTB20.1
SMIM26
DARS
NKTR
GPR161
PWWP2A
ZNF654
PIK3CD
TMX3
LYPLAL1
GSAP.1
PYROXD1
ZNF789.1
C17orf80
TSPAN14
RIC8B
TIA1
ZNF100.1
ZNF660.ZNF197
ATM.2
ZNF841.1
LARP4
PPP6R3
KIZ.3
ZNF248
ZNF75A.1
PCM1
TMEM18
PLEKHM1
PCID2
NOM1
ZNF879
WDR20.1
TIAM1
STAMBP
ATAD2B
PRPF40A
PLPP5.1
RC3H2.1
NDUFAF6
UBE3A
ANKRD36
PRKAA1
ZNF738
NCBP2.AS2
ZNF724
DHX15
DKC1
AZIN1
MTDH
TGS1
CASD1
BCAP29
PSTK
PDE3B
MIGA1
MGME1
NKAIN4
CBWD5.3
VMA21.1
TMF1
MCPH1.1
NOTCH2NLB
TPM3.2
DLG4
CNOT6L
CYTH1.1
SHLD3
DYNC1I2
DUSP9
EIF1AX
EIF2B1
EIF4G2.1
GATM.1
NIPSNAP2
B4GALT1
GRID2
GTF2H3
HDAC2
IGBP1
ACADSB
ALCAM
AMD1
AQP5
ARF4
ARF6
ATF4
ATP1B1
ATP1B3
ATP5PB
AUH
C5
CALM2.1
CAPN2
CBFB
CCND2
CCT6A
CD69.1
CEBPG
CEL
CENPC
CHML
CTPS1
DBT
DLAT
DUSP6.1
EIF4A2
EIF4E.1
EIF5
EPS15.1
FKBP3
FOXO1
FNTA
FUT4
KDSR
GABPA
GNA11
GSK3B
GTF3A
HMGCS1
HNRNPK
HSPA4
HSPD1
HSPE1.1
IRF8
ITGA5
ITGAV
ITPR1
JUN
KLRB1
KPNA2
KPNA3
KPNA5.1
LDHB.1
SH2D1A.1
MAGOH
MEF2C
MGAT2
MNAT1
MYC
NCBP1.1
NDUFB5.1
NEK3
NPAT
NPM1.1
NUP88
ORC5
PRDX1
PCNA
PDCD2
PDK1
PDK4
PEX13
PFDN1
PIGA
PIGF
PLAG1
PLRG1
PNN
PPP1CC
PRKCA
PRKCI
MAPK6
MAP2K1
PSMA3
PSMB1
PSMD7
PSMD9
PSMD10.1
TWF1
PTPN4
PTPRK
RAD1
RAP2B
RARS
RBBP7
RBBP8
RCN1
RCN2
REV3L
RFC1
RFC4
RFX1
ABCE1
RPA2.1
SDHB
SEC14L1.2
SET
SRSF2
SRSF3
SKI
SLC6A6
SLC22A5
HLTF
SMARCC1
SMARCE1
SNRPB2
SNRPF
SNX1
SNX2.1
SOAT1
SP4
SQLE
SRP9.1
SRP14
SSB.1
SSBP1
SSR1
NEK4
RPS6KB1.1
STX5
TAF4
MAP3K7
GCFC2.1
TDG
NR2C2.1
TSPYL1
UBE2N
UBE2V2
SUMO1.1
UGDH
UMOD
UNG
UQCRC2
USF2
USP1
UVRAG
VRK1
WEE1
YY1
ZBTB14
ZNF7.1
ZNF345
ZNF84
ZNF91
ZNF124
ZNF134
ZNF141
ZMYM2.1
CUL5
NRIP1
EEA1
CUL2
TTF2
KLF11
GPR65
OFD1.1
SLC4A7
PEX3
KCNAB2.1
AGPS
CASK
PRKRA
SLC25A12
USO1
PSMG1
RTCA.2
EIF3J
VAMP4
JRKL
MRPL40
MBTPS1
SNX4
RNMT
RNGTT.1
NAPG
SUCLA2
DPM1
GMPS
SOCS2
ZPR1
PRPF4B
AP1S2.1
HERC1
MBD2
WASL
BTAF1
ANXA7
CCNG1.1
EIF2S1
FDX1
GMFB
GTF2F2
HSPA9
EBAG9
CYTH3
MED14
CD83
RAB28.1
MED21
MED17
MED7
MED20.1
BAG2
RAB3D
CHD1L.1
NFE2L3
ABCB7
APBB2
BMPR1A
CASP3.1
CETN3
CNN2
COX11.1
DDX5
DDX10
RCAN1
EPRS
ETFDH
EZH2
GTF2A2
HSF2
ILF3
KIF5C
MLLT3
MOCS2
NARS
NDUFC2.1
GATB
RABGGTB
CCL16
TRA2B.2
SMS
TBCA
TRAF5
TSN
COIL
CDC23.1
RABEP1
THAP12
PDCD5
NEMF
ZW10
BUB3.1
AIMP1
CYTH1.2
SRSF11.1
TXNL1
PPIG
SLC22A14
CIAO1
EIF2AK3
ATG5
BAG4
SPAG7
KRIT1
CAPZB.1
DDX1
MARK2.1
MECP2.1
NDUFAB1
RGPD5
SFPQ
AKAP17A
ZMYM4
RBM8A
OXSR1
NR1D2
USP14
ATF1
BMI1
CEBPD
CTLA4
GABPB1.1
XCR1
GPR18
HSP90AA1.1
PDCL
PRKAB2
RALA
SLC20A1
TFF2
YES1
PAPSS1
SMC3
ZRANB2
AKT3
PIGK
SMC4
UBA2
DMXL1
GTF2E1
HMGN2.1
HNRNPH1
IMPA1.1
RBBP4
SGK1
TAF11
TARBP1
TBL1X
ELOC
ZNF354A
TCF20
KLF10
VDAC3
EVI5
RNF103.1
REEP5
UBXN8.1
ZNF239
TAF1B.1
TSPAN3
RAD50
RASGRP1
AKAP9.2
G3BP1.1
CEBPZ
ZNF256
CNIH1.1
MPHOSPH10
MPHOSPH6
PSMD14
PRKD3
PLIN3
HNRNPR
MRPS31
SRRM1
ZMPSTE24
AKAP8
PURA
CWC27
BCAS2
SPEG
ACAT2
CAPRIN1
SMAD3
MDH1.1
MAP3K1
NAP1L4.1
PRCC
RNF6
UQCRFS1
ZFAND5
PREPL
RBM12
LANCL1
ATP8A1
NDC80
TMEM50B
CD28
GZMA
NCK1
NEFL
NFYB
PCM1.1
PLCL1
POLR2H.1
PPP1R2.1
PPP2R5E
SRSF6
ZSCAN9
SEM1
NCOR1.1
ARIH2
RAN
EMG1.1
TIMM17A
SLC30A9
PIBF1
EIF3M
SYNCRIP
APPBP2
IPO8
IPO7
ATG7.1
ARL6IP5
SLC35A1.1
ARFGEF2
ARFGEF1.1
CCT4
CCT2
PAIP1
HEXIM1
POLR3F
DYRK2
POLH
SETMAR.1
TFE3
ZNF138
SLBP
YEATS4
GLRX3
SPHAR
KHDRBS1
CD226
CGRRF1
RRAGA
USP39
API5
TCFL5.1
SRSF10.1
ARPP19
RPP40
HSPH1.1
FGL2
BLCAP.3
SMPDL3A
SPIN1
SLC20A2.1
DDX18
ZBTB33
WDR3
MALT1
AP3M2
HNRNPA0.1
BTG3
TMED2
PKIA
EBNA1BP2
TMED10
COPS5
METAP2
GLIPR1
SNRNP27
SLC5A3
SUMO2.1
SNRPD1.2
SRP72
HSPA13
ZNF17
ZNF22
MTERF1.1
SLC19A2
TENT4A
SLC35D2.1
NUDT21
WWP1
HNRNPUL1
KRR1
KATNA1
LSM6
WDHD1
ZNF92
ZNF146
VEZF1.1
ZNF175
ZNF184
ZNF195
ZXDB
ZMYM6.1
STRAP
SEC23IP
POLI
DDX20
MRPL3
SEC63
POLG2
RNF139
CA5B.2
DUSP12
KLF12.1
CYP4F8
GPN1.1
EXOC3
ZNF236.1
AP4E1
MTF2
NCBP2
BRD3.1
DDX42
PUDP.1
ICOS
ARL5A
ARL2BP
CASP8AP2
CD2AP
MTO1
DTYMK
FBXO22
FBXO4
TRIM32
MGAT4A
NEK1
SIRT1
SNW1
RRAS2
HS2ST1.1
FBXW11
KDM2A
LSM5
DNAJB9
MMD
GTPBP4
BLOC1S6
PFDN2
RAD54B.1
NPTN
SNAPIN
SLC13A4
TIMM9
YWHAG
PDCD6.1
STK39
DROSHA
DNAJC15
NXT1
ZNF180
SGK3
GNL2
FAM216A
GPR171
HCFC2
ATG4B
HILPDA
ALG5
ALG6
CNOT7
ANAPC4
ABT1
AK2.2
BNIP1
METTL7A
BZW2.1
MRTFB.1
MAGEH1
ATAD2
MRPL18
MED4
CCDC59
METTL5
GTPBP8
TIMM21
DYNLRB1
ADD1
NDUFA8
GNPAT
SLC25A13
CNPY2.1
DNAJC8
TRAM1
SEC11A
TGDS
PIK3R5
KLHDC2
LEMD3
CORO1C
MTCH1.1
TBC1D22A
TNFAIP8.1
SACS
GNL3
FAM162A
DNAJC2
STAU2.1
GHITM
ZBTB11
SERP1
KLHL20
DIMT1
HTATSF1
UBP1
OBP2B
DNTTIP2
TTC37
MDC1
DZIP3
CEP57
HERPUD1
KIAA0355
USP6NL.1
DOCK10
KNTC1
GPRASP1
CCP110
TOX
PCLAF.1
BCLAF1
RNF144A.1
DLGAP5
MTSS1.1
SPCS2
SERTAD2
MRPL19.1
TOMM20
URB2
TSC22D2.1
ARMCX2
LCMT2
ZBTB24
C2CD5
ZNF518A.4
TOMM70
DDX46
ZBED4
WASHC5
SUPT7L
SEC16A
PAN2
ZBTB5
PUM3
DCLRE1A
NSA2
N4BP2L2.1
FAM3C
SCAF8
DLGAP4
GLS.1
ANKRD26
ENPP4
MLXIP
FOXJ3
ZBTB1
KIFAP3
CEP152
RALGAPA1
TMEM41B.1
RBM34
PDXDC1.1
WAPL
KDM4C.3
NPHP4
PHF8.1
WDR43
EFR3A
RTF1
GPD1L
METAP1
PHF3
ZC3H4
RRS1
FBXO28
SEL1L3
DNAJC9
ANKRD28
PPIP5K2
FAM208A
NUP160
CSTF2T
CYLD
ATMIN
NEMP1
NCAPD3
WDR7
DNAJC16.1
TRIM37.1
ANGEL1
USP24
FNBP4
FEM1B
UFL1
ICE1
ADNP.1
PPWD1
LEPROTL1.1
SUZ12
MORC3.1
SLC39A14
MTREX
R3HDM1.1
AMMECR1.1
PANX1
HECTD1
ZNF10
EP400
LETMD1
DCAF13
AASDHPPT
INTS7
AHCTF1.1
ZDHHC5
NOL11
NIPSNAP3A
HEATR5A.1
FAM98A
RWDD3
IBTK
TBC1D10B
ZZZ3
SIPA1L1
SETBP1.1
FAM169A
SENP6
PGM3.1
KIF1BP
RAP1B
TRAF3IP1
TMEM251
NFU1.1
ERLEC1
GMNN
EIF5B
TRIM24.1
TRIM33
POP5
NOP58
NMD3
TRMT6
MEMO1.1
APIP
PTPN22.1
MRPS7
TAF9B
UCHL5
UTP18
SCCPDH
LUC7L2
OTUD6B.1
LACTB2
SBDS
RTRAF
TMED5
EXOSC3
PRELID3B
ISOC1
RRP15
WASHC3
MRPL48
PPIL1
HDDC2.1
MRPS23
GOLT1B
HDGFL3.1
DESI2
GLOD4
IER3IP1
MPC1.1
NAA20
SCFD1
ASB3.1
KCTD3.1
SARAF
COPS4
COMMD10
TRAPPC4
LSM8
TP53TG3
SUCO
NLK
AKAP11
BIRC6
YTHDF2.1
TUBE1.1
ZNF12
KLF2
AK3
PCYOX1
CRBN
SS18L2
POLR3K
RAPGEF6.2
DDX47
LIMA1
AKAP7
HACD3
CTDSPL2
TRIAP1
UFC1
LUC7L3.1
TMEM14C.1
ORMDL1.1
GSKIP
C6orf203
MRPL51
ICK
KLRF1.1
KLF3
ZNF571
STK26
TM7SF3
TLR7
COA4
IL23A
MBIP.1
TIMMDC1
ARMCX1
GASK1B
UFM1.1
RSRC1
MEX3C
AMZ2.1
LARP7
ESF1
ADD3
KLHL3
NUP54
MRPL39
TERF1.1
TMED9
ARID1B.2
NKRF
SUPT20H
GRAMD1C
VEZT.1
ZCCHC8
DONSON
CDKN2AIP
KCTD9
MBTD1
KLHL24
HAUS6.1
TRIT1
ZNF280D.2
ANKRD10.1
ZCCHC10
MFSD6
ANKRD49
TTC27
THUMPD1
UHRF1BP1
NSUN2
PNRC2
LRRC40
G2E3
TTC19.1
KRBOX4.2
CHCHD3
IMPAD1
TRMT10C
KANSL2
ODR4
HPF1
THG1L
OXSM
PAK1IP1
CDC37L1
PRPF39
2001-03-01
DENND4C.1
BANK1
USP47.1
NOL8
CDCA4
RUFY2.2
SCYL2.1
DET1.1
RADX
ATG2B
GPATCH2.1
AGGF1
MAGOHB
WDR60
IARS2
PRPF38B.1
FANCL.1
AKIRIN2
TRIM68
CCDC88A
NECAP2
NETO2
GSPT2
THAP1
TMEM38B
SDAD1
WDR11
POLR3E
ARMC1
TSR1
ASPM
PRMT6
DNAAF2.1
INTS10
RIF1
INTS13
RPRD1A.1
N4BP2
GOLPH3L
CKAP2
UBA6
AP5M1
CNDP2
CCAR1
CCDC25
TMEM206
ELP2.1
WDR12
PCMTD2
WDR41
TMEM19
ARHGAP12
NGLY1
RBM41.2
CCDC91
TDP1
BRIX1
SAYSD1
SHTN1.2
RFK
ERMARD
RIOK2
CMTR2
TMA16
MIS18BP1
UFSP2
AGPAT5
BLOC1S4
TMEM106B
LSG1
ZGRF1.1
RRN3.1
BDP1
IMPACT
ZNF302
CENPJ
TMEM242
ZC3H15
ECHDC1
GPALPP1.1
AP1AR
PARL
ETNK1.1
MYNN.2
THSD1
FAM114A2
ELAC1
MAML3
SLC50A1.1
KLHL7.1
KLHL9
CYCS
BRWD1.1
DNAJC10
RIN2.1
CCSER2.1
ETAA1
ANKIB1
ZFAND6
POLR1B
DHX29
ELP4
PUS7
USP53
CCHCR1
SHLD2.1
EML4
TRMT13.2
CCNJ
PLEKHA3
LIN37
ZNF26
FAM214A
CRTAM
WDR45B
EIF4ENIF1.2
METTL3
UGGT1
TM9SF3
SAR1A.1
STARD7
IFT46
SMARCAD1.1
MCCC1
CNNM4
YAE1
SMYD2
ERCC6L2.1
ADPRM
DTWD1
MRPL1
CDC42SE2
KIF15
TULP4.1
MNT.1
ACKR3
RARS2
LZTFL1
PCNP
UTP3
AVEN
PDSS2
EIF5A2
GOPC
NUP107
PHTF2
SELENON
ATP10D
PPP4R3B
SENP7
CLK4
RAB22A
ABHD6
MYORG
ZBTB21.2
ESYT2
HEG1
COG6
HACE1
MIB1
KLHL42
TXNDC16
ZNF624
GPHN
VPS13C
TMEM181
CFAP97.1
SLAIN2
RELCH
DHX36
CCDC146
RDH14
GPAM.1
USP37
FANCM
ZNF529
ANK3.2
BCL7A
ZNF14
ZNF253
RECK
PPA1
PPP3CB.1
DMTF1
GATAD1
PTBP2
MS4A7
SRPRB
ENOPH1
RHOU
ZBED5
RPRD1B
ZNF77
INIP.1
OSTC
EPS15L1
SINHCAF
RBM25
ABRACL
TSPYL4
BACH2
SAV1
MRPS35
NIF3L1.1
CCDC90B
FASTKD5
LDAH.1
RINT1
ZFAND3
BCORL1
SEC24A.1
ZNF277
CUZD1
CXCL16.1
FAM204A.2
HPS4.1
PERP
MOAP1
SLC39A8
XYLT1
ITGB1BP1.1
RBSN
OSGEPL1
TFB2M
NOC3L
XPO4
MPP5
TMEM267
TMEM168
PCNX4.2
ACTR6
MRPS25
TLNRD1
FANCF
ACBD3
GINS3
ARV1
YTHDC2
ARMCX5
RFX7
BCL11A.1
CASD1.1
SLC30A5
CENPH
SERF1A
RSRC2
ANKRA2
MIS12
NUDT9
GGCT.1
NUP37
FASTKD3
WDR77
TAF1D
NDUFAF5
C6orf106
PLA2G4A
CYP2R1.1
TTC13
RNF219
VPS50
NAA16
RPAP3
FASTKD1
SMC6
CENPU
QTRT2
YRDC
MANEA
MORC4
NARS2
CLIP4.1
ZFAND1.1
KIF16B
CCDC82
CARF
SLTM
ZMYM1
RPAP2
UBA5
DENND1A.1
ZNF671.1
ZNF613
SETD6.1
CEP76
ZCCHC4
TRAPPC13.1
C10orf88
DCAF17
ZNF614
RPF1
NYNRIN
CEP290
CHD9
PROSER1
NAA50
NUBPL
SUN1.2
DNAJC5
TRAF3IP3.2
WDR61
BTBD1
ACAD10
THUMPD2
NDFIP1
TMEM177
LNPK
PTPRO
SLC38A1.1
TMX1
CCDC34
SLC25A32
SYNC
SGPP1
TDRD3.1
ANP32E
C6orf62
RAB1B
HNRNPA1.1
ZNF93
HNRNPK.1
HNRNPC
HNRNPD
HNRNPDL
COG3
THAP2
AMMECR1L
FAM107B.1
HSDL1
ITCH
ARMC10
SETDB2
REPS1
EIF2A
TATDN1
TM2D1
SRSF8
SEMA6B
KATNAL1
MAGT1
HDHD2
CEP192
WDR75
UTP15
PHAX
RPF2
CHD6.1
ZCCHC7.1
METTL25
USP48.1
LARP1B
DCUN1D5.1
POLR3GL.1
PHF6
PDCD2L
TMEM107
CCDC77
CMSS1
LZIC
PCGF5
GFM2
NIFK
MSANTD4
EFCAB7
L3MBTL3
ZNF527.1
PPIL3
MRPS6
MAK16
ZNF594
SCOC
GLYR1
ZNF347.1
PPP1R9B
CRACR2A.1
RTN4IP1
CBR4
RPUSD4
ADO
ATAD1
TMTC4
FAM136A
TMEM209.1
C8orf76
ATG4C
LTV1
PRPF38A
COX14
RBM17
TMEM128
RECQL
HDHD5
EAF1
ALG2
GTPBP10
ZCRB1
TIGD7
C5orf30
ZNF670
PSIP1.1
TBL1Y
LRP8
VPS13A.1
CASP7
CEP295
HAUS8
METTL18
CIPC
DMAC1
SLAMF9
TSPYL5
TP53RK
FBXO21
FBXW7
BRWD1.2
DAP3
ANKRD40
ZNF830
SNX18
IFT43
ESCO1
SMYD4
TSEN15.1
ZNF518B
GNG2
CNOT7.1
ARTN
NAA15
CCNE2
PSAT1
ZNF354B
MED30
DTD2
CFAP36.1
ASB16
LRPPRC
ZNF721
SLC4A5.1
HELQ
NUP35.1
ZNF675
GNPDA2
PRMT9
BOD1
GTF3C6
GLCCI1
ZBED6CL
SMIM19
KCTD12
NUS1
TYW3
PPP1R8
C1orf43
SLC25A46
TPCN2
ABRAXAS1
MAPKAPK5
PPIL4
TRUB1
SLC9B1
ALKBH3
NAP1L1.1
WDR36
CDC26
ZNF700
ANGEL2
HENMT1
BORCS7
NIPA1
[truncated: 348 more rows]

## Sheet: Brown
geneSymbol
BC005372
CHST12
GPR174
PYHIN1
ENST00000379435
APBA2
FAM83G
ENST00000390343
ENST00000390357
ENST00000390363
ENST00000390368
ENST00000390371
ENST00000390373
ENST00000390381
ENST00000390392
ENST00000390393
ENST00000390394
ENST00000390399
ENST00000390436
ENST00000390443
ENST00000390477
SUMF2
UQCC1
TTC3
CSNK1E
TRIB2
CSNK1E.1
DIS3L2
ENST00000425150
ENST00000429024
ENST00000431244
CD8B
TULP4
ENST00000436056
ENST00000444438
ENST00000447491
ENST00000457609
NELFCD
KLF12
SPCS1
ST6GALNAC6
ENST00000484005
GNLY
ZNF331
CHMP4A
ENST00000542248
ENST00000549457
ENST00000552481
ENST00000556556
PRKCQ.AS1.1
ENST00000565401
2001-09-01
KLHDC4
ENST00000569543
ENST00000578759
ENST00000584430
NBPF15
ENST00000587506
ENST00000604252
PRKCQ.AS1.2
PRKCQ.AS1.3
ENST00000611116
ENST00000611520
ZNF75A
ENST00000612787
KRI1
MCM3
ENST00000618352
ENST00000622053
ENST00000632136
ENST00000634093
LF210349
ADA
BCKDHB
CD3G
CD40LG
CDK4
DDB2
FH
GALT.1
GSS
LIG1
NAGLU
HLCS
APRT
RFXAP
RFX2
FASLG
BCL2.1
ACY1
ATP1A1.1
CA4
CD3E
GART
GSTP1
ICAM2
IGF1R
IL1R1
IL2RB
ITGB7
PTGDR
PTGDS.1
RPL28
GRB10
ALKBH2
C8orf82
ATP5F1A
EXOSC10
ATP5MC2
GATA3
CHD3
KDM2B.1
CACNA2D2
SFI1
BUB3
C6orf226
CLSTN1
PHF19
ANKRD16
PKD1.1
ANO9
TRIM61
IL32
IL32.1
CARMIL2
LLGL2
SAMD3
YDJC
POLR3H
POLR3H.1
SBK1
ACTL10
ABCF1
CD74
RUNX3
LLGL2.1
LY9
TRPT1
NOP2
FAM102A
ACOT1
TNFRSF25
IFFO1
COA3
MAP4K1
SHISAL2A
CSKMT
URGCP
ZAP70
FBXO41
CCDC88C
ZNF275
TRABD2A
PRAG1
ACD
ZBTB40
PNPLA7
PTMA
ULK3
XRCC3.1
REX1BD
PARP15
JMJD7
PLEKHG4
NSDHL
DNMT1
KLC2
TEDC1
TCOF1.1
RPL28.1
TNPO2
IFFO2
FAM86B2
CMKLR1
IL11RA
RBM19
ANXA6
SH2D2A
UBAP1L
THEMIS
GSDMB
SLAMF6
NCAPH2
BCAT2
GCSAM
CNPY2
BFSP1
ZNF783
BUD23.1
TMEM147
TTC39C
UBASH3A
POMGNT1
ENTPD6
ASPSCR1.1
ZNF444
KIF22.1
INTS11
TRIM46
SAMD3.1
PPP2R2B
TRABD2A.1
RANGAP1
CTNNBL1
ARL4C
STAG3.1
FCRL6
IKZF3
LEO1
NOP14
TTC39C.1
CFAP97
MYBL1.1
YIF1A
MRPS34
SLC17A9
RHEBL1
INO80E
HAPLN3
NPIPB8.1
ITGA4.1
FAM207A
ATAD3B
LARS
DNPEP
GATD3A
DDX19A
WDR6
RASA3
USP36
NUBP1.1
ANKS3
RPN2
RPN2.1
RPUSD1
CSTF2
TIMM50
MTERF4
C1orf159
DVL1
SDHA
DHX30
CTSW
CX3CR1
PFKP
PTRH1.2
TP53I13
TCF7
CD5
TSR2
ST6GALNAC3
CD8B2
PDE4DIP.1
SRSF11
MSTO1
KLRD1
KLHDC4.1
ZNF133
DNAI2
ANKRD36B.1
ENOSF1
NDRG2
IVD
NPIPB12
DHODH
SMARCB1
TMEM209
PAAF1
TMEM8B.1
DYNC1H1
DPH2
DRG2
EMP3.1
FLT3LG
XRCC6
CXCR3.1
BRF1.1
GTF3C2
PRMT1
IL10RA
PARP1
CAMK4
CD2.1
CD8A.1
CCR7
GADD45A
DPP4
EPHX2
FDPS
FYN
GNAQ
GOT2
GZMK
HARS
HLA.DPB1.1
HLA.DRB1.1
HMOX2
HNRNPA2B1.1
IDH2
IL7R
ITPR3
KCNA3
KLRD1.1
LAG3
LY9.1
MAL
MIF
MPV17.1
NDUFS8
NTHL1
ODF2
PEBP1
PAFAH1B3
PDGFRB.1
PFKP.1
PHB
PIK3C2B.1
POLG
PSMA5
PSMD8
RING1
RNF4
MRPL12
CCL4
SHOX2
SLAMF1
SLC22A4
SNAPC2
SNRPA1
SNRPC
SRM
SSRP1
STAT4
TCEA2
TCF7.1
TGFBR3
THOP1
TLE2
EIPR1
TTC3.1
TUFM
TXK
VEGFB
USP5
GPR68
HIRIP3
SKAP1
EIF3A
EIF3G
TRADD
URI1
RGS9.1
BANF1
MCM3AP
EIF2B5
RPS6KB2
MAP3K14
HIP1R.1
SH2D2A.1
AIP
ATIC
BNIP3
CMKLR1.1
ECHS1
FDXR
GZMB
S1PR2
EFTUD2
TGFBRAP1
PIGL.1
RHOH
BCS1L
BPHL
CAD
CALR
CD81.1
FARSA
FKBP2
HSD17B10
IDI1
NDUFB4
NDUFS6
PEX14
FANCG
IL1R2
PABPN1
GATD3A.1
USP11
CLIC3
MTA1
RRP9
MTA2
LONP1
POLR2D.1
NMT2
LPXN
IL27RA
SEC24C
MRPL49
CD8B.1
FPGS.1
HDAC1
NDUFB9
SNU13
PDCD1
POLRMT
PRF1
RORC
JMJD7.PLA2G4B
ZMYM3
EXOG
THOC1
ANXA3
DNAJA3
ASCL2
ATP5MC1
DDOST
ETS1
GZMM
HRAS
LCK
METTL1
NCL
SHMT2
EOMES
FCMR
NOG
SH2D3A
SAE1
ITK
CD180
NKG7
PTPRCAP
TRAF1
TAF1C
ABCF2
SCAMP3
PDCD7
GIPC1
TSFM.1
TRIM28
TSHZ1
ALG3
DDX39A
KLRG1
GPA33
CDK2AP2
SIGMAR1
MDH2
KMT2A.2
MTHFD1
CCT3.1
CLPP
LAGE3
RTN3.2
NMUR1
AGFG2
CD7
NELL2
CDK16
PDE4A.1
POLR2I
PRKCH
PRKCQ
SSR4
TESK1
VARS
AIMP2
RBM14.1
CREB3
STK25
CIB1
NOP56
SSSCA1
RNASEH2A
CCT7
GNLY.1
P3H4
NPRL2
PMVK
FARS2
CCT8
GRAP
ZNF234
2009-09-01
RUVBL2
SLC1A7.1
CPSF4
EHMT2.1
FASTK
CD6
TOMM34
COPS6
GCN1
ILVBL
ZBTB25
RNF113A
MMP23B
NPIPA1
RASA4.2
POLR3A
CLTA
NDUFV1
TRIO
PEMT
POMT1
PXMP4
TMC6
U2AF2
COG2
KLRK1
DNPEP.1
TIMM10B
ILF3.1
MUTYH
GTPBP6.1
SEPHS1
ZNF212
TTLL1
HSPBP1
LDOC1
SF3B3
SPON2
IKZF3.1
YPEL1
BLNK
KCNJ14
TBX21
ZDHHC8.1
DPP7
PREB
RABL2A.2
IARS
KLRC4
RCAN3
ST6GALNAC6.1
DCPS
MRPS18B
ACAD9
NOB1
NTMT1
SMARCAL1
PHPT1
SRP68
HSD17B8
RXYLT1
HCST
PUF60
HABP4
NCDN
PELP1
PRPF19
APOBEC3C
RAB11FIP3
SETD1A
SNX17
SPOCK2.1
JAKMIP2
PCNX2
DOLK
BAHD1
FAN1
HMGXB3
CEP170B
POP1
CLUAP1.1
RRP1B
PPRC1
SARM1
HIC2
ALMS1
MPRIP.2
PASK.1
RFTN1
PMPCA.1
ARHGEF9
BOP1
SIN3B
DOCK9.4
HAUS5
ARHGEF18.1
RRP8
LARS2
SAMM50
ABHD14A
RAB11FIP5
SEC31B
AAR2
GORASP2
PTCD1
OSBPL3
AUTS2.1
PRPF31
TCTN3
PHF19.1
NAT9
RIMBP3
TRUB2
GEMIN4
UBXN1
ZNF593
SRRT.2
CALHM2
EEF1AKNMT
PIGT.1
MRPL2
TMX2
THAP4
ABHD5
MRPS2
COQ4.1
FAHD2A.1
CDK5RAP1
TELO2
TRPV2
MRNIP
C3orf18
ANAPC5
NAGPA
LEF1
TRAP1
WBP11
EVL
HYPK
CDK5RAP1.1
ABI3
HGH1
TMEM138
ANKRD39
ZC3HC1
MRPL37
RANGRF
MTFP1
NUP62
CD320
MRPS30
THEM6
CLIC5.1
SURF2
PLXNA3
SLC35F2
WDR5.1
ALKBH4
SIDT1
TASP1
TMEM214
LAX1
CDKAL1
RGS3
DNAAF5
TMEM161A
LYAR
SARS2
COMMD4
RNF125
NHP2
MRPL16
TMEM160
DDX27
C19orf24
TTC38
FKBP14
SMPD4
ZNHIT6
MED9
LUC7L
HEATR1.1
YJU2
WDR74
FAR2
ELAC2
MRM3
RNF220
ATAD3A
ZFP64
DNAJC11
LRRC20
NAXD.1
AGK
INTS9
TYW1
ECHDC2
IMP3
RSAD1
ABCF3
SYNJ2BP
DDX28
GIMAP5
METTL2B
ITFG2
CHST12.2
PRDM5
COG1
RCC2
NDUFA12
UBASH3A.1
GAR1
PRMT7.1
NDUFB11
DDX56
DMAP1
ALG1
INPP5E
EXOSC5
DUS3L
SDR39U1
CIAPIN1
PLSCR3
EIF2B3
MAN1C1
REXO4
VARS2
NIPAL3
TUBGCP6
YIF1A.1
KAT14
AMIGO1
ZNF512B
AARS2
RPTOR
PACSIN1
OSBPL5
ZBTB4
DDX55
ZFYVE28.2
LTBP3
KAT2A
CRY2
MRPL23
TRAF2
PLEKHB1
CACTIN
CFAP298
TRIB2.1
ZNF500
SIGIRR.1
CDC25B
ATG101
CHTF18
DUS1L
XYLT2
C11orf24
MMS19
KLHL25
ANAPC1
TRMT2A
METTL17
C16orf58
FAM160B2.1
MEAF6
MRPS11
JMJD4
CPLANE1
FAM173A
ERI3
PVRIG
DDX54.1
ASPSCR1.2
METTL16
TMEM109
SLC25A23
PLEKHF1
GNPTAB
C1orf35
FBXL15
NDUFS7
DSC2
ATP10A
HIVEP3
LRFN3.1
TANGO6
TMEM204
FN3KRP
RTL10
RIOX1
NOL9
ISOC2
GIMAP6
FBXO31
RBFA
RABEP2
NUP85
MRM1
NOL10
DENND2D
NUP210
ATF7IP2.1
PTGES2
TMEM134
OPA3.1
TARS2
FAAP100
PUS1
PBX4
PTGES3L.AARSD1
THAP7
EGFL8
LIM2
S1PR5
C1orf21
MRPS26
PDRG1
CCDC130
ZNF696
TBRG4
LBH
ADAMTS10
ARPC5L
LAS1L
TMUB1
ZMIZ2
GRWD1
RBM4B
GNGT2
MRPS5
FGFBP2
WDR54
RNASEH2C
PLXNA1
NICN1
DNAJC30
EEF1AKMT4
MON1A
ARFGAP2
BAZ1B
CARD11.1
MRPL41
JAGN1
ACSS1.1
GNPTG
ZGPAT
KRBA1
TRIM54
SSBP4
PIGO
TMEM147.1
DHX37
MPV17L2
TMEM25
UTP4
ZNF3.1
SYTL2
PCBP4.1
RRP36
CCDC102A
DGCR6L
FAM78A
IMP4
PGAP3
GZMH
TRIM47
HLA.DPA1.1
CCDC120
IGSF8
PIK3IP1
RNF157
SLAMF6.1
CDK10.1
GNB1L
TMEM203
SNAP47.2
THEM4
SH2D1B
B3GAT1
FBXO32
SELENOM
COLQ
B3GALT6
SAMD10
OVCA2
GIMAP1
MEN1
GTPBP3
RORA
TARBP2
PYGO2
TMEM116
CEP95
PCED1B
TTC5
OXNAD1
2009-03-01
MFSD3
ZNF689
ZNF837
TECR
BCL11B
BCL2L12.1
BAX.1
ALKBH8
MBOAT2
TAMM41
BIN1
COQ10A
COMTD1
GABPB2
CCDC12
NAXE
TRMT10B
TTC16
FUK
ZNF563
APOBEC3F.1
FAM241B
LPIN1.1
ATXN2L.1
OSBPL7
PIDD1
MRPL4
PPIL2
RPP25L
CCL28
MRPL10
TNFRSF25.1
RPUSD2
SLC39A13
C12orf65
ZNF573
ZNF786
AMER1
TMC8
MEI1
FAM24B
ZNF48
PAOX
EDF1
TTC39C.2
ARHGEF19
GIMAP7
ALDH16A1
FBXL16
PI16
NUP62.1
ZDHHC14
CBLB
DAZAP1
RASSF1.1
CD8B.2
NFATC2.1
TRIM65
ANKS6
ANKRD52
RPUSD3
TIGIT
RELL2
KRTCAP2
SLC41A1
FAAH2
CCDC107
ZNF575
TXLNA
NR2C2AP
PLPP1
CYP20A1
P4HTM
P2RY8
ZNF598
ITPRIPL1
NLRC3.1
IL21R
MRPL55
AKT3.1
GRASP
TMCO4.1
NF2.1
BCL9L
GATD1.1
MRPS9
GPATCH4
MCM7.1
RPP38.1
PAXX
HNRNPA3.1
CD247.1
LRRC56
SCML4.1
CD96
TMEM173
KLHL17
C12orf42
ZNF773.1
PYHIN1.1
AES
EEF2KMT
DGKA.1
ADGRG1
POLR1C.2
PPIE
ECI2
CDPF1
ZDHHC24
ZC3H12D
GPS1
CHCHD10
SNORD4A
MSX2P1
SNORD63
SNORA58
SCARNA17
SNORD11
AFG3L1P
PVT1.2
SNORD11B
UBA6.AS1
CLUHP3
PWWP3A
MIR4697HG
ZNF37BP.1
PRSS30P
ATP6V0E2.AS1
GOLGA8A.1
LPAL2
TP73.AS1
LRRC8C.DT
MCF2L.AS1
LMF1.1
PRKCQ.AS1.5
STX18.AS1
MIF.AS1
RNF157.AS1
TRG.AS1
SIGLEC17P
PRKXP1
IPO5P1.2
ANTXRLP1
ANTXRLP1.1
FTO.IT1
HCG14
CYB561D2.1
SATB1.AS1
GCNT4.1
A2M.AS1
TMSB15B.AS1
THC2536807
THC2537043
THC2652746
THC2691182
BACH2.1

## Sheet: Cyan
geneSymbol
NCF1B
ENST00000575568
ENST00000594613
ABCD1.1
CYBA
GALK1
NCF1
WAS
GALNS
TGFB1
ALAS1
DNM2.1
PLAUR
LSP1
TM9SF1
ARHGAP30
MARK2
THEMIS2
ARAP1
RHBDD2
TNFRSF1B
RBM23
UBN1
SPI1
SMARCD2
TOM1
SELPLG
ZNF341
NFKB2
LSP1.2
NFYC.1
EHBP1L1
SH2B2
CSNK1D
MGAT1.2
RHOG
CTSD
GRB2
LTBR
MAP3K11
PGD
PTPN6
RAC2.1
RPS6KA1
SELPLG.1
TAPBP.1
TIMP2
ZYX
MYO9B
CSK
ATP6V0D1.1
DOCK2
PIK3CD.1
GNB2
NCKAP1L
HSPA1A
VAV1
PDLIM7
NIT1
S100A11
FMNL1
LASP1.1
PRKCD.1
RGS14
CD300C
EHD1
OS9
LILRA2
SKIV2L
LILRA4
GAB2
MYO1F
LRP10
NFYC.2
IL17RA
CHMP2A
CNOT3.1
ZC3H3
CIC.1
NCSTN
RNF167
BIN2
GMIP
SLC15A3
ALG13.1
ACSS2
APOBR
PAF1
ZMAT5
GPR108
ATXN7L3
ANKHD1.EIF4EBP3
DTX2.1
SCAF1
HLX
RELA
GPSM3
MBOAT7.1
LILRA6
EFHD2
GCC1
ARMC7
RIN3
ITPKC
PLEKHO2
SNX27
TSC22D4
STK19
SRMS
MOB3A
DEDD2
SHKBP1
CYHR1.2
LRRC25
ANXA11.2
PYDC1
SIPA1
STRADA.1
RASGRP4
MIDN
PILRA
FERMT3
INAFM1
LTB4R
ARHGAP30.1
ARHGEF11
WWP2.1
RAB5C
GBAP1

## Sheet: Green
geneSymbol
JAML
ADAMTSL4.AS1
PRKCD
AY358263
BC015643
SDCBPP2
AREL1
RTN3
S100A2
FAM160B1
GNAI3
MIR4435.2HG
CEMIP2.1
ARHGAP26
TLN1
GK
GK.1
SIRPB1
LMNB1
MSL1.1
MACROD2
ENST00000413087
ENST00000413796
HCG27
ENST00000419160
ENST00000422642
STK3
ENST00000425688
ENST00000426302
WDFY3
ENST00000428426
ENST00000431518
ENST00000437428
ANXA11
ENST00000440192
ENST00000440335
ENST00000441217
ENST00000442403
NAIP
ANXA11.1
ENST00000448674
TLE4.1
ENST00000456414
GTF2IP12
ENST00000458136
ENST00000461060
TNFRSF19
ENST00000466297
MGAM
ENST00000476047
RASSF2
TAPBP
MORC3
MYD88
FCGR1A
ENST00000492017
CENPBD1P1
TET3
KIAA0825
FAM200B
AFF1
TMEM165
ENST00000519308
ENST00000519323
RNF130
OSBPL9
ENST00000541888
ENST00000545293
ENST00000550242
MGAM2
ENST00000558468
ENST00000558515
ENST00000560465
ENST00000560760
ENST00000566714
ENST00000566898
ITGAX
ENST00000570266
ENST00000584721
ENST00000585297
ZFP36
ENST00000601814
ENST00000603208
ENST00000606252
ENST00000606723
ENST00000606909
ENST00000617077
NAIP.1
ENST00000633895
ENST00000634905
C3orf86
ENST00000640558
ENST00000648249
KJ901665
KJ903565
LF206234
LF206733
BTK
EXT1
GK.2
ICAM1
JAK3
NF1
ROM1
ATXN1
CSF2RB
IL4R
ALPL
IL6R
CD55
SLC11A1.1
IL10RB
IFNAR1
NCF4
CXCR1
CR1
SELL
ITGAX.1
POR.1
PIM3
JPT1
JPT1.1
SERPINA1.1
FCGR2B
THOC5
PRR13
CFAP58
CUL4A
VPS8
TMEM230
DISC1
PLIN5
RPS12
FCGR1B
GCH1.1
SOD2
NDEL1
RAB24
LIMK2
CYBC1
RHOT1
SIRPG
KREMEN1
CD53
AGTRAP
PPP4R1
SLC16A3
FAM177A1
PLIN4
KDM6B
CTNNB1
RNF169
TMEM91
ADAM8
ECE1
LAMP2
PABPC1L
SPAG9
CAB39
HRH2
AGFG1
AGER
C19orf38
MXD3
PNPLA1
SH3BP2
MBOAT7
KLF6.1
DPYD.1
KIAA0040
KIAA0040.1
ADAM8.1
DISC1.1
DISC1.2
DISC1.3
DISC1.5
TECPR2
PARP8
CES3
FBXO11
TNFSF10
RBBP5
UNKL.1
PPP1R21
CYBC1.1
GK.3
CACNA1E
IL6R.1
CEP295NL
PXN.1
PTBP3
FCGR1B.1
ASAP1
ZBTB7B
IL4R.1
ZCWPW1
TP53I11
TXNRD1
WWP2
XPO6
CHD2.2
C5AR2
CEACAM3
SSH2.2
TSEN34
SLC2A14
SLC45A4
C5orf67
UPP1
NQO2.1
MGAM2.1
C1RL
QKI
FAM45A
USP6
FGD4.1
TP53I11.1
IL1RN
ZC3H11A.1
CSGALNACT2
GRAMD1A
CSRNP1
ADAM10.1
COQ10B
IL1R1.1
ZNF667
NCOA2
FAM120AOS.1
ZC3H12A
RBCK1
MIA3.3
SIRPB1.2
TBC1D8
FNIP1
GPR42
PACSIN2
TMEM272.1
GMPR2.1
NT5C2
C3orf86.1
CFLAR
CFLAR.1
DENND3.1
NADK
MMP24.AS1.EDEM2
CEACAM4
SNX10
UPP1.1
RBPJ
TPM3.3
TMEM71.1
NBEAL2
ECE1.1
FPR2
IL13RA1
ATP2B4.1
C5AR1
CEACAM3.1
ETV6
ACSL1
FCAR
FPR1
CXCL2
HCK
HK3
HSPA6
IRF1
JUNB
CD82
LYN
MXD1
NFYA
POU5F1
PRPS1
PXN.2
RAB2A
REL
RPA1.1
SECTM1
TRIM21
STAT5A
CDKL5
TGFA.1
TLR5
UBE2D1
USP4
VASP
HIST3H3
DYSF
HIST1H2AC.1
HIST1H2BC
HIST1H3A
CST7
MKNK1
SCARF1
KLF7
EIF4G3.1
STX11
TNFSF14
SIGLEC5
TNFRSF10C
IL18R1
CFLAR.2
SOCS3
ADCY3
GBP2
GYG1
BEST1
ASPH
PTTG1IP
FLOT2
FUT7
NAIP.2
PFKFB3
PFKFB4
LIN7A
MGAM.1
REPS2
B4GALT5
LITAF
ENTPD4
WTAP.1
PCYT1A
TLE3
TRIM25
BCL3
CBL
MAP3K8.1
FOSL2
GNG5
FFAR3
FFAR2
HIST1H1T
PDK3.1
FRAT1
LCP2
SDCBP
ARPC5.2
ARIH1.1
PLXNC1
FLOT1
MLLT1
AFF1.1
MTF1
HCAR3
SIRPB1.3
TLR6
PRG3
DYNC1LI2
ST3GAL4
TNFAIP3
BASP1
NEDD9.1
IFITM2
PARP4
ERLIN1
POLR3C
ELL
TNFSF13B
KAT6A
CKAP4
LILRB3
ST3GAL2
SLC2A3
TNFAIP6
IRAK3
RNF24
PACSIN2.1
ABL2
ATF6
NT5C2.1
SEPHS2
OSTF1
CYTH4
CEMIP2.2
STOML2
DDAH2
OSTM1
C16orf72.1
CD274
NEK6.1
AFF4
SIGLEC9
TMOD3.1
SLC25A44
TECPR2.1
LMTK2
DENND3.2
SBNO2
KDM4B
AVL9
XPO6.1
ATP11A.1
SLC9A8
DNAJC13
CLASP1
HDAC7.1
TOR1AIP1.1
RIPOR2.2
CSAD
PIAS1
MSRB1.1
NIN
C1RL.1
FAM53C
TLR8
WAC
LIMK2.1
MVP
OPLAH.1
TRPM6
LRRFIP2.2
PXK
HAUS4
RAB20
EBLN2
MANSC1
RMDN3.1
TMLHE.1
EDEM2
CDK5RAP2
TMEM140
MCTP2
TMEM165.1
ASH1L
CSGALNACT2.1
GPR27
YIPF1
SSH1.1
RBM47
APBB1IP
SLC12A9.1
RSRP1.2
RALGAPA2
KMT5A
CD177
KIAA1191
APMAP
SIPA1L2
PREX1
LRFN1
PHF12.2
GRAMD1A.1
ZSWIM6
FAM160B1.1
ZNFX1.1
MTMR3
C6orf47
FCGR2A
SVIL.1
CDH26
EGLN1
KIF13A
SAMSN1
SEMA4A
HERPUD2
MMP25
FNDC3B
MICAL1.1
NADK.1
ZSWIM4
TRAPPC6A
TMEM185B
PGS1
PSTPIP2
CCNJL
GALNT14
USB1.1
DHRS12.1
MCTP1
TREML2
DOK3.1
DOCK5
RAB11FIP1.1
SERPINB1
NRBF2
NDEL1.1
TRIM8
ROPN1L
TMEM120A
KREMEN1.1
TOMM40L
SON.1
NLRC5
ZDHHC18
NOA1
CAPNS2
CYSTM1
ASPH.2
ZBTB37
DGAT2
USP32.1
CSRNP1.1
SYNE1.1
CASP8.1
ITPRIP
HELB
SLC26A8
LRG1
FKBP1A.1
ANTXR2
UPF2
MRVI1
TRIM34.1
KLHL6
WIPF2
FCAR.1
PPP1R18
AP5B1
ARL 11,00
PPP1R14B
CANT1
ARL8A
MAPK14
FGD4.2
ADCY4.1
OSBPL2.1
ANKRD22
GLT1D1
DHRS13
DHRSX
VTI1A
SLC15A4
IL27
YWHAZ
ITSN2
IPMK
SNX11
PIK3AP1
PQLC3
DUSP18
PATL1
RSPH9.1
PPP1R21.1
TDRD9
RNF19B
CSF3R
KCNJ15
ADGRG3
LACTB
TAPBP.2
CSF2RA.1
EIF4E3
FAM126B.1
MCEMP1
TSSK4
CR1L
CCDC71L
P2RY13
RASSF3
CUX1.2
GPR141
APAF1
LILRA5
ZNF438.1
ELMO2
SNX20
CREB5
KMT2E
KIF1B.1
ING1
RAB43
B3GNT8
C3orf62
SPATC1
ARSB
MTX1
BMP2K.1
NUDT1
UNC13D
FCGR2C
RBPJ.1
TMEM88
2014-09-01
STAT3
SNORA14A
SCARNA3
SNORD88C
PPP4R1L.2
SLED1
USP32P2
UCA1
MIR4435.2HG.2
NRADDP
SMA4
RPL23AP7.2
GK3P
MGC16025
HCG27.1
FAM238A
FAM238B
ARHGAP27P1.BPTFP1.KPNA2P3
N4BP2L2.IT2
BACH1.1
NUDT16P1
ECEL1P2
NF1P2
ASB9P1
BASP1P1
GSEC
PCBP1.AS1.2
EIF1B.AS1.1
MRVI1.AS1
SVIL2P
CYBC1.2
IL10RB.DT
RPS16P5
AOAH.IT1
ARHGAP26.IT1
LUCAT1
LUCAT1.1
LILRA6.1
CATIP.AS1
RARA.AS1
LIPC.AS1
RERE.AS1
DISC1.IT1
GTF2IP20
MIR3945HG
GTF2IP12.1
MIR4435.2HG.4
MIR4435.2HG.6
KIAA1614.AS1
FAM157A
FAM157B
PTCSC1
SRP54.AS1
WDFY3.AS2
THC2570319
Q7Z2X8
THC2667604
THC2675356
THC2685060
THC2764236
SPI1.1
CD7.1

## Sheet: Tan
geneSymbol
ENST00000573222
ENST00000589357
LF206913
ARHGEF37
RGS10
OPTN
CISD2
FECH
PAGE2B
BTF3
TMEM183B
XPO7
STMP1.1
NCOA4
FGFR1OP2
COG4
RBM14.RBM4
SCNM1
KLF9
CDC27
CLIC2
TCEANC
ISG20L2
DCUN1D1.1
DAPK3
DAXX
TBCEL
HBS1L.1
FOXO3
GCLC
GRK2
CD37.1
MPI.1
PLAU
PPP1CB
RAB6A
TFRC
PIP5K1B.1
SNX3.1
CTNNAL1
RIOK3
CREG1.1
KAT2B
GBF1
TRIP12.1
RNF14
BNIP3L
TBPL1.1
NUP98
NFIA
VAMP7
ARL4A
EIF1
EIF1B
APBB3
TSG101
LAMTOR5
TCEA1
SF3B2.1
ATP5F1E.1
GABARAPL2
ABCB10
AATF
CCNDBP1.1
FBXL4
SAP30BP
UBQLN1
RBX1
C11orf58
RNF11
PSME4
MARF1
SAFB2
FAM20B
TRAK2
ARL6IP1
RPRD2.1
TECPR1
MPC2
REXO2
ATP6V1D
YPEL5.1
STYXL1
DCTN4
ZDHHC2
VRK3
STAU1
BMP2K
TENT5C
C9orf40
RCOR3
DCAF6.1
YOD1
DNAJA4
CMAS
TERF2IP
MOSPD1
XAB2
PITHD1
ATP13A1
TMEM9B
CHD8.1
DEAF1
XK
PCTP
SELENOK
DEF6
NSUN3.1
SUDS3
AIDA.1
FUNDC2
GID4
DENND1C
THOC7
WDR26
RAB6C
APOPT1
CC2D1B.1
FAM104A
CDK11B
INTS4.1
SRSF10.2
MYO18A.1
CDKN2C
RPIA
SESN3
ZMAT2
RNF182
LNX2
ALDH5A1
POM121.1
POC1B
RFESD
MMGT1
NTAN1
PGM2L1
YIPF6
JAZF1
UBE2D3.1
HIPK1.1
MAP4K5
NUDT4
BPGM
PAGE2
FUNDC2P2
BTF3P11
MIATNB.4

## Sheet: Salmon
geneSymbol
AB363267
BF175071
DQ098707
FCRL5
CHPF
ENST00000390237
ENST00000390243
ENST00000390256
ENST00000390268
ENST00000390285
ENST00000390291
ENST00000390294
ENST00000390296
ENST00000390297
ENST00000390298
ENST00000390301
ENST00000390304
ENST00000390305
ENST00000390311
ENST00000390312
ENST00000390313
ENST00000390315
ENST00000390316
ENST00000390319
ENST00000390323
ENST00000390543
ENST00000390547
ENST00000390549
ENST00000390559
ENST00000390593
ENST00000390595
ENST00000390603
ENST00000390604
ENST00000390605
ENST00000390606
ENST00000390615
ENST00000390616
ENST00000390617
ENST00000390622
ENST00000390624
ENST00000390625
ENST00000390626
ENST00000390629
ENST00000390632
ENST00000390633
ENST00000390636
ENST00000410078
ENST00000411475
ENST00000415545
ENST00000424969
ENST00000425181
ENST00000426099
ENST00000428055
ENST00000433072
ENST00000448345
ENST00000450948
ENST00000453166
ENST00000453673
ENST00000455737
ENST00000462693
ENST00000468879
MANF
ENST00000474213
ENST00000479981
ENST00000483158
ENST00000491977
ENST00000492167
ENST00000492446
ENST00000570121
ENST00000611746
ENST00000615784
ENST00000617374
ENST00000620395
ENST00000628219
ENST00000632774
GLDC
IGF1
P4HB
PPIB
MAGED1
SDC1
SLC25A4
IGLL5
TNFRSF17
CCNE1
ERVMER34.1
CNKSR1
DENND5B
TXNDC11
CD38
KCNN3
IRF4
MYBL2
ALDH18A1
HSP90B1
UCHL1
BUB1
PDIA4
AQP3.1
XBP1
PDIA6
SLC35B1
WFS1
PNOC
POU2AF1
SPAG5
PHGDH
PDIA5
PYCR1
TRAM2
UCK2
SEC61G
B9D1
TXNDC11.1
DNAJB11
MZB1.1
FKBP11
CCR10
QPCTL
HRASLS2
MYDGF
ABCB9.1
IGLL1
GMPPB
SDF2L1
NT5DC2
SPATS2
CRELD2
CHPF.1
HID1
CLPTM1L
TXNDC5
ITM2C
CDCA3
HPDL
SEC11C
JCHAIN
STT3A
FER1L4
IGHV1OR15.1

## Sheet: Turqoise
geneSymbol
AA778499
AB002446
AB014771
MAML1
AB529256
C8orf17
SMCR2
AI924184
AJ291676
SPATA5L1
MIATNB
MPDU1
PDE9A
NLRC3
SAP30L.AS1
LZTS2
RBM10
RBPMS
ABCD4
PDZRN3.AS1
HEBP1
GTPBP6
SVIL
AL122087
AL157466
AW303581
AY203941
AY358211
AY358791
BC028186
ARAFP2
BC038429
BC039705
BC071847
BC132887
BC137009
BF515046
SNORA71C
BM453041
SNORA71A
BM973477
BM982509
TUSC8
SFTA1P
SHANK1
BU739610
BX103273
CDRT3
NID2
CR933683
CU680799
CU692025
DA197111
DA734158
DA946325
DB153536
AIF1
NOX5
RHOA
CHFR
HYDIN
PDZRN3
SLC22A8
ENST00000315132
KLHL38
ATP10B
FGF3
PPP4R1L.1
ADGRD2
TMEM262
ENST00000339367
TRNT1
SUSD4
GLI4
ETFBKMT
C20orf204
RPRD2
GRK5.1
NHLH2
KCND3
PPDPF
ENST00000371169
MYOF
PTGDS
BRD3
SLC12A5
YIPF3
MDGA1
GOLGA1
RPS4X
ENST00000373677
MUSK
MUSK.1
ENST00000375713
TMEM82
NPPA
MAD2L2
BTN2A3P
HES2
CEP104
ENST00000378368
CD72
NR0B1
ZNF774
MIRLET7BHG
ARHGEF10
LY6G6E
LTN1
GUCY1B2
ENST00000390340
ENST00000390431
ENST00000391625
FXYD5.1
LAMB1
G3BP1
RASGRP2
AKAP9
CEBPZOS
ENST00000398220
MEG3
NDST2
ENST00000398760
RAC2
ENST00000402311
ATXN10
SEC14L3
CLHC1
SERPING1
POLR2F.1
C2orf73
PRAME
RSPH14
TNFRSF14
LYG2
ITPRID1
CHCHD5
ENST00000412149
ENST00000412295
ENST00000412357
ENST00000412362
ENST00000412381
ENST00000412509
ENST00000412714
GS1.278J22.2
ENST00000413043
PPP2R5B
SLC12A5.1
SEPT7P2
ENST00000413901
EXOC3L2
ENST00000414005
ENST00000414394
ENST00000414483
WNT4
ENST00000415586
ENST00000416182
ENST00000416467
ENST00000416717
ENST00000417161
ENST00000417213
ENST00000417412
ENST00000418395
ENST00000418451
ENST00000419013
ATP11A
ENST00000420273
ENST00000420389
ENST00000420509
ENST00000420601
ENST00000420710
POR
ENST00000421796
ENST00000422038
ENST00000422045
ENST00000422117
ENST00000422343
ENST00000422374
ENST00000422600
ENST00000422914
PCBP3
ZCCHC18
ENST00000423925
ENST00000424313
ENST00000424692
ENST00000425125
ENST00000425153
ENST00000425279
ENST00000425409
ENST00000425471
ENST00000425483
ENST00000426187
ENST00000426616
ENST00000427439
ENST00000427545
ENST00000427872
ENST00000427881
ENST00000427886
ENST00000428814
ENST00000429099
ENST00000429208
ENST00000429389
PTRH1.1
ENST00000430429
ENST00000430542
ENST00000430550
ENST00000430724
ENST00000430745
ENST00000431171
ENST00000431339
ENST00000432108
ENST00000432412
TTLL8
ENST00000433510
ENST00000433761
ENST00000434139
ENST00000434321
ENST00000434426
ENST00000434541
ENST00000435021
ENST00000435044
GTF3C5
ENST00000436294
ENST00000436359
ENST00000436672
ENST00000436714
ENST00000436915
ENST00000437035
SEPT7.AS1
ENST00000437372
FAM210B
ENST00000437591
ENST00000437610
ENST00000437967
ENST00000438353
ENST00000438736
ENST00000438867
ENST00000439745
ENST00000440246
ENST00000440604
ENST00000440809
ENST00000440858
ENST00000441105
ENST00000441272
ENST00000441338
ENST00000441638
ENST00000441896
ENST00000441947
ENST00000442780
ENST00000442821
ENST00000442864
ENST00000442865
ENST00000442987
ENST00000443207
ENST00000443621
ENST00000443685
ACP2
MIATNB.1
ENST00000444706
ENST00000444848
ENST00000445070
FAM120AOS
ENST00000445908
ENST00000446029
ENST00000447206
CNOT3
ENST00000447729
ZNF569
ENST00000448379
ENST00000448543
HDDC3
ASCL5
ENST00000449242
SYNJ2
ENST00000449339
MORN1
ENST00000449463
ENST00000449613
ENST00000449715
ENST00000450247
ENST00000450290
ENST00000450324
ENST00000450399
EPCAM.DT
ENST00000450618
ENST00000450850
TRPC2
ENST00000451300
ENST00000451910
ENST00000451959
ENST00000452377
ENST00000452494
ENST00000453087
RNF223
ENST00000453579
MSH6
MTERF1
ENST00000454262
ENST00000454268
ENST00000455068
ENST00000455931
ENST00000456220
ENST00000456771
DOT1L
MIR4432HG
ENST00000457719
ENST00000457813
ENST00000457911
ENST00000458378
KCP
PRR3
ENST00000462931
AADACP1
BCAS4
DCUN1D1
ENST00000467198
WDPCP
ENST00000469070
FAM204A.1
ENST00000469806
ATG9B
SSPO
CCDC80
PLCH2
MMRN2
ENST00000475062
HIF3A
C1orf61
NUPL2
TFAP2A
CCDC171
KIF26B
PRKCZ
ENST00000479610
LCN8
PI4KAP2
MAGED4B
ENST00000481698
PFDN6
CD247
ZNF527
C3orf38
PRICKLE2
ELMOD3
PTCD3.1
ENST00000489078
GGA1
HLA.J
HNRNPA2B1
CDC42SE1
RBM44
ENST00000492533
BRD9
LRRC77P
ENST00000496403
ANKDD1A
ZNF385D
FAAP20.1
ENST00000500533
ENST00000502934
ENST00000503548
ENST00000504349
ENST00000504382
ENST00000504578
ENST00000504735
ENST00000504882
ENST00000504957
ENST00000505276
ENST00000505627
PPA2
SLC50A1
ENST00000506148
CPLX2
ENST00000506892
ENST00000507296
ENST00000507391
ENST00000507644
ENST00000507733
ENST00000507776
ENST00000508241
ENST00000508572
ENST00000508616
ENST00000508923
ENST00000509548
ENST00000509943
ENST00000509983
WI2.2373I1.2
ENST00000510059
ENST00000510744
ENST00000510773
MGAT1.1
ENST00000510964
ENST00000511054
ENST00000511431
ENST00000511474
ENST00000511579
ENST00000512245
POLR1C
ENST00000513203
ENST00000513332
ENST00000513405
ENST00000513564
ENST00000514043
ENST00000515178
ENST00000515504
ENST00000517482
ENST00000517897
CARMN
MATN2
ENST00000518420
STK3.1
ENST00000518765
EVX1
ENST00000519134
ENST00000519609
ENST00000519821
ENST00000520375
ENST00000521428
NSG2
DPYS
ENST00000522028
ENST00000522044
ENST00000522560
ENST00000522667
ENST00000522765
ENST00000522769
PVT1.1
ENST00000523791
ENST00000523870
ENST00000524012
ENST00000524369
ENST00000525280
ENST00000525512
ENST00000526041
TMEM262.1
DBF4B
ENST00000528781
ENST00000528953
ENST00000529518
ENST00000529743
CD81
ENST00000530759
ENST00000530792
DDX25
ENST00000531233
GS1.24F4.2.1
ENST00000531948
ENST00000532228
ENST00000532357
ENST00000534252
NELL1
FAM83H.AS1
ENST00000534505
ENST00000534856
C17orf51
ENST00000537214
PGA3
ABO
ENST00000539222
ENST00000540875
VPS53
ENST00000543451
MST1L
ENST00000545800
SART3
MAP1LC3B2
ENST00000548294
ENST00000548702
MON2
FAM19A2.1
ENST00000549551
SLC38A1
ENST00000550908
ENST00000551629
COQ5
ENST00000552098
ENST00000552182
ENST00000552466
ENST00000552780
ENST00000553165
ENST00000553301
ENST00000553330
ENST00000553537
ENST00000553701
ENST00000553963
ENST00000553991
SAMD4A
ENST00000554412
ENST00000554755
ENST00000555016
GALT
PPP2R5C.1
ENST00000556713
ENST00000557168
ENST00000557524
ENST00000557558
ENST00000558156
ENST00000558226
ENST00000558641
ENST00000558783
ENST00000558842
ENST00000559246
ENST00000559267
ENST00000559428
ENST00000559755
EWSAT1
ENST00000560376
ENST00000560688
ANP32AP1
SNX22
ENST00000561544
ENST00000562341
ENST00000562361
XKR7
ENST00000562672
ENST00000563190
ENST00000563248
LTK
KIF22
ENST00000563807
OTOA
ENST00000565136
ENST00000565320
ENST00000565802
ENST00000566667
ENST00000566733
ENST00000566840
ENST00000567149
ENST00000567395
ENST00000567704
ENST00000567753
ENST00000567853
ENST00000567877
SIAH1
ENST00000568026
ENST00000568345
ENST00000568458
ENST00000568471
SPG7
TBL3
ENST00000568553
ENST00000568600
ENST00000568660
ENST00000568665
ENST00000568752
ENST00000569373
ENST00000569618
VPS53.1
ENST00000570544
ENST00000571067
ENST00000571724
ENST00000571766
ENST00000572466
ENST00000572508
AATK
FLJ40288
ENST00000573315
ENST00000573860
NLGN2
ENST00000575911
ENST00000576671
ENST00000577382
GPRC5C
ENST00000577773
ENST00000578650
ENST00000578883
DLGAP2
ENST00000580326
ENST00000580347
ENST00000580695
ASPSCR1
ENST00000581626
ENST00000581634
ENST00000582320
ENST00000582726
ENST00000583864
ERBB2
ENST00000585025
ZNF562
MAPK4
RNF165
BORCS8
ENST00000591886
ELOF1
KANK3
ENST00000594169
PLA2G4C
FBXO17
ENST00000601550
ZNF329
ANXA8
ENST00000602862
ENST00000602933
ENST00000603095
ENST00000603395
ENST00000604758
ENST00000604857
ENST00000605179
ENST00000605469
ZCCHC18.1
ENST00000606522
DET1
ENST00000606966
CTTNBP2NL
ENST00000607287
ENST00000607876
ENST00000608005
ENST00000608694
ENST00000609439
ENST00000609510
ENST00000610119
LENG8
KANK3.1
ENST00000610705
ENST00000612524
ARFRP1
ENST00000613027
SYNRG
RAVER1.1
HDGFL2
ENST00000615227
ENST00000615248
ENST00000617440
ENST00000619495
MGA
ENST00000620700
SMIM11B.1
ENST00000627840
ENST00000628195
FAM99A
ENST00000631639
ENST00000634618
MIR34AHG
ENST00000635422
ENST00000635520
C13orf46
ENST00000636663
PRRT1B
ENST00000636795
CLN8
SLC9A6
ENST00000637934
KIR2DL4
ENST00000638412
PAX6
SMPD5
ENST00000639948
ENST00000640310
PIGT
ENST00000642657
TJP2.1
ENST00000644215
MARVELD2
ENST00000648205
ENST00000648503
ENST00000649069
MIR100HG
MIR3936HG
ENST00000650312
LF206461
LF207437
LF208145
LF208444
LF209316
LF209962
LF210024
LF210027
LF210563
LF210786
LF211155
LF212480
LF212550
LF213037
LF213973
LF384269
LF384965
LF385527
LP895999
LP896598
N95477
ADRB3
ALAS2
ANK1
CLCN1
COL5A1.1
CYP17A1
EPB42
GIPR
HMBS
HPS1
PNP
PKD1
PPOX
RHAG
RLBP1
SLC4A1
TAT
UROD
TPP1
ERCC2
IAPP
KEL
STK11
AK1
EYA1
TSHB
GDF5
C7
LTA
IGF2
CD4.1
ACHE
ADORA1
BLVRB
CACNA1C
CACNG1
CYP2A13
CYP2B6
ACE
GAST
GRIN2C
GUK1
HTR1B
KLKB1
LHB
OXT
PRIM2.1
PRRG2
ITSN1
FNDC9
ATP2B3
NKIRAS2
SMAD5
C16orf87
SNCB
TM6SF2
GALK2
OR9A2
IL17REL
ANO7.1
OR10G9
OR2W3
PFKL
PHETA2
ZFYVE27
BTBD7
UQCR10
HBM
DYRK3
TUSC1
ZNF813
ACP7
C7orf61
KRTAP5.2
OR1J4
OR1L6.1
OR1S1
OR10G4
OR10G8
OR2A25
OR2AG2
OR2M7
OR4C3
OR51A7
OR51F1
OR6K2
SREBF1
OR6M1
NFASC.1
OR10G3
OR2A2
NKAPL
CSDE1
SS18
COA5
MOG
ACSL6
NUTM2D
SSBP3
RNF187
TSPO2
SLC6A17
CASC10
BCL2L15
IFIT1B
SLC9A4
2007-09-01
RNASE13
CRLF2
FOXP4
KRTAP5.4
DPRX
DUXA
NUDT17
DCAF12L2
PRR25
FAM209B
LRRC26
SRRD
C8orf58
SPRR2F
HDAC5
LGR6
SERF2
NAV3
RARA
SCGB2B2
AHDC1
OPN4
CT55
TRMT11
YTHDC1
FDX2
CCDC78
TIPRL
MMP28
UBE2V1
TAAR2
WIPI2
BABAM1
DCLRE1C
CXCL12
UBA52
SORBS1
DEFB124
ZNF284
B3GALNT1
PRPS2.1
ICAM4
HEPACAM2
NPRL3
FHL2.1
CATSPERZ
DNAJB2
INSYN1
ZMYM5
SLC22A10
ACBD7
PROSER3
LFNG.1
HSF4
PC
CARHSP1
LTBP4
MSANTD1
TPM3
SLC6A3
SMIM15
SSTR3
TACR2
TUBB2A
MYH14
TMEM231
ZNF99
NOBOX
SNED1.1
UNCX
MYMK
TNRC18
TSPAN11
WIPF3
PRR21
SELENOP
DYTN
ACR
TMEM184A
MRGPRF
HTATIP2
RAPGEF3.1
EIF5AL1
ZNF578
FBXL19
TROAP
C16orf46
KCTD19
KBTBD13
SBK2
SIKE1
SH2D5
CNPY1
FAM118A.1
FBRS
HMX3
SRRM3
TMEM240
FAM178B
ARIH2OS
KRTAP2.1
CLDN19
DTNA
ELFN1
MARK3
HGC6.3
ZNF680
ISLR2
C15orf62
ERICH4
ZNF720
TOR2A
SPOCK2
SLC12A5.2
ZNF397
PIP5KL1
CNGB1
INPP5K
KCP.1
SUPT20HL1
C2CD4C
CISD3
ZNF841
SMIM24
ZNF843
ZAR1L
TMEM151B
ALOX15B
ASB10
ZNF780A.1
FBRSL1.1
NEURL1B
EYS
PHOSPHO1
CCDC154
AMFR
SSC5D
CRACR2A
NFKBIL1
NEDD4L
PALM3
CASTOR2
PATL2
NCOA4.1
KDM8
TTC28
GPSM1
SLC14A1
NKX1.2
RNF222
ALDH3B1.1
TMEM217
SMIM5
C17orf99
FBXL17.1
SMIM1
COL11A2
MRGPRG
FAM180B
ARHGAP40
TMEM212
TMED7.TICAM2
GPC3
PTAFR.1
STARD3
NKX2.5
SLC26A11
MPP1
FAM229A
BLCAP.2
WASHC2C.2
AQP7
MBNL3
IQSEC3
BAG1
ARHGAP33
CELF6
MEX3D
SLC34A3
SEMA6C
TFDP2
BEND2
WNK1
AIF1L
BAK1
DMKN
KRTAP9.1
PRR36
TMEM238
TMEM221.1
HCN2
TRABD2B
GFY
LRRC72
LRCOL1.1
DHFR2
BEAN1.1
ADCY4
CRABP2
PGM3
GCFC2
CD44.1
ZHX1.C8orf76
SEC14L1
RBAK.RBAKDN
RNF223.1
MAVS
PRKAG1
POU2F2
USP17L25
C12orf80
BRF1
GUK1.1
KIR3DL2
ELP2
DPP9.AS1
LSP1.1
CROT
MOB1B
MOB1B.1
TNK1
LCN1
PKD2L1
ADM2
C19orf12
THTPA
STPG3
KRTAP1.4
LMO7DN
SP6
TBC1D7
RTN3.1
PLEKHG5
CLOCK
CA6
LATS1
ASCL5.1
CCDC177
THADA
KRTAP9.7
CCNT1.1
PIP5K1B
DIABLO
AMN1
ANTXRL
POLR2H
SLC35C2
ZMYND8.1
PORCN
PRAC2
TRIM46.1
TXNRD2
BEST3
GBGT1
MICAL2
2008-03-01
TAF1
ODF3
GAS8
PRM2
TMEM179
C21orf58
NPM2
FAM120A
JUND
XKR9
BTNL10
GPR107
CST3.1
DNM1
ZASP
CECR2
CERS3
ADIPOR1
MISP3
PERM1
OR8G2P
MKRN1
HMCN2
HSPG2
IGF2BP2
DUX4
CNGB1.1
HGFAC
MAP2K7
ZNF417
ETNK2
METTL15.1
NMNAT1.1
MRPL9
TMEM53
MDFI
HMGA2
HMGA2.1
POLR2F.2
CGREF1.1
CORT
UMAD1
APOE
TLE1
MUC5AC
CFAP74
MIEF1
ALG14
NAP1L1
TGFA
POLL
AP2M1
CRYAA2
A4GALT
CCDC157
TOLLIP
KBTBD4
DFFB
SPTSSB
SFTPA2
RBMY1B
ZNF232
C17orf53
ZNF671
GPATCH2L
TANGO2
LRRIQ3
MUC4
HPS1.1
ADRA1A
PSMF1
NRSN2
KLF8
DPCD
DPCD.1
ELMOD3.1
ZDHHC20
ALDH3A1
EIF4E2.1
LBHD2
PTMS
BRD4
SFXN5
CD164L2
CATSPERG
MMACHC
UNC13B
FHL1
PPARGC1A
AGBL3
DLGAP2.1
MFSD2B
GFRA1
PCOTH
ZNF112
OR10AC1
KIAA1257.1
ANKRD9
PRPF38B
C18orf12
RBFOX3
MTHFD1L
ABCC10.1
ADGRL2
HIGD2B
DCLRE1C.1
FAM185A
IL15RA.1
INTS6L
ZNF320
ZNF320.1
TNRC6A
NCAM2
IL16
PBX1
LKAAEAR1.1
SHISA8
ZNF532
SMIM35
MS4A18
TEX53
FGF1
BRD3OS
CENPVL1
SPTB.1
CCDC92B
LGALS3
ABHD18
TDRG1
CD40.1
ZBTB3
LHX3
SPTAN1
HAGH
MDFIC2
NKX6.3
VSIG10L2
RFLNA
TNXB.1
GOLGA6L7
DUSP4
EN2
FAAH
GPC4
FLNA.1
FLNC
GFRA3
HCRT
HCRTR1
IRAK1
AHSG
CRYBG1
ATP1B2
FXYD2
ATP6V0C
BSG
C1S
CA1
SERPINA6
CD79A
CDX1
CLPS
CMA1
COL6A1
CRHR2
DCT
DES
DPT
DRP2
DMTN
ERBB3.1
EVPL
EVX1.1
FBLN1
FGF4
FLT4
FMO1
ACKR1
GATA1
GCG
GOLGA1.1
GSPT1
GTF2E2
GYPA
GYPB
GYPC
GYPE
HLA.A.2
HLA.G
HRC
KRT15
KRT31
KRT81
KRT85
LALBA
LGALS3.1
LGALS7
LRP3
LRP6
LTK.1
MAG
MMP19
MPP1.1
MUC2
MYL4
MYOG
P2RX3
PCDH1
PDE6D
PIM1
POU3F1
PPY
MAP2K5
PSD
PSMA7
PSMD12
RANBP1
RAP1GAP
RBMS2
RGS12
RNH1
S100A5
CCL24
SH3GL1
SLC5A2
SLC34A1
SLC18A3
SPTA1
SYCP1
TBCC
TFF1
TMOD1
TSTA3
UBE2H
SCGB1A1
CNBP.1
ZNF45
ZNF155
SLC7A5
FZD9
PLA2G10
UTF1
SMARCA5
GALR3
PPFIA1
SLC43A1
PARG
CNTNAP1
YBX3
BLZF1.1
JRK.1
PTCH2.1
CHRD.1
ADAM21
TNFRSF14.1
MTMR1.1
DPM2
EIF2S2
FOXH1
ST13
CDK5R2
SELENBP1
BRSK2
TAAR5
CAPN5
CLCNKA
E2F2
EMX1.1
GHSR
KCNMB1
KRT33A
WNT2B
CDKL1
SLC6A5
SLC28A1
ZNF235
TRIP11
PRLHR
MED27
CYTIP
MTRF1
BAG1.1
CDC34
CRABP1
DUSP5
DUSP8
EFNA1
HDGF
FOXA3
KCNQ3
NFKBIE
YBX1
PIGH
TGM2
TTC4
BAG6
DYRK1B
CRLF1
GPR37L1
DDX23
APBA3
PRDX6
DEFB4A
DMWD
DOCK3
KCNC3
NME4
NRF1
PIP4K2A.1
PITX3
PRB1
RAD23A
RPL3L
SIAH2
BRD2.1
CCS
HR
AKT1
CD80
GPR25
HBQ1
LIPE
MOS
TP73.1
DXO
HLA.B.1
HLA.E
HMX2
DNAJC4.1
INHBC
ISLR
KRT7
LAMC2
LGALS3BP
LYL1
MUSK.2
SLC1A5
SLC6A8
SOX3
COX17
TSPAN5
DNAL4
PDZK1IP1
SORBS3
USPL1
PRDX2
ABCC4
SAP18
PAK4
IPP.1
MEF2D
FOXO4
MT3
MUC3A
MUC6
MXI1
SPRR1A
TBX10
CPNE6
MRC2
SNAPC5.1
PIAS3
CD2BP2.1
KRT1
PAX4
PAX9
PCP4
PNLIPRP1
PPP2R5B.1
PRB3
PRKAB1
RANBP2
MOGS
MYCNOS
ZER1
HMG20B
BAIAP2
VTI1B
BATF
ANP32B
TRIM3
TAF6L
IGF2BP2.1
LBX1
KLF1
NES
IQGAP2
ACTL7A
RUNDC3A
TCERG1
DNAJB2.1
SURF6
TRIM10
RALBP1
PSMF1.1
CLP 1
IMMT.3
SLC38A3
GMPR
SPRR2D
WASF2
EMILIN1
WDR45.2
AP4S1
TFDP1
CELF3
CHEK2.1
GPR45
HRH3
TUSC2
SNCA
CYB5R3
TTF1
GNA12
TARDBP
TMEM59L
CIZ1.1
AGO2
FBXL6
FBXO7
FKBP8
FOXB1
FOXE3
SLC35A3
HYAL4
KCNH3
MORF4L2
LETM1
SLC39A6
MAPK8IP2
ORC3
SMR3A
PEF1
RPS6KC1
RSU1.1
SEC22A
SYNGR4
PSD4
TPSG1
MYRF
PSMC3IP
PRRC2B
NPC1L1
RAB3IL1
MKRN1.1
OR11A1
LAMTOR2
UNC50
ASTE1
AP2A1
ZNHIT2
GABRP
VAMP2.1
P3H3
ADAMTS7
CAPN7
BRD4.1
RUSC1
ZNF318
SRPK3
CACYBP
EIF2AK1
PALD1
ARHGEF16
R3HCC1L.1
MOCS3
SH3BP4
CARD10
ZKSCAN5
FAF2
S100A6
TTLL4
WSCD2
TTI1
AQR.1
SECISBP2L
TBKBP1
JADE3
CTIF
EPM2AIP1
MED24
FCHSD2
SV2A
TMCC2
RNF10
VASH1
MON1B
KHDC4
WDTC1
ERP44
IQSEC2.1
MAN2B2
PPP1R13B
NCAPH
KCTD2
PRR5
DCAF12
TRIM58
OLFML2B.1
TPGS2
KANK2
TMEM87A.1
ACOT11
PPP1R16B
GPSM1.1
EDRF1.1
WIPI2.1
CCZ1.1
CNPPD1
CALY.1
VILL
TXNDC12
SLC35B3
GET4
CUTC
POLR1D
ANGPT4
ADIPOR1.1
NDUFAF1
SLC25A39
DERL2
GLRX2
FIS1
CHMP3.1
NIP7
TAOK2.1
MMP17
ACTL6B
POLK
SCARA3
HSD17B14
HSD17B7.3
GLRX5
PLEK2
PDZD11
FAM178B.1
2002-03-01
PBDC1
PIPOX
C9orf78
GNG13
ECSIT
SLC22A17
AHSP
GDE1
ZNF771
PRKAG3
ADD2.1
RBM38
SOX6
UBE2Q1
ITLN1
OTUB1
GIN1
BEST2
MCM9
WDR55.2
PIGG
ALKBH5
CASZ1.1
TBC1D22B
RPP25
BTBD2
SLC41A3
SLC48A1
UCKL1
INTS8
ZNF416
ACSM5
TESC
TTC22
C17orf80.1
MOCOS
SLFN12
PLEKHJ1
DARS2
PNPO
SMG8
HMG20A
KLHDC8A
TMEM184C
BRF2
ZNF839
C19orf66
MUC4.1
TMEM63B
HEMGN
EMC3
SLC22A11
STRADB
HES6
ZKSCAN7.1
ASIC4
CEP41
PCDHB13
HMX1
UTS2R
HLA.F.1
HOXA10
UBB
DPM3
HOXA5
C8orf44
CPXM1
LTB4R2
CABP5
GSK3A
ASAH2
EMC7
SHD
WDR93
CEACAM19
PPAN
CHPT1
SLC17A7
RALGAPB
PNPLA2
NAT14
GJC2
FAM219B
ANK1.1
RHCE
MCOLN1
CHAT
RET
TTYH1
REXO1
STARD9
CASKIN1
IGSF9
CCDC191
RIC1.1
SCAPER.1
RANBP10
STIM2.1
MAGEE1
CWC22
METTL14
CTAG2
MST1.2
NEUROG3
SSX3
DAB1
ZNF2
SLC5A6
TMSB10
COL14A1
PPIA
HAMP
HMHB1
LY6G6D
CDH22
TRIM39
CHST6
PRDM13
ALOXE3
C12orf10
ADAM12.1
UTP14C
RAI2
HAPLN2
LMAN1L
AXL
ALX4
SLC22A23.1
TEAD1
ST14
GPR88
RNF123
UBE2O
GPATCH3
PCIF1
SMOC1
FN3K
TINAGL1.1
TIA1.1
DPEP3
KCNK15
ROBO3
HIF3A.1
CDH24
GALNT17
NYX
VPS16
TNS1
ZNF574
S100PBP
MTHFSD
RMND5A
UCP3
KLC2.1
VWA1
REEP1
UBE2Z
LYNX1.SLURP2
YIPF2
NOC4L
CCDC86
WDR18
METTL22.1
RETREG2
MFSD11.1
DCAF10
RIPOR1
MAIP1
NKAP.2
ERVMER34.1.1
ARMH3.1
MUL1
CEP97
CHMP6
PRKRIP1
NAT10
TEFM
ASB13
ACBD4
ARMC5
EPHX3
CNTD2
DNAJC22
FRMD1
ESRP2
CCDC33
BBOF1
FUZ
WDR19
FAM214B
ZNF430
WDCP
ADAM33
BPIFB2
ZSCAN16
TNKS2
UBXN6
VWA7
UPK3B
DUSP16
APOL5
PRRT1
OSBP2
FAM117A
LMAN2L
CSRNP2
GFOD2
OR5V1
OR2H1
MAP4.2
ISCA1
AMN
KRTAP1.3
MED25
SHARPIN
ALPG
MARK4.1
TTC25
RTBDN
RILP
GUCD1
YPEL3
FAM57B
PCDHA7
KRTAP4.12
KLF16
TM2D2
TSPAN10
PCDHGA7
OTP
SLC10A7.2
FAM186B
SLC7A6OS
ASCC2
C19orf44
ANKRD17
TXNDC2
MAF 1,00
AKT1S1
ELOF1.1
FAXDC2
WNK4
PCDHGC4
PINK1
ZNF333.1
MROH1
TNXB.2
CNFN
MAP1LC3A
NT5C1A
KIRREL3
SPINK7
RETNLB
RBBP6
RAPSN
TBRG1
ALG10
FIBCD1
RAB2B
MICALCL
COL27A1
UBL7
POLR2J2
SEC22C.1
KRTAP4.11
ACP4
ZCCHC3
RBM18
WNT3A
KRTAP2.4
KRTAP3.3
RASL10B
ZNF622
FBXO9
HK1
SELENOI
SLC38A5
TRIM41
CARD14
TRIM10.1
OBSCN.1
EMILIN3
CCDC32.1
ADCK2
CREB3L1
SCGB3A1
ELFN2
LENG8.1
PNMA5
DIRC1
LEAP2.1
VIT
SCGB3A2
HRASLS5
COX15
TUBA3D
BHLHE23
DUSP15
CCM2L
ACY3
ZC3HAV1L
SUN5
SSC4D
ZSWIM3
GPR78
FAM210B.1
C20orf144
SPSB4
MXI1.1
ATP6V1G2
ACOT12
AMOTL1
PAQR8
PLCD3
EMID1
ZNF418
ACER1
ZNF274
RAD51B
CYGB
FAM181A
PHF21B.1
KTI12
GPR146
MALSU1
NRG4
HDGFL1
BCL2L1
NSMCE3
ST7L.1
GNAO1
MYEOV
R3HDM4
ZNF653
MSI2
ADAMTS13
EPS8L3
YY1AP1
STARD4
LGI3
ORMDL3
CHRFAM7A
MAPK1IP1L
FLCN.2
COX6B2
TMEM125
TSACC
ZNF18
PUS10
THAP6
ZNF564
LRRC45
TSNARE1
YPEL4
MARCH8.1
CDC42EP5
CISH
MAP2K3.2
ZSCAN25
JAG2
SFT2D1
PRAP1
HMGB4
B3GNT7
UBALD1
NKX2.3
WDR90
TVP23C
GSX1
TIGD1
SSBP3.1
CRYZL1.1
ALS2CL
ACOT11.1
GLIS1
FAM219A.1
ATXN2L.2
NPB
OTOS
CHMP7
C1orf158
ATP1A3
LARGE2
AGBL1
ANKRD13B
MYOM3
METTL6
UGT3A1
PACRG
ZSCAN29
C19orf25
SAMD11
TMEM56
SNRNP48
C9orf163
ZNF709
MIER3.1
CDC14C
ZNF585A
FBXO15
TBATA.1
VWCE
TCP11L2
CATSPERD
PRSS33
NATD1
PRICKLE1
NUDT10
ADAM33.1
TMEM151A
ATXN7L2
SLC16A11
SVEP1
IL17RE
TMPRSS6
STRC
SKP1.1
P2RX2
LMNA.2
MSI2.1
[truncated: 450 more rows]

## Sheet: Yellow
geneSymbol
STK17B
SMCR6
WSB1
VCPIP1
HIST1H2AC
MSL1
ND5
PHF20L1
SNX6
DYNLT1
CNTRL.1
SAT1
STEAP4
NUP58
SCAF11
C1GALT1
WDR33
ENST00000431359
HNRNPLL.1
TIAM2
ENST00000457084
ENST00000457786
CBWD5
ENST00000470810
HIP1
ENST00000486956
UBE2D3
RASA4
GMDS.DT.1
CASP17P
ENST00000539977
ENST00000541574
ENST00000545001
CAND1
ENST00000552123
FOXN3
SNX6.1
ENST00000563933
HIST2H2BC
ENST00000564363
ENST00000576789
TPTEP1.1
ENST00000598377
ENST00000603137
ENST00000606102
MTMR14
ENST00000619705
GOLGA8R
JD019478
LF206828
LF211429
LF213897
ACADVL
PSEN1.1
FAS
LYST
DPYD
TOR1A
F5
GALC.1
GCH1
HK2
MMUT
PGK 1,00
PTEN
RPGR
IFNGR1
PAFAH1B1
NCF2
ATRX
FCGR3A
IL1B
CD44
ITGAM
ALOX5
HMGCR
KCNJ2
PTGS2
BLOC1S2
UBE2W
SPOPL
NT5C3A
EVI2A
NUMB
JMJD8
GTDC1
CARD17
IFRD1
CEPT1
EID3
USF3
RAP1A
CHCHD7
AKTIP
CARD16
GNG10
NR3C1
FPGS
NBN
TGFBR2
EXOC1
CELF2.1
MBP.1
ARFIP1
ARNTL.1
NABP1
DNAJB14
CPT1A
PPM1B
ITPRIPL2
C18orf32
EIF3B
USP9X
ZNF674
SIRPA
PGP
NF1.1
SLC12A6
SLC35A2
FEZ2.1
FGR
STAG2.1
SLA
UBXN2B
MIER1
SRSF1
FNDC3A.1
INTS1
MBOAT1
GPD2
NADK2
HRH1
COPA
CRTC1
ZBTB34
PTAR1.1
PHACTR2
IMMT.2
RC3H2
ADM
KLLN
TET2
YPEL5
STXBP5
COL4A3BP
BCL6
AZI2
DHRS9
FAM200B.2
OTUD1
CLK1
NT5C3A.1
XIAP
PQBP1
C4orf3
CDK17
TRIQK
SLC38A6
ZBED6
MYNN.1
FAM217B
CHMP3
DENND1B
BBIP1.1
DICER1
CDIP1
PPP1R3B
ANKRD12
NR3C1.1
SH3GLB1
MFAP3.1
CDC5L
CLIC5
STK3.2
NDUFB3
ARFRP1.1
TOR1AIP1
CCDC61
RCBTB2
ARPC5.1
AZI2.1
SRGAP2B
ZNF468
CNIH4
NPIPA5
YTHDF3.1
CHUK
NUP153
ARPC3
PCYT2
NPIPA8
BCL2L12
TMBIM4.1
JKAMP
SLC25A30
CLIC1
TTC7A
DCP1A
SLC35E2B
USP38
KDM6A
TUBB
RC3H1
EMSY
RASA2
CPD
SIMC1
GNAS.1
OSBPL8
MITD1
BOLA2.SMG1P6
BNIP2
EVA1C
N4BP2L2
BLZF1
DEGS1
FAM126B
JAK2
PHTF1
ZEB1
VMP1
SLC35F5
IQSEC1
CUL4B
CERS5
DDX60L
ZNF148
SNX13
ZNF292.1
STK4
MEF2A
TM6SF1
ERI1
APC.1
NPIPB2
DDX3X
NCOA1
STARD3NL
UBASH3B
ZC3HAV1
SEPT7.1
ASAH1
ARMC8
CANX
AP3S1.1
TNPO1
EMP1
FYB1
GDI2
GTF2B
HNRNPL
HSBP1
DNAJA1
CXCR2
CXCL10
IRAK2
ATP6V1A
ATP6V1C1
KLF5
SLC31A2
CTNNB1.1
DR1
E2F3
EIF5A
ELK4
ENO3
FLI1
FMR1
GLRX
HMGB2
FOXN2
IL1RAP
ITPR2
KPNA4
LAMP2.1
LBR
LY75
MARCKS
MNDA
PPP1R12A
ORC4
PAK2
PIK3C3
PLCG2
PLEK
PPP2CA
PPP2R2A
SRGN
HHEX
MAP2K6
PTPN12
PTPRC
RAF1
RALB
RGS2
CLIP1
S100A8
S100A9
SAT1.1
MAP2K4.1
SP3
SRPK1
TLR1
TLR2
TRAPPC10.1
TPR
TXN
UBE2A
ZNF267
ZNF200
PTP4A1
DEK
PLA2G6
STX7.1
VAPA
NSMAF
CUL3
PPM1D
AKR1C3
CRADD.1
TNFSF10.1
CDS2
FPGT
IL18RAP
IQGAP1
CDK5R1
MBD4
SKAP2
SPAG9.1
B2M
BCL2A1
CLK1.1
CS
DDIT3
FASN
RAB1A
RAB5A
STX3
TANK
STK17B.1
SELENOF
BST1
CASP5
DUSP1
ACSL3
GALNT3
ARHGAP35
USP6.1
KIF5B
NFATC3
RPS6KA3
RAB11A
VNN 2,00
MTMR6
MTMR4
NMI
ATG12
SCAF11.1
ETF1.1
CNOT8
UBE4A
AIM2
PIGB
VPS4B
TMEM59
GMFG
ZFP36L1
PGGT1B.1
PPID
SEL1L
GOLGA5
MED13
USP8
PTBP3.1
CEBPB
F2RL1
H3F3B
NFIL3
PCMT1.1
PHF2
ROCK1
SKIL
TP53BP2
ABI1
KCNE3
DNAJB6
HSF1
LMNB1.1
LMO2
S100A12
TAF7
TAF12
ST8SIA4
ACTR3
NAMPT
RBM6
RBM5
MPZL2
TOPORS
STAM2
SMNDC1
RGS19
DNAJA2
IDH1
NBR1.1
SMAD1
MAK
MAN1A1
MAP3K5
MFAP1
NAB1
TSNAX
CD164
HDAC4
HS3ST3B1
VAV3
CAPZA1
CAPZA2
LRMP
PIK3CA
PPARD
PPP1R3D
PKN2.1
RAD21
USP15
SEC24B
LYPLA1
C1D
SEC23A
HTATIP2.1
SPTLC1
SLU7
TBL3.1
PDLIM5.1
IVNS1ABP
MYL12A
TXNIP
RSC1A1
DYNLT1.1
GNA13
FAM189B.1
POLD3
PHTF1.1
MTHFD2
BRD8
SNTB2
ITPRID2
UGP2
KDELR1
SERINC3
PNRC1
RAB31
RP2
ZNF24
TLE4.4
FGFR1OP
SLMAP.2
SF3A2
PICALM
NUP50
ERLIN2.1
WBP4
RNF2
KLHL2
PNKP
STXBP3
RNF13
BRCA1
SHOC2
CHIC2
CHORDC1
INTS6.2
FBXL3
FBXL5
GCA
HNRNPH3
OGA.1
TFEC
TLK1
KIN
RAB3GAP2
RLF
STAT5B
ZNF281
TBK1
MYLIP
SLCO3A1
SNX10.1
ZNF223
USP25
UBQLN2
BAZ1A
BAZ2B.1
CHMP2B
FAM32A
NUP58.2
CNIH4.1
DAPP1
ZNF638
RABGEF1.2
LATS2
ERO1A
SLC40A1
CTR9
BZW1.1
EMC2
DOCK4
LAPTM4A
RIPOR2.1
SUSD6
RASSF2.1
SNX19
DAZAP2.1
RB1CC1
CEP170
PSMD6
PJA2
ZC3H11A.2
TOX4
P2RY14
SUGP2.1
CEP162
CPEB3
CHSY1
SPAST
CARD8.1
WDR47
WDFY3.1
DAAM1
RAB21
STK38L
FRYL
PDS5B
PIKFYVE.1
SETX
ARHGAP26.1
KIF1B
TAB2
RAD54L2
FRMD4B
SNX13.1
RCOR1
PRRC2C
ANKRD12.1
DENND5A
ARAP2
AGTPBP1
WASHC4
SMCHD1
MED13L
ZDHHC17
LY96
BCL2L13
MOB4
CCDC28A
PTPN23
KBTBD2
TIPARP
RPAP1
WSB1.1
EPC2
FGFR1OP2.1
MMADHC
RRM2B
G0S2
ZNF117
CDC40
POMP
DERA
PHF20L1.3
UBE2J1
SF3B6
TVP23B
RBM7
ZFR
RLIM
CEP83.1
IRAK4
RNFT1
RAB10
INSIG2
DYNC1LI1
CLEC4A
ZNF580
PDGFC
TRIP4
HECA
CYB5R4.1
FAM8A1
RNF138
SELENOT
CAB39.1
UIMC1
RAB14
ARID4B.1
CHMP5
RNF141
COPB1
OSER1
JKAMP.1
VTA1
VPS54
RAB8B
IER5
ERGIC2
RSF1
TDP2
KRCC1
FAM49B
RBMS1
GALNT7
CDV3
RNF111
TET2.1
SAMD9
SNRK
MTMR10
SLC39A4
CHD7
TMEM260
CMTM6
NMRK1
VPS13B
PPP2R3C
PHIP
CCDC186
SRBD1
MSL2
RESF1
ARL8B
RCBTB1
SLC38A7
TMEM30A
ZNF701.1
GBP3.1
PGM2
PI4K2B
LMBRD1
DRAM1
CSGALNACT1.1
LRIF1
KDM3A
PAG1
EAPP
ARHGAP15
ACTR10
TMEM126B
WSB2
DISC1.6
ERBIN
NXT2
PIP4P2
RAB5IF
RAC1
SLC38A2
XRN1
HEATR5B
CCDC93
WDR44
EXOC6
WDR5B
ING3
SGTB
HNRNPH2
RBMXL1
KCMF1
TMEM167B
C1GALT1.1
LXN
FEM1C
SDHAF3
MFF
C5orf15
TIGAR
CHMP1B
SCYL3
LYRM1
NFKBIA
OSM.1
RTN4
PELI1
PRR12
KIDINS220.1
CCPG1
SERINC1
NUFIP2
ARRDC3
WDFY1
OSBPL8.1
NIN.1
MIER1.2
AQP9
PMAIP1
RNASEL
XRCC5
ZNF20
TMX4
RAP2C
SQOR
RAB18.1
PLEKHA2
GNB4
ZNF350
KLHL12.1
GPBP1L1
PROK2
MCL1
LAMTOR3
ITM2B
CSNK1G1
HERC4.2
SNX16
NOD2
TPK1
COP 1
ATG3
XRCC4
TBC1D15
OSBPL11
PAPOLG
GPBP1
NOTCH2.1
ATP13A3
CDC73
ARMT1
OGFRL1
SCRN3
CCDC121
PLEKHF2
PARP8.1
TUT7.2
SAP30L
NSUN7
BBS10
MCMBP
GGNBP2
RMI1
MINDY3
CEP135
VCPIP1.1
SPG11
ALPK1.1
CXorf21
ANKRD36B.2
EDEM3.1
TRIB1
CPEB4
ACAP3
YIPF5.1
CDADC1.1
TRMT1L
RNF146
ADPGK.1
PUS3
NFKBIZ
RNF26
FAM234A
FAM172A
B3GNT5
KBTBD7
FBXO30
ARID5B
FAR1
SLF1
HSDL2
YIPF4.1
BTBD10
EFCAB2
LLPH
METTL26
LCOR.2
CARD6
GPAT3
JMJD1C
SPPL2A
PPP1R15B
PNISR
MFSD14A
DIDO1.1
PURB
CASP1
CASP4
ARMC6
ARHGAP18
TMEM123
GCNA
FAM129A
EXOSC6
CCNT2
MSL3.1
CLEC4D
WAC.1
DYRK1A
RGS18
CREB1
SPTSSA
ABHD3
HNRNPLL.2
CASC4.1
TLR4
HINT3
BCL2L11
NFAT5
CCDC126.1
FCHO2
MITD1.1
YME1L1
SCLT1
TMEM71.2
DOCK11
SAMD8
RNF145
ZFC3H1
C9orf72
DDIAS
UBLCP1
C18orf25
RILPL2
KIFC2
MTPN
NFX1.1
SGMS1
BOD1L1
OSBPL9.1
LONRF1
ZNF441
FAM241A
VPS37A.1
BMT2
MOSPD2
ZNF579
DCP2
C1GALT1C1
RICTOR
TAB3.1
MS4A6A.1
WTAP.2
ST6GALNAC3.1
ZDHHC20.1
CNEP1R1
ELMOD2
KMT2C
ELF1.1
RUNDC1
DIP2B
ZNF776
RNF149
TENT2
C3orf38.1
PPP4R2
TMEM167A
UBR1
SMIM14
RAB3IP
PAN3
EXOC8
STX12
CSNK2A1
ATG4A
GMCL1
DRAM2
ARL5B
SLCO4C1.1
HIF1A
WDR20.2
OXR1.2
NCOA7
CPEB2
THAP5
SRPK2
RNF144B
WASHC1
CREM.1
RLIM.1
LIN54
SPTY2D1
TMEM65.1
RNF126
GOLGA6L9
BCLAF3
EMB
ZNF497
RSBN1L
PHF20L1.4
LRRK2.1
FAM120AOS.2
TPD52L2
PRCP
PRDM10
FBXO33
CD59
AFTPH
DPH3
BACH1
FAM45A.1
SLC37A3
FAM199X
B4GALT4
DFFA
SUMO1P3
FAM13A.AS1
PGM5P2
ZFAS1
SCAND2P.1
DHRS4.AS1
TSSC2
ZNF271P
RPS15AP10
EEF1DP3
SND1.IT1
PSMA3.AS1
SRSF6.1
KCNJ2.AS1
MAP4K3.DT
CARD8.AS1
PTPRC.1
IPO5P1.3
EBPL.1
CFAP58.DT
VIM.AS1
METTL26.1
DNAJC3.DT
SMG1P2
FLNB.AS1
NDUFA10.2
KANTR
FLJ46875
NMRAL2P
DLEU2
CECR7
NPIPA2
LONRF3.1

## Sheet: Red
geneSymbol
AY358662
SIGLEC16
NKD1
USP41
C5orf56
HELZ2
NTNG2
KIAA1958
C5orf56.1
PHACTR1
GBP1P1
APOL4
MICA
JPX
PDIA3P1
D2HGDH
RSAD2
KIAA0319L
MX2
ENST00000503184
PPM1K
ENST00000509439
ENST00000522529
ENST00000531076
PPP2R5C
ENST00000558478
ANKFY1
ENST00000578788
LGALS9
CCDC194
ENST00000605240
NUDT3
ENST00000609178
IFI27
ENST00000641797
SERPING1.1
FANCA
IL2RG
TCN2
TGM1
NEU1
TAP1
CYP2J2
MAD2L1BP
TRIM6
TRIM34
SP140
SYTL3
SLC3A2
ODF3B
OAS2
ACOT9
HELZ2.1
LGALS9C
PHF11
ATF3
KIAA0895L
RALGDS
REC8
SP100
HLA.F
CCNK
SMTNL1
ADAR
ADPRH
MPST
RBM20
EIF2AK2
RPL28.2
BBX
CXCR3
TRAFD1
EXOC7.2
ELF1
RUBCN
PARP9
ZBP1
VSIG10L
HERC6
C5orf56.3
IL15RA
CREB3L2
RNF213
CMPK2
C10orf142
DTNBP1
MT1HL1
SPATS2L
GRAMD1B
C2CD3
SPATA13
KIAA1958.1
IFIT3
TAP2
HSH2D
CCR1
KLF6.2
AMBRA1
SRGAP2.1
AP2S1
MVB12A
TOR1B
PARP10
CREB3L2.1
GBP3
MOV10
MIA3.1
TRANK1
LGALS9.1
HEXD
TMEM268
TMEM229B
GSN.1
XAF1
RIPK1
HIST2H3PS2
LRCH3.1
AGRN
BAALC.1
ELF4
MR1
IFIT2
IFIT1
CLC
EEF2
GBP1
ISG20
JUP
KPNB1
LY6E
MX1
MX2.1
OAS1
OAS2.1
EIF2AK2.1
HTRA1
PSMB9
PTPRA
CCL2
SP100.1
NFE2L1
TLR3
UBA7
TRIM26
IFITM1
OASL
SOCS1
HESX1
RAB29
CCRL2.1
IRF7
EIF4EBP2
OAZ1
PSMB8
GTPBP1
BST2
SP110
STOML1
SPTLC2
APOBEC3B
IER2
PCBP2
ISG15
SCO2
DEFB1
STAT2
IFI16
IFI35
PTPRU
TNK2.1
MICB
MLLT6
MT1A
MT1B
MT1F
MT2A
TFG
TRIM22
IRF9
NOD1
OAS3
PSME1
TRIM38
IFI44
DRAP1
LGALS8.1
VAMP5
CYSLTR1
IFI44L
RIPK3
BTN3A1
KPTN
TEP1
ZNF81.1
CHP1
SP140.1
TREX1
CD300A
LGALS9.2
PRDX5
IFIT5
TIMM10
GPSM2
CNOT4.3
SERTAD1
ZNF224
RGCC
TDRD7
RTCB
DDX58
LAMP3
TOR1B.1
TRIM14
CD302
CMTR1
NUP205
RGL1
ZFYVE26
SAMHD1
SAMD4A.1
GADD45B
GPKOW
LAP3
EIF3L
NUB1
ETV7
PRKAG2
HERC5
PRKD2
SHISA5.2
PLAC8.1
OAS2.2
USP18
PTOV1
XAF1.1
PARP14
NAGK
DDX60
TENT5A
ZCCHC2
AMBRA1.1
ADPRHL2
HERC6.1
RNF31
FGGY
GIMAP4
DCP1A.2
FBXO6
SASH3
GTPBP2
TUFT1
GRIPAP1.1
BBX.1
PARP11
CAMK1D
RNF213.1
MOV10.1
EPG5
IFITM3
PLSCR1
HES4
APOBEC3G
C14orf93
RTP4
IFIH1
PARP12
IFI6
MRPL44
CACNA1A
SIGLEC1
KCTD14
DHX58
PHF1
SLC27A3
RHBDF2
ZC3HAV1.1
IGFLR1
GSDMD
CYBRD1
KIAA0319L.1
FAM192A
TMEM62
APOL6
APOL4.1
ZBP1.1
TSPAN14.1
UNC93B1
PHACTR1.1
TRIM56
SLC25A28
RBCK1.1
C11orf68
PARP9.1
USP42
SLC49A3
RNF135
ZNF397.1
NTNG2.1
PARP10.1
HSH2D.1
CASP10.1
FGD3
TRIM5
PNPT1
CNP.1
HSPB9
TRIM14.1
PML
PML.1
PML.2
EPSTI1
CCDC97
GBP4
GBP5
MOB2
WFDC3
RSAD2.1
DTX3L
MVB12A.1
SP140L
KLHDC7B
CGAS
BATF2
GGA3
GALM
STAT1
UBQLNL
STAC3.1
MOB3C
APOL1
APOL2
TTC21A
TRAF6
ABTB2
TRAF3IP2.1
CPT1B
ZNF684
PPM1K.1
MLKL
SAMD9L
ASPRV1
SPATA13.1
LYSMD2
IL15RA.2
MT1E.1
NHLRC4
P2RY6
EXOC3L1
BTN2A2
SPNS3
RFLNB
TICAM1
OTOF
UBE2L6
RUFY4
RBM43
AGRN.1
DOCK8.1
CMPK2.1
MT1L
IFITM4P
ITPK1.AS1
MALAT1
GBP1P1.1
ALMS1P1
PTGER4P2.CDK2AP2P2
LY6E.DT.1
HIST2H2BA
NEAT1
USP30.AS1
FLJ22447
HCP5
GMDS.DT.5
SCAMP1.AS1
PRKRA.AS1
PRKRA.AS1.1
PRKRA.AS1.2
NRIR
ZCCHC2.1
C11orf72
ASH1L.AS1
SCAT8

[truncated: 7 more sheets: Purple, Pink, MidnightBlue, Magenta, LightCyan, Grey, GreenYellow]
